# Supplementary material for: Minimum entropy decomposition: Unsupervised oligotyping for sensitive partitioning of high-throughput marker gene sequences
Source: ISME J. 2014 Oct 17;9(4):968–79. doi: 10.1038/ismej.2014.195 (PMC4817710; doi:10.1038/ismej.2014.195)
Supplement: Supplementary Table 2 [file ismej2014195x5.xls]

## Sheet: SPONGE DATASET
Samples	Species	Source	Depth (m)	Location	Storage	Date (d.m.y)	Latitude	Longitude	RAW READS	MERGED READS	PERCENTAGE RETAINED
B0601MIN	H.d	Hexadella	130	Scotland, Mingulay	Ethanol	22.7.2006	56.82	-7.37	25919	9856	0.380262
D25Roc	H.d	Hexadella	473	Ireland,Rockall_Bank, Logachev	Ethanol	6.9.2004	55.44	-16.07	120029	14916	0.12427
D31ROS	H.d	Hexadella	333	Norway, Rost_reef	Ethanol	9.6.2007	67.51	9.42	69671	17848	0.256175
D5Roc	H.d	Hexadella	585	Ireland,Rockall_Bank, Logachev	Ethanol	11.7.2005	55.5	-15.79	99593	7895	0.0792726
D6ROC	H.d	Hexadella	762	Ireland,Rockall_Bank, Logachev	Ethanol	4.7.2005	55.44	-16.08	76811	5532	0.0720209
DB0608MIN	H.d	Hexadella	130	Scotland, Mingulay	Ethanol	12.7.2006	56.82	-7.39	184846	28802	0.155816
DB1BIS	H.cf.d	Hexadella	676	France, Guilvinec Canyon	Ethanol	2.06.2008	46.91	-5.33	123057	30058	0.244261
DB2BIS	H.cf.d	Hexadella	676	France, Guilvinec Canyon	Ethanol	2.06.2008	46.91	-5.33	67797	18511	0.273036
DB3BIS	H.cf.d	Hexadella	676	France, Guilvinec Canyon	Ethanol	2.06.2008	46.91	-5.33	75557	23765	0.314531
H05	H.cf.d	Hexadella	958	Ireland,Rockall_Bank, Logachev	DRY	2.10.2011	55.53	-15.65	95232	15391	0.161616
H08	H.cf.d	Hexadella	625	France, Petite_sole	DRY	25.9.2011	48.14	-8.8	146722	82039	0.559146
H10	H.cf.d	Hexadella	628	France, Petite_sole	DRY	26.9.2011	48.14	-8.8	299072	208213	0.696197
H11	H.cf.d	Hexadella	625	France, Petite_sole	DRY	26.9.2011	48.14	-8.8	211560	144171	0.681466
H12	H.cf.d	Hexadella	625	France, Petite_sole	DRY	26.9.2011	48.14	-8.8	203012	140452	0.691841
H13	H.cf.d	Hexadella	806	Ireland,Rockall_Bank, Logachev	DRY	2.10.2011	55.52	-15.65	135983	70663	0.519646
H17	H.cf.d	Hexadella	812	Ireland,Rockall_Bank, Logachev	DRY	2.10.2011	55.52	-15.65	134681	48557	0.360533
H18	H.cf.d	Hexadella	812	Ireland,Rockall_Bank, Logachev	DRY	2.10.2011	55.52	-15.65	138897	29733	0.214065
H19	H.cf.d	Hexadella	812	Ireland,Rockall_Bank, Logachev	DRY	2.10.2011	55.52	-15.65	174423	64333	0.368833
H20	H.cf.d	Hexadella	812	Ireland,Rockall_Bank, Logachev	DRY	2.10.2011	55.52	-15.65	82702	39846	0.481802
W16	N\A	Water	920	France, Petite_sole	DRY	5.10.2011	48.12	-8.81	191330	105134	0.54949
W17	N\A	Water	920	France, Petite_sole	Ethanol	5.10.2011	48.12	-8.81	141703	77569	0.547405
W5	N\A	Water	629	France, Petite_sole	Ethanol	26.9.2011	48.14	-8.8	181487	95666	0.527123
W6	N\A	Water	817	Ireland,Rockall_Bank, Logachev	DRY	2.10.2011	55.52	-15.65	167607	82238	0.49066
W7	N\A	Water	816	Ireland,Rockall_Bank, Logachev	Ethanol	2.10.2011	55.52	-15.65	135326	70592	0.521644
								TOTAL	3283017	1431780	-
								AVERAGE	136792	59657.5	0.386296
								STD	59528.4	51379.7	0.196267
								MIN	25919	5532	0.0720209
								MAX	299072	208213	0.696197

## Sheet: TAXA COUNTS
samples	Bacteria;Proteobacteria;Gammaproteobacteria	Bacteria;Proteobacteria;Gammaproteobacteria;Alteromonadales;Alteromonadaceae;Alteromonas	Bacteria;Proteobacteria;Gammaproteobacteria;Oceanospirillales	Bacteria;Proteobacteria;Gammaproteobacteria;Alteromonadales;Pseudoalteromonadaceae;Pseudoalteromonas	Bacteria;Proteobacteria;Alphaproteobacteria;Rickettsiales;SAR11;Pelagibacter	Bacteria;Chloroflexi;SAR202	Bacteria;Proteobacteria;Deltaproteobacteria;SAR324	Bacteria;Proteobacteria;Alphaproteobacteria;Rickettsiales;SAR11	Bacteria;Deferribacteres;Deferribacteres;Deferribacterales;SAR406	Bacteria;Proteobacteria;Gammaproteobacteria;Oceanospirillales;Hahellaceae;Endozoicomonas	Bacteria;Proteobacteria;Alphaproteobacteria;Rhodospirillales;Rhodospirillaceae	Bacteria;Firmicutes;Bacilli;Bacillales;Bacillaceae;Bacillus	Bacteria;Proteobacteria;Alphaproteobacteria;Rhodospirillales;Rhodospirillaceae;Pelagibius	Bacteria;Proteobacteria;Betaproteobacteria;Burkholderiales;Comamonadaceae;Aquabacterium	Bacteria;Proteobacteria;Deltaproteobacteria;Desulfobacterales;Nitrospinaceae;Nitrospina	Bacteria;Proteobacteria;Gammaproteobacteria;Pseudomonadales;Pseudomonadaceae;Pseudomonas	Bacteria;Proteobacteria;Gammaproteobacteria;Salinisphaerales;Salinisphaeraceae	Bacteria;Proteobacteria;Gammaproteobacteria;Oceanospirillales;SAR86	Bacteria;Nitrospirae;Nitrospira;Nitrospirales;Nitrospiraceae;Nitrospira	Bacteria;Proteobacteria;Gammaproteobacteria;Oceanospirillales;Alcanivoracaceae;Alcanivorax	Bacteria;Planctomycetes;Planctomycetacia;Planctomycetales;Planctomycetaceae	Bacteria;Proteobacteria;Alphaproteobacteria;Sphingomonadales;Sphingomonadaceae;Sphingobium	Bacteria;Acidobacteria;Acidobacteria;Acidobacteriales;Acidobacteriaceae	Bacteria;Bacteroidetes;Flavobacteria;Flavobacteriales;Flavobacteriaceae	Bacteria;Proteobacteria;Gammaproteobacteria;Alteromonadales;Alteromonadaceae;Marinobacter	Bacteria;Planctomycetes;Planctomycetacia;Planctomycetales;Planctomycetaceae;Rhodopirellula	Bacteria;Proteobacteria;Gammaproteobacteria;Xanthomonadales;Sinobacteraceae	Bacteria;Proteobacteria;Alphaproteobacteria;Sphingomonadales;Sphingomonadaceae;Blastomonas	Bacteria;Bacteroidetes;Flavobacteria;Flavobacteriales;Cryomorphaceae;Owenweeksia	Bacteria;Proteobacteria;Alphaproteobacteria;Rhizobiales;Rhodobiaceae;Parvibaculum	Bacteria;Proteobacteria;Gammaproteobacteria;Unassigned;Unassigned;Thiohalophilus	Bacteria;Proteobacteria;Gammaproteobacteria;Oceanospirillales;Oceanospirillaceae;Pseudospirillum	Bacteria;Bacteroidetes;Sphingobacteria;Sphingobacteriales;Saprospiraceae;Haliscomenobacter	Bacteria;Proteobacteria;Alphaproteobacteria	Bacteria;Proteobacteria;Gammaproteobacteria;Oceanospirillales;Halomonadaceae;Cobetia	Bacteria;Verrucomicrobia	Bacteria;Proteobacteria;Gammaproteobacteria;Thiotrichales;Piscirickettsiaceae;Thiomicrospira	Bacteria;Planctomycetes;Planctomycetacia;Planctomycetales;Planctomycetaceae;Planctomyces	Bacteria;Bacteroidetes;Sphingobacteria;Sphingobacteriales;Flammeovirgaceae;Marinoscillum	Bacteria;Proteobacteria;Alphaproteobacteria;Rhodospirillales;Rhodospirillaceae;Thalassospira	Bacteria;Proteobacteria;Alphaproteobacteria;Rhodobacterales;Rhodobacteraceae	Bacteria;Proteobacteria;Alphaproteobacteria;Rickettsiales	Bacteria;Planctomycetes;Phycisphaerae;Phycisphaerales;Phycisphaeraceae	Bacteria;Proteobacteria;Alphaproteobacteria;Rhodospirillales;Rhodospirillaceae;Defluviicoccus	Bacteria;Lentisphaerae;Lentisphaeria;Lentisphaerales;Lentisphaeraceae;Lentisphaera	Bacteria;Proteobacteria;Gammaproteobacteria;Oceanospirillales;Halomonadaceae;Halomonas	Bacteria;Proteobacteria;Alphaproteobacteria;Rhodobacterales;Rhodobacteraceae;Sulfitobacter	Bacteria;Proteobacteria;Alphaproteobacteria;Sphingomonadales;Sphingomonadaceae;Sphingomonas	Bacteria;Proteobacteria;Deltaproteobacteria
B0601MIN	3125	0	189	0	40	11	0	65	5	24	96	4	790	0	114	0	4	0	34	0	35	0	3	59	0	49	46	0	4	0	58	3	3	3	0	8	0	15	0	0	69	6	15	12	19	0	0	0	12
D25Roc	5262	9	553	0	88	7	49	62	17	8	312	0	169	0	115	0	17	12	20	0	28	0	14	21	0	3	45	0	0	0	71	3	11	101	0	6	0	6	4	0	5	0	17	7	13	0	0	0	6
D31ROS	3395	5	1000	0	0	0	0	0	0	8	8	5391	610	0	4	0	0	0	3	0	19	0	3	15	0	3	0	0	0	0	25	0	16	5	0	0	0	3	0	0	29	0	0	0	27	0	0	20	3
D5Roc	2876	4	108	0	36	0	22	37	4	7	57	0	117	0	47	0	10	3	14	0	72	0	6	6	0	0	14	0	0	0	0	6	0	12	0	0	0	5	3	24	6	0	7	0	21	0	0	0	6
D6ROC	2366	0	130	0	25	0	19	57	3	9	0	0	16	0	12	0	9	7	0	0	48	0	0	10	0	0	5	0	0	0	0	7	0	0	0	0	0	0	0	0	0	0	3	0	3	0	0	0	5
DB0608MIN	4535	0	442	0	3	19	0	15	0	16	4634	0	2725	0	140	0	0	0	100	0	22	0	15	29	0	24	48	0	0	0	159	3	171	29	0	0	0	21	0	53	13	0	0	0	25	0	5	0	17
DB1BIS	12206	0	923	0	145	1807	113	167	39	96	37	0	0	0	49	0	18	32	209	0	23	0	22	24	0	9	5	0	6	58	59	0	6	24	0	9	0	6	4	0	18	0	13	8	62	0	0	0	0
DB2BIS	8912	0	491	0	87	753	88	98	17	25	22	0	32	0	59	0	30	30	210	0	25	0	22	10	0	13	3	0	3	13	32	21	0	13	0	0	0	7	0	0	12	7	12	6	28	0	0	0	5
DB3BIS	11172	0	370	3	144	899	129	132	28	27	44	0	34	0	91	0	14	33	222	0	52	0	29	9	0	9	36	0	0	4	47	15	11	29	0	0	0	5	0	0	3	7	14	5	54	0	8	0	4
H05	5228	0	56	13	0	1511	0	0	0	532	30	0	31	0	26	0	0	0	14	3	15	0	6	35	0	6	33	0	0	214	93	0	38	12	0	0	0	0	0	0	21	0	5	0	3	0	0	0	10
H08	18192	0	64	0	87	970	30	119	18	2	14	0	21	0	26	1	12	13	112	0	13	0	13	13	0	4	8	0	0	9	23	15	1	3	0	6	0	4	2	0	6	0	5	3	10	0	2	0	9
H10	11584	2323	137	2671	578	143	202	297	160	0	64	0	2	0	123	131	71	100	14	53	45	11	99	39	109	14	39	0	24	16	5	48	5	24	0	34	167	32	12	6	18	13	8	24	3	17	15	6	19
H11	15624	263	173	563	461	238	233	271	174	20	88	0	31	84	73	163	70	85	380	0	34	41	68	58	1	15	26	29	13	4	19	33	29	26	99	24	0	28	25	18	9	8	8	10	10	70	1	0	18
H12	15186	38	331	99	390	497	345	211	276	12	78	0	25	161	82	233	107	79	338	0	51	61	72	54	3	39	37	65	10	0	33	40	7	93	0	22	0	19	21	0	13	10	15	18	10	54	20	1	11
H13	18272	0	249	0	47	162	9	38	2	53	14	0	40	0	85	0	14	8	90	0	39	0	11	58	0	8	67	0	0	0	7	7	4	56	0	2	0	5	1	0	10	1	14	6	24	0	3	0	30
H17	15936	0	895	0	475	491	140	171	34	298	54	0	21	0	83	6	68	50	9	5	83	0	60	39	137	25	46	0	7	3	2	26	14	16	0	18	0	21	16	0	22	2	67	12	3	63	14	0	30
H18	5542	40	10338	0	0	569	0	0	0	2053	26	0	3	0	7	0	0	0	7	5	41	0	13	99	133	5	48	0	3	245	18	0	241	3	0	0	0	18	6	3	5	0	3	4	19	43	27	0	54
H19	12977	0	4967	0	185	558	73	95	17	235	29	0	15	0	60	0	19	36	59	0	16	0	10	47	0	8	9	0	4	183	26	4	11	12	0	9	0	5	12	2	0	3	6	13	7	0	0	0	19
H20	12387	0	988	0	652	635	380	313	109	3201	68	0	0	0	170	4	86	87	0	0	55	0	96	55	0	45	36	0	7	0	43	52	7	17	0	96	0	16	27	0	16	4	89	19	0	0	0	0	14
W16	195	7764	320	2245	2541	360	929	870	827	0	109	0	0	0	125	94	201	201	0	954	110	76	89	59	206	66	51	0	93	0	0	58	12	38	0	45	33	39	45	82	29	98	19	34	8	5	86	106	9
W17	328	5261	437	2301	3272	457	1188	1205	1233	0	163	0	0	0	187	108	338	213	2	472	145	70	143	87	153	81	67	0	112	0	0	85	17	42	0	81	37	59	44	71	34	133	26	50	8	0	160	203	9
W5	250	6305	175	6367	1529	177	498	727	429	0	118	0	0	0	176	261	148	170	0	123	95	29	179	78	313	42	67	0	57	0	0	58	9	33	0	43	355	80	22	25	45	24	24	39	3	27	28	7	19
W6	327	2346	346	3517	2983	315	1698	1074	1450	0	136	0	0	631	175	535	320	296	0	0	223	447	209	209	21	211	92	202	192	0	0	89	16	50	501	63	0	76	108	166	25	46	24	47	11	55	0	5	17
W7	558	270	701	442	3162	445	2900	1024	2173	0	139	0	0	1685	242	633	516	436	0	0	291	749	244	270	5	276	121	600	227	0	0	133	69	52	0	128	0	97	118	2	41	69	34	104	13	37	1	3	22
[truncated: 31 more columns]

## Sheet: TAXA REPRESENTATIVES
TAXON	REPRESENTATIVE SEQUENCE	FREQUENCY
Bacteria;Proteobacteria;Gammaproteobacteria	ACGGAGGGTGCAAGCGTTAATCGGAATCACTGGGCGTAAAGCGCACGCAGGCGGTTTGTTAAGTCAGATGTGAAAGCCCCGGGCTCAACCTGGGAACTGCGTTTGATACTGACGAACTAGAGTATGGTAGAGAGAAGTGGAATTCCACATGTAGCGGTGAAATGCGTAGAGATGTGGAGGAACATCAGTGGCGAAGGCGACTTCTTGGACCAATACTGACGCTCAGGTGCGAAAGCGTGGGGAGCAAACAGGATTAGATACCCTGGTAGTCCACGCCGTAAACGATGTCTACCAGCCGTTGGGGGACTTGTTCCCTTAGTGGCGAAGCTAACGCGATAAGTAGACCGCCTGGGGAGTACGGCCGCAAGGCTAAA	106194
Bacteria;Proteobacteria;Gammaproteobacteria;Alteromonadales;Alteromonadaceae;Alteromonas	ACGGAGGGTGCGAGCGTTAATCGGAATTACTGGGCGTAAAGCGCACGCAGGCGGTTTGTTAAGCTAGATGTGAAAGCCCCGGGCTCAACCTGGGATAGTCATTTAGAACTGGCAGACTAGAGTCTTGGAGAGGGGAGTGGAATTCCAGGTGTAGCGGTGAAATGCGTAGATATCTGGAGGAACATCAGTGGCGAAGGCGACTCCCTGGCCAAAGACTGACGCTCATGTGCGAAAGTGTGGGTAGCGAACAGGATTAGATACCCTGGTAGTCCACACCGTAAACGCTGTCTACTAGCTGTTTGTGACTTTAAGTCGTGAGTAGCGAAGCTAACGCGCTAAGTAGACCGCCTGGGGAGTACGGCCGCAAGGTTAAA	7268
Bacteria;Proteobacteria;Gammaproteobacteria;Oceanospirillales	ACGGAGGGTGCAAGCGTTAATCGGAATTACTGGGCGTAAAGAGTTCGTAGGCGGTTTGGTCAGTTAGATGTGAAAGCCCTGGGCTTAACCTAGGAACTGCATTTAAAACTACCGAACTAGAGTATAGGAGAGGAAAGTGGAATTTCTGGTGTAGCGGTGAAATGCGTAGATATCAGAAAGAACACCAATGGCGAAGGCAGCTTTCTGGACTAATACTGACGCTGAGGAACGAAAGCGTGGGGAGCGAACAGGATTAGATACCCTGGTAGTCCACGCCGTAAACGATGAGTGCTAGCCGTTAGGCGGGTTACCGCTTAGTGGCGAAGCTAACGCGTTAAGCACTCCGCCTGGGGAGTACGGTCGCAAGACTAAA	12587
Bacteria;Proteobacteria;Gammaproteobacteria;Alteromonadales;Pseudoalteromonadaceae;Pseudoalteromonas	ACGGAGGGTGCGAGCGTTAATCGGAATTACTGGGCGTAAAGCGTACGCAGGCGGTTTGTTAAGCGAGATGTGAAAGCCCCGGGCTCAACCTGGGAACTGCATTTCGAACTGGCAAACTAGAGTGTGATAGAGGGTGGTAGAATTTCAGGTGTAGCGGTGAAATGCGTAGAGATCTGAAGGAATACCGATGGCGAAGGCAGCCACCTGGGTCAACACTGACGCTCATGTACGAAAGCGTGGGGAGCAAACAGGATTAGATACCCTGGTAGTCCACGCCGTAAACGATGTCTACTAGAAGCTCGGAACCTCGGTTCTGTTTTTCAAAGCTAACGCATTAAGTAGACCGCCTGGGGAGTACGGCCGCAAGGTTAAA	6561
Bacteria;Proteobacteria;Alphaproteobacteria;Rickettsiales;SAR11;Pelagibacter	ACGAAGGGACCTAGCGTAGTTCGGAATTACTGGGCTTAAAGAGTTCGTAGGTGGTTAAAAAAGTTGGTGGTGAAATCCCAGAGCTTAACTCTGGAACTGCCATCAAAACTTTTTAGCTAGAGTATGATAGAGGAAAGCAGAATTTCTAGTGTAGAGGTGAAATTCGTAGATATTAGAAAGAATACCGATTGCGAAGGCAGCTTTCTGGATCATTACTGACACTGAGGAACGAAAGCATGGGTAGCGAAGAGGATTAGATACCCTCGTAGTCCATGCCGTAAACGATGTGTGTTAGACGTTGGAAATTTATTTTCAGTGTCGCAGCGAAAGCAATAAACACACCGCCTGGGGAGTACGACCGCAAGGTTAAA	741
Bacteria;Chloroflexi;SAR202	ACGTAGGTGGCGAGCGTTGTCCGGAATTACTGGGCGTAAAGGGTTAGTAGGCGGCTTGTTAAGTTTTCTGTGAAATTTTTAGGCTCAACCTAAAAAGTCGGAAAATACTGACGAGCTAGAGATAGGTAGAGGCGAACGGAATTCCCGGTGTAATGGTGGAATATATAAATATCGGGAGGAACTCCAGTGGCGAAGGCGGTTCGCTAGACCTTTTCTGACGCTTAGGAACGAAAGCGTGGGGAGCAAACCGGATTAGATACCCGGGTAGTCCACGCTGTAAACGATGGATGTTAGGTTTTCGGAGTTTTGATCCTCTGTGAGCCGAAGCTAACGCGTTAAACATCCCGCCTGGGGACTACGGCCGCAAGGCTAAA	6260
Bacteria;Proteobacteria;Deltaproteobacteria;SAR324	ACATAGGGTGCGAGCGTTGTTCGGAATTACTGGGCGTAAAGGGCGCGCAGGCGGAATAGTAAGTCGGAGGTGAAAGCCCGGGGCTCAACCCCGGAGGGTCTTTCGAAACTGCTAATCTAGAGAGGGTCAGGGGCCGGCAGAATTCCTGGTGTAGAGGTGAAATTCGTAGATATCAGGAGGAATACCGGTGGCGAAGGCGGCCGGCTGGGGCCACTCTGACGCTGAGGCGCGAAAGCGTGGGGAGCAAACAGGATTAGATACCCTGGTAGTCCACGCCGTAAACGATGAGCACTGGACGTCCGGAGGGTTCGACCCTTCTGGGTGTCTCAGCTAACGCATTAAGTGCTCCGCCTGGGGAGTACGGTCGCAAGACTAAA	2388
Bacteria;Proteobacteria;Alphaproteobacteria;Rickettsiales;SAR11	ACGAAGGGACCTAGCGTAGTTCGGAATTACTGGGCTTAAAGAGTTCGTAGGTGGTTAAAAAAGTTGGTGGTGAAATCCCAGAGCTTAACTCTGGAACTGCCATCAAAACTTTTTAGCTAGAGTATGATAGAGGAAAGCAGAATTTCTAGTGTAGAGGTGAAATTCGTAGATATTAGAAAGAATACCGATTGCGAAGGCAGCTTTCTGGATCATTACTGACACTGAGGAACGAAAGCATGGGTAGCGAAGAGGATTAGATACCCTCGTAGTCCATGCCGTAAACGATGTGTGTTAGACGTTGGAAATTTATTTTCAGTGTCGCAGCGAAAGCGATAAACACACCGCCTGGGGAGTACGACCGCAAGGTTAAA	907
Bacteria;Deferribacteres;Deferribacteres;Deferribacterales;SAR406	ACGAGGGGTGCTAGCGTTGTCCGGAATCATTGGGCGTAAAGGGTCCGTAGGTGTCTTTGCAAGTCGTTTGTTACATCCACCGGCTTAACCGGTGGCCTGCAATCGAAACTGCAAGGATAGAGTTCGAGAGAGGAAAGTGGAATTCCTGGTGTAGCGGTGACATGCGTAGATATCAGGAGGAACACCAATGGCGAAGGCAGCTTTCTGGCTCGATACTGACACTGAGGGACGAAAGCGTGGGGAGCGAACAGGATTAGATACCCTGGTAGTCCACGCCGTAAACGATGAGTACTTGATGTCGGAGGATTCGACCCCTTCGGTATCGTAGCTAACGCGTTAAGTACTCCGCCTGGGGACTACGGCCGCAAGGCTGAA	477
Bacteria;Proteobacteria;Gammaproteobacteria;Oceanospirillales;Hahellaceae;Endozoicomonas	ACGGAGGGTGCGAGCGTTAATCGGAATTACTGGGCGTAAAGCGCGCGTAGGCGGTTGCTTAAGTGAGAGGTGAAATCCCCGGGCTCAACCCGGGAACTGCTTTTCAAACTAAGCGACTGGAATGTAGCAGAGGTGAGTGGAATTTCCTGTGTAGCGGTGAAATGCGTAGATACAGGAAGGAACATCAGTGGCGAAGGCGACTCACTGGGCTAACATTGACGCTGAGGTGCGAAAGCGTGGGTAGCGAACAGGATTAGATACCCTGGTAGTCCACGCTGTAAACGATGTCTGCCAGCCGTTGGTTTCCTTAGTGGAATAAGTGGCGAAGTTAACGCGATAAGCAGACCGCCTGGGGAGTACGGCCGCAAGGTTAAA	4839
Bacteria;Proteobacteria;Alphaproteobacteria;Rhodospirillales;Rhodospirillaceae	ACGGAGGGGGCTAGCGTTGTTCGGAATTACTGGGCGTAAAGCGCGCGTAGGCGGGCTGGTTAGTTGGAGGTGAAATCCCAGGGCTTAACCCTGGAACTGCCCTCAATACTGCCAGTCTTGAGTGTGATAGAGGTGAGTGGAATTCTAAGTGTAGAGGTGAAATTCGTAGATATTTAGAAGAACACCAGTGGCGAAGGCGGCTCACTGGCTCACAACTGACGCTGAGGCGCGAAAGCGTGGGGAGCAAACAGGATTAGATACCCTGGTAGTCCACGCCGTAAACGATGAATGCTAGCCGTTGGGCAACTTGATTGCACAGTGGCGCAGCTAACGCATTAAGCATTCCGCCTGGGGAGTACGGTCGCAAGACTAAA	3144
Bacteria;Firmicutes;Bacilli;Bacillales;Bacillaceae;Bacillus	ACGTAGGTGGCAAGCGTTGTCCGGAATTATTGGGCGTAAAGCGCGCGCAGGCGGTTTCTTAAGTCTGATGTGAAAGCCCCCGGCTCAACCGGGGAGGGTCATTGGAAACTGGGAAACTTGAGTGCAGAAGAGGAGAGTGGAATTCCACGTGTAGCGGTGAAATGCGTAGAGATGTGGAGGAACACCAGTGGCGAAGGCGACTCTCTGGTCTGTAACTGACGCTGAGGCGCGAAAGCGTGGGGAGCGAACAGGATTAGATACCCTGGTAGTCCACGCCGTAAACGATGAGTGCTAAGTGTTAGAGGGTTTCCGCCCTTTAGTGCTGCAGCTAACGCATTAAGCACTCCGCCTGGGGAGTACGGTCGCAAGACTGAA	3356
Bacteria;Proteobacteria;Alphaproteobacteria;Rhodospirillales;Rhodospirillaceae;Pelagibius	ACGAAGGGGGCTAGCGTTGTTCGGATTTACTGGGCGTAAAGGGCGCGTAGGCGGTCTGGAAAGTGAAGGGTGAAATCCTCGGGCCCAACCCGAGAACTGCCCCTCAAACTAACAGACTCGAGAGTGGGAAATGATGACGGAATTCCCAGTGGAGAGGTGGAATTCGTAGAGATTGGGAAGAACACCAGTAGCGAAAGCGGTCATCAGGCCCAAATCTGACGCTGAGGCGCGAAAGCGTGGGTAGCAAACAGGATTAGATACCCTGGTAGTCCACGCCGTAAACGATGTGTGCCAGCTGTCGGGTCGTTCACGACTCGGCGGCGCAGCTAACGCCTTGAGCACACCGCCTGGGGAGTACGGCCGCAAGGCTAAA	3025
Bacteria;Proteobacteria;Betaproteobacteria;Burkholderiales;Comamonadaceae;Aquabacterium	ACGTAGGGTGCGAGCGTTAATCGGAATTACTGGGCGTAAAGCGTGCGCAGGCGGCTTTGCAAGACAGATGTGAAATCCCCGGGCTCAACCTGGGAACTGCATTTGTGACTGCAAGGCTAGAGTACGGCAGAGGGGGATGGAATTCCGCGTGTAGCAGTGAAATGCGTAGATATGCGGAGGAACACCGATGGCGAAGGCAATCCCCTGGGCCTGTACTGACGCTCATGCACGAAAGCGTGGGGAGCAAACAGGATTAGATACCCTGGTAGTCCACGCCCTAAACGATGTCAACTGGTTGTTGGACGGCTTGCTGTTCAGTAACGAAGCTAACGCGTGAAGTTGACCGCCTGGGGAGTACGGCCGCAAGGTTGAA	1673
Bacteria;Proteobacteria;Deltaproteobacteria;Desulfobacterales;Nitrospinaceae;Nitrospina	ACGGAGGGGGCAAGCGTTGTTCGGAATTATTGGGCGTAAAGAGTATGTAGGCGGCTATTTAAGTCAGACGTGTAAGCCCACGGCTCAACCGTGGAATTGCGTTTGAAACTATTTAGCTTGAGTTCAGGAGAGGAAGGCGGAATTCCCAGTGTAGCGGTGAAATGCATTGATATTGGGAAGAACACCGGTGGCGAAGGCGGCCTTCTGGTCTGATACTGACGCTGAGATACGAAAGCCAGGGGAGCGAACGGGATTAGATACCCCGGTAGTCCTGGCCGTAAACGATGGGCACTAGGTGCGGGAGGTATCGATCCCTTCCGTGTCGCAGCTAACGCATTAAGTGCCCCGCCTGGGGAGTACGGTCGCAAGGCTGAA	370
Bacteria;Proteobacteria;Gammaproteobacteria;Pseudomonadales;Pseudomonadaceae;Pseudomonas	ACAGAGGGTGCAAGCGTTAATCGGAATTACTGGGCGTAAAGCGCGCGTAGGTGGTTTGTTAAGTTGGATGTGAAAGCCCCGGGCTCAACCTGGGAACTGCATCCAAAACTGGCAAGCTAGAGTACGGTAGAGGGTGGTGGAATTTCCTGTGTAGCGGTGAAATGCGTAGATATAGGAAGGAACACCAGTGGCGAAGGCGACCACCTGGACTGATACTGACACTGAGGTGCGAAAGCGTGGGGAGCAAACAGGATTAGATACCCTGGTAGTCCACGCCGTAAACGATGTCAACTAGCCGTTGGAATCCTTGAGATTTTAGTGGCGCAGCTAACGCATTAAGTTGACCGCCTGGGGAGTACGGCCGCAAGGTTAAA	485
Bacteria;Proteobacteria;Gammaproteobacteria;Salinisphaerales;Salinisphaeraceae	ACGGATGGTGCGAGCGTTAATCGGAATTACTGGGCGTAAAGCGCGCGTAGGCTGTTTTATAAGTCGGATGTGAAATCCCCGGGCTCAACCTGGGAACTGCATCCGAAACTATTTAACTAGAGTATGGGAGAGGTAAGTAGAATTTCCGGTGTAGCGGTGAAATGCGTAGATATCGGAAGGAATACCAGTGGCGAAGGCGGCTTACTGGACCAATACTGACGCTGAGGTGCGAAAGCGTGGGGAGCGAACAGGATTAGATACCCTGGTAGTCCACGCCGTAAACGATGAGAACTAGACGTTGGGAGGGTGAGCCTTTCAGTGTCGCAGCTAACGCATTAAGTTCTCCGCCTGGGGAGTACGACCGCAAGGTTGAA	449
Bacteria;Proteobacteria;Gammaproteobacteria;Oceanospirillales;SAR86	ACGGAGGGTACAAGCGTTAATCGGAATTACTGGGCGTAAAGCGCGCGTAGGCGGTTAAGTAAGTTGGATGTGAAAGCCCTGGGCTCAACCTAGGAACTGCATTCAAAACTATTTAACTAGAGTGCGAGAGAGGAGAGTAGAATTTCTGGTGTAGCGGTGAAATGCGTAGATATCAGAAGGAATACCAATGGCGAAGGCAGCTCTCTGGATCGTCACTGACGCTAAGGTGCGAAAGCGTGGGTAGCAAACAGGATTAGATACCCTGGTAGTCCACGCCGTAAACGATGAGAACTAGCCGTTGGGGAGAATTAACTCTTCAGTGGCGCAGCTAACGCATTAAGTTCTCCGCCTGGGGACTACGGCCGCAAGGCTAAA	759
Bacteria;Nitrospirae;Nitrospira;Nitrospirales;Nitrospiraceae;Nitrospira	ACGAAGGTGGCGAGCGTTGTTCGGATTTACTGGGCGTAAAGAGTACGTAGGCGGTTTCGTAAGCCCCTTGGGAAATCTACGGGCTTAACCCGTAAAGGTCGAGGGGGACTGCGAGGCTAGAGGGCGGGAGAGGAGCGCGGAATTCCCGGTGTAGCGGTGAAATGCGTAGATATCGGGAAGAAGGCCGGTGGCGAAGGCGGCGCTCTGGAACGTTTCTGACGCTGAGGTACGAAAGCGTGGGGAGCAAACAGGATTAGATACCCTGGTAGTCCACGCTGTAAACGATGGGCACCAAGTGTCGGCGGGTTACCGCCGGTGCCGCAGTTAACGCAGTAAGTGCCCCGCCTGGGGAGTACGGCCGCAAGGTTGAA	633
Bacteria;Proteobacteria;Gammaproteobacteria;Oceanospirillales;Alcanivoracaceae;Alcanivorax	ACGAAAGGTGCGAGCGTTAATCGGAATTACTGGGCGTAAAGCGCGCGTAGGCGGTTTGCTAAGTCAGATGTGAAAGCCCCGGGCTCAACCTGGGAACTGCATTTGAAACTGGCAGGCTAGAATGCAGTAGAGGGAGGTGGAATTTCCGGTGTAGCGGTGAAATGCGTAGAGATCGGAAGGAACACCAGTGGCGAAGGCGGCCTCCTGGACTGACATTGACGCTGAGGTGCGAAAGCGTGGGGAGCAAACAGGATTAGATACCCTGGTAGTCCACGCCGTAAACGATGTCTACTAGTCGTTGGGAATCTTAGTATTCTTGGTGACGAAGTTAACGCGATAAGTAGACCGCCTGGGGAGTACGGCCGCAAGGTTAAA	876
Bacteria;Planctomycetes;Planctomycetacia;Planctomycetales;Planctomycetaceae	ACGTATGGTGCGAACGTTATTCGGAATTACTGGGCATAAAGGGCGCGTAGGCGGTTTGGTAAGTCTGCATGTGAAATCCCTCGGCTTAACCGAGGAACTGCATCGGATACTGCCAGACTAGAGTGCAGGAGGGGAGAGCGGAATTCCTGGTGGAGCGGTGAAATGCGTAGATATCAGGAGGAACGCCAGTGGCGAAAGCGGCTCTCTGGCCTGCAACTGACGCTGAGGCGCGAAAGCTAGGGGAGCGAACGGGATTAGATACCCCGGTAGTCCTAGCCCTAAACGATGGGCACTAGGTAGAGGAAGTTTTAGAGCTTTCTCTGCTGTAGCTAATGTATTAAGTGCCCCGCCTGGGGAGTATGGTCGCAAGGCTAAA	207
Bacteria;Proteobacteria;Alphaproteobacteria;Sphingomonadales;Sphingomonadaceae;Sphingobium	ACGGAGGGAGCTAGCGTTGTTCGGAATTACTGGGCGTAAAGCGCACGTAGGCGGCTATTCAAGTCAGAGGTGAAAGCCCGGGGCTCAACCCCGGAACTGCCTTTGAAACTAGATAGCTTGAATCCAGGAGAGGTGAGTGGAATTCCGAGTGTAGAGGTGAAATTCGTAGATATTCGGAAGAACACCAGTGGCGAAGGCGGCTCACTGGACTGGTATTGACGCTGAGGTGCGAAAGCGTGGGGAGCAAACAGGATTAGATACCCTGGTAGTCCACGCCGTAAACGATGATAACTAGCTGTCAGGGCACATGGTGTTTTGGTGGCGCAGCTAACGCATTAAGTTATCCGCCTGGGGAGTACGGTCGCAAGATTAAA	962
Bacteria;Acidobacteria;Acidobacteria;Acidobacteriales;Acidobacteriaceae	ACGGGGGGGGCAAGCGTTGTTCGGAATTACTGGGCGTAAAGAGCTCGTAGGCGGCTTGTTTAGTCGGACGTGAAATCCCTTGGCTCAACTGAGGAACTGCGTCCGATACTGGCAGGCTTGAATCCGGGAGAGGGATGCGGAATTCCAGGTGTAGCGGTGAAATGCGTAGATATCTGGAGGAACACCGGTGGCGAAGGCGGCATCCTGGACCGGTATTGACGCTGAGGAGCGAAAGCTAGGGTAGCAAACGGGATTAGATACCCCGGTAGTCCTAGCCCTAAACGATGAATGCTTGGTGTGGCGGGTATCGATCCCTGCTGTGCCGAAGCTAACGCATTAAGCATTCCGCCTGGGGAGTACGGTCGCAAGGCTGAA	169
Bacteria;Bacteroidetes;Flavobacteria;Flavobacteriales;Flavobacteriaceae	ACGGAGGATCCAAGCGTTATCCGGAATTATTGGGTTTAAAGGGTCCGTAGGTGGATAATTTAGTCAGAGGTGAAATCCTGCAGCTTAACTGTAGAATTGCCTTTGATACTGGTTATCTTGAGTTATTATGAAGTGATTAGAATGTGTAGTGTAGCGGTGAAATGCATAGATATTACACAGAATACCAATTGCGAAGGCAGATCACTAATAATCAACTGACACTGAGGGACGAAAGCGTGGGTAGCGAACAGGATTAGATACCCTGGTAGTCCACGCCGTAAACGATGGTCACTAGCTGTTTGGACTTCGGTCTGAGTGGCTAAGCGAAAGTGATAAGTGACCCACCTGGGGAGTACGTTCGCAAGAATGAA	255
Bacteria;Proteobacteria;Gammaproteobacteria;Alteromonadales;Alteromonadaceae;Marinobacter	ACGGAGGGTGCAAGCGTTAATCGGAATTACTGGGCGTAAAGCGCGCGTAGGTGGTTTGATAAGCGAGATGTGAAAGCCCCGGGCTCAACCTGGGAACGGCATTTCGAACTGTCAGGCTAGAGTATGGTAGAGGAGTGTGGAATTTCCTGTGTAGCGGTGAAATGCGTAGATATAGGAAGGAACACCAGTGGCGAAGGCGGCACTCTGGACCAATACTGACACTGAGGTGCGAAAGCGTGGGGAGCAAACAGGATTAGATACCCTGGTAGTCCACGCTGTAAACGATGTCAACTAGCCGTTGGGACTCTTGAAGTCTTAGTGGCGCAGCTAACGCACTAAGTTGACCGCCTGGGGAGTACGGCCGCAAGGTTAAA	493
Bacteria;Planctomycetes;Planctomycetacia;Planctomycetales;Planctomycetaceae;Rhodopirellula	ACGAACCGTGCGAACGTTATTCGGAATCACTGGGCTTAAAGGGTGCGTAGGCGGCTTTGCAAGTGAGGTGTGAAATCCCTCAGCTCAACTGAGGAACTGCGCTTCAAACTGCATAGCTAGAGGGAGACAGAGGTAAGCGGAACTGATGGTGGAGCGGTGAAATGCGTTGATATCATCAGGAACACCAGTGGCGAAGGCGGCTTACTGGGTCTCTTCTGACGCTGAGGCACGAAAGCTAGGGTAGCGAACGGGATTAGATACCCCGGTAGTCCTAGCTGTAAACGATGAGTACTGGATCGAGGAACCTTCCACAGTTTCTCGGTCGTAGCGAAAGTGTTAAGTACTCCGCCTGGGGAGTATGGTCGCAAGGCTGAA	238
Bacteria;Proteobacteria;Gammaproteobacteria;Xanthomonadales;Sinobacteraceae	ACGGAGGGTGCGAGCGTTAATCGGAATTACTGGGCGTAAAGCGCGCGTAGGCGGTTTTGTAAGTCGGATGTGAAAGCCCAGGGCTTAACCTTGGAATTGCATTCGATACTGCATCACTAGAGTATGGTAGAGGGAAGTGGAATTTCCGGTGTAGCGGTGAAATGCGTAGATATCGGAAGGAACATCAGTGGCGAAGGCGACTTCCTGGGCCAATACTGACGCTCAGGTGCGAAAGCGTGGGGAGCAAACAGGATTAGATACCCTGGTAGTCCACGCCGTAAACGATGAGAACTAGATGTCGGGGGGGTTGCCTTTCGGTATCGTAGCTAACGCGTTAAGTTCTCCGCCTGGGGAGTACGCCGGCAACGGTAAA	165
Bacteria;Proteobacteria;Alphaproteobacteria;Sphingomonadales;Sphingomonadaceae;Blastomonas	ACGGAGGGAGCTAGCGTTGTTCGGAATTACTGGGCGTAAAGCGCACGTAGGCGGCCATTCAAGTCAGAGGTGAAAGCCCGGGGCTCAACCCCGGAACTGCCTTTGAAACTAGATGGCTTGAATCTTGGAGAGGCGAGTGGAATTCCGAGTGTAGAGGTGAAATTCGTAGATATTCGGAAGAACACCAGTGGCGAAGGCGACTCGCTGGACAAGTATTGACGCTGAGGTGCGAAAGCGTGGGGAGCAAACAGGATTAGATACCCTGGTAGTCCACGCCGTAAACGATGATAACTAGCTGTCCGGGTTCATGGAACTTGGGTGGCGCAGCTAACGCATTAAGTTATCCGCCTGGGGAGTACGGTCGCAAGATTAAA	698
Bacteria;Bacteroidetes;Flavobacteria;Flavobacteriales;Cryomorphaceae;Owenweeksia	ACGGAGGGTGCAAGCGTTATCCGGATTTATTGGGTTTAAAGGGTCCGCAGGCGGAACTTTAAGTCAGTGGTGAAAGCCTACAGCTTAACTGTAGAACTGCCATTGAAACTGAAGTTCTTGAGTGTGGTTGAAGTGGGCGGAATATGTCATGTAGCGGTGAAATGCATAGATATGACATGGAACACCTATTGCGAAAGCAGCTCACTAAACCATTACTGACGCTCATGGACGAAAGTGTGGGTAGCGAACAGGATTAGATACCCTGGTAGTCCACACCGTAAACTATGATCACTAGATGTTGGCGATATAATGTCAGTGTTAAAGAGAAATCGTTAAGTGATCCACCTGGGGAGTACGTTCGCAAGAATGAA	152
Bacteria;Proteobacteria;Alphaproteobacteria;Rhizobiales;Rhodobiaceae;Parvibaculum	ACGGAGGGGGCTAGCGTTGTTCGGAATCACTGGGCGTAAAGCGCGCGTAGGCGGATTGCTAAGTTGGGGGTGAAATGCTGAGGCTTAACCTCATGAATTGCCTCCAAAACTAGCAGTCTCGAGTCCGAGAGAGGTGAGCGGAATTTCCAGTGTAGAGGTGGAATTCGTAGATATTGGAAAGAACACCAGTGGCGAAGGCGGCTCACTGGCTCGGTACTGACGCTGAGGTGCGAAAGCGTGGGGAGCAAACAGGATTAGATACCCTGGTAGTCCACGCCGTAAACGATGGATGCTAGCCGTTGGGCGGTTCGCCGCTCGGTGGCGCAGCTAACGCATTAAGCATCCCGCCTGGGGAGTACGGTCGCAAGACTAAA	460
Bacteria;Proteobacteria;Gammaproteobacteria;Unassigned;Unassigned;Thiohalophilus	ACGGAAGGTGCAAGCGTTAATCGGAATTACTGGGCGTAAAGCGCGCGTAGGCGGTTGTGTAAGTCGGATGTGAAATCCTCAAGCTTAACTTGGGAACTGCATTCGATACTGCGCAACTAGAGTACAGTAAAGGAAAGTGGAATTCCGGGTGTAGCGGTGAAATGCGTAGATATCCGGAAGAACACCAGTGGCGAAGGCGACTTTCTAGGCTGTTACTGACGCTAAGGTGCGAAAGCGTGGGGAGCAAACAGGATTAGATACCCTGGTAGTCCACGCCGTAAACGATGTCAACTAACTGTTTAAAATTTCTATTTTAAGTGGTGTAGCTAACGCGTTAAGTTGACCGCCTGGGGAGTACGGCCGCAAGGTTGAA	345
Bacteria;Proteobacteria;Gammaproteobacteria;Oceanospirillales;Oceanospirillaceae;Pseudospirillum	ACGGAGGGTGCAAGCGTTAATCGGAATTACTGGGCGTAAAGCGCGCGTAGGCGGTTTGTTAAGTCGGATGTGAAAGCCCTGGGCTCAACCTGGGAACTGCATCCGATACTGGCAGGCTAGAGTACGGTAGAGGGGGGTAGAATTCCACGTGTAGCGGTGAAATGCGTAGAGATGTGGAGGAATACCAGTGGCGAAGGCGGCCCCCTGGACTGATACTGACGCTAAGGTGCGAAAGCGTGGGGAGCAAACAGGATTAGATACCCTGGTAGTCCACGCTGTAAACGATGTCAACTAGCCGTTGGAAGGGTAATCCTTTTAGTGGCGTAGCTAACGCGCTAAGTTGACCGCCTGGGGAGTACGGTCGCAAGATTAAA	234
Bacteria;Bacteroidetes;Sphingobacteria;Sphingobacteriales;Saprospiraceae;Haliscomenobacter	ACGGAGGGTGCAAGCGTTATCCGGAATCACTGGGTTTAAAGGGTGCGTAGGCGGCTTAGTAAGTCAGAGGTGAAAGGCCACAGCTCAACTGTGGGACTGCCTTTGATACTGCTGAGCTTGAATTAGGCTGAGGTTAGCGGAATGTGACAAGTAGCGGTGAAATGCATAGATATGTCATAGAACACCAATTGCGAAGGCAGCTGACTAGACCTAAATTGACGCTGAGGCACGAAAGCGTGGGGAGCGAACAGGATTAGATACCCTGGTAGTCCACGCCCTAAACGATGCTTACTCGATGTTTGGACCTTGTGTTTGAGCATCCAAGCGAAAGCGTTAAGTAAGCCACCTGGGGAGTACGTCGGCAACGATGAA	203
Bacteria;Proteobacteria;Alphaproteobacteria	ACGGAGGGGGCTAGCGTTGTTCGGAATCACTGGGCGTAAAGCGCGCGTAGGCGGACGGGTCAGTTGGGGGTGAAATCCCGGAGCTCAACTCCGGAACTGCCTTCAATACTGCCCGTCTTGAGGTCGAGAGAGGTAAGTGGAATTCCGAGTGTAGAGGTGGAATTCGTAGATATTCGGAAGAACACCAGTGGCGAAGGCGGCTTACTGGCTCGATTCTGACGCTGAGGTGCGAAAGCGTGGGGAGCAAACAGGATTAGATACCCTGGTAGTCCACGCCGTAAACGATGAATGCCAGCTGTCGGGCGGTTTTCCGTTCGGTGGCGCAGCTAACGCATTAAGCATTCCGCCTGGGGAGTACGGTCGCAAGACTAAA	127
Bacteria;Proteobacteria;Gammaproteobacteria;Oceanospirillales;Halomonadaceae;Cobetia	ACGGAGGGTGCAAGCGTTAATCGGAATTACTGGGCGTAAAGCGCGCGTAGGTGGCTAAGTCAGCCAGGTGTGAAAGCCCCGGGCTCAACCTGGGAACGGCATCTGGAACTGCTTGGCTAGAGTGCAGGAGAGGAAGGTAGAATTCCCGGTGTAGCGGTGAAATGCGTAGAGATCGGGAGGAATACCAGTGGCGAAGGCGGCCTTCTGGACTGACACTGACACTGAGGTGCGAAAGCGTGGGTAGCAAACAGGATTAGATACCCTGGTAGTCCACGCCGTAAACGATGTCAACTAGCCGTTGGGTCCCTTGAGGACTTAGTGGCGCAGCTAACGCAATAAGTTGACCGCCTGGGGAGTACGGCCGCAAGGTTAAA	389
Bacteria;Verrucomicrobia	ACAGAGGTCCCAAGCGTTGTTCGGATTTACTGGGCGTAAAGAGTGCGTAGGCGGCTAGAAAAGTTTGGTGTGAAATCTTCGGGCTTAACCCGGAAACTGCACTGAAAACTATCTGGCTAGAGGATCGGAGAGGAGATTGGAATTCTCGGTGTAGCAGTGAAATGCGTAGATATCGAGAGGAACACCAGTTGCGAAGGCGGATCTCTGGACGGTTTCTGACGCTGAGGCACGAAAGCTGGGGTAGCGAAGAGGATTAGATACCCTCGTAGTCCCAGCCGTAAACGGTGCACACTTGCTGTGGGCGGATTCGACCCCGTCCGTGGCGAAGCTAACGCGATAAGTGTGCCGCCTGGGGAGTACGGTCGCAAGATTAAA	164
Bacteria;Proteobacteria;Gammaproteobacteria;Thiotrichales;Piscirickettsiaceae;Thiomicrospira	ACAGAGGGTGCAAGCGTTATTCGGAATTACTGGGCGTAAAGCGCGCGTAGGCGGACTGTTAAGTCGGTTGTGAAAGCCCTGGGCTCAACCTAGGAATTGCATCCGATACTGGCAATCTAGAGTTTAGGAGAGGGAAGTGGAATTCCTGGTGTAGCAGTGAAATGCGTAGATATCAGGAGGAACATCAGTGGCGAAGGCGACTTCCTGGCCTAAAACTGACGCTGAGGTGCGAAAGCGTGGGTAGCGAACGGGATTAGATACCCCGGTAGTCCACGCCGTAAACGATGTCAACTAGCTGTTGGCCTTATTAAAAAGGTTAGTAGCGTAGCTAACGCGCTAAGTTGACCGCCTGGGGAGTACGGTCGCAAGATTAAA	481
Bacteria;Planctomycetes;Planctomycetacia;Planctomycetales;Planctomycetaceae;Planctomyces	ACGTACTGGGCGAACGTTATTCGGAATCACTGGGCTTAAAGGGTACGTAGGCGGCCAGATTAGTCAGATGTGAAATCCCACGGCTCAACCGTGGAACTGCGTTTGATACTGTCTGGCTTGAGTGAGATAGGGGTGTGTGGAACTTCCGGTGGAGCGGTGAAATGTGTTGAGATCGGAAGGAACGCCGGTGGCGAAAGCGACACACTGGGTCTTTACTGACGCTGAGGTACGAAAGCTAGGGTAGCGAACGGGATTAGATACCCCGGTAGTCCTAGCTGTAAACGATGAGCACTAGTCGGGAGGAGTTTCGACTTTTCCGGATGCAGCGAAAGCATGAAGTGCTCCGCCTGGGGAGTATGGTCGCAAGGCTGAA	152
Bacteria;Bacteroidetes;Sphingobacteria;Sphingobacteriales;Flammeovirgaceae;Marinoscillum	ACGGAGGGTCCAAGCGTTGTCCGGATTTATTGGGTTTAAAGAGTGCGTAGGTGGTTTATTAAGTCAGTGGTGAAATCCTGCAGCTCAACTGTAGAACTGCCATTGAAACTGATAAACTTGAGTTTGGTTTAGGTAAGTGGAATTTATGATGTAGCGGTGAAATGCATAGATATCATAAGGAACACCAATAGCGAAGGCAGCTTACTGGACCACAACTGACACTGAGGCACGAAAGCGTGGGTAGCGAACAGGATTAGATACCCTGGTAGTCCACGCCGTAAACGATGCTCACTCGATGTTAGCGATATACTGTTAGCGTCCAAGCTAAAGCGTTAAGTGAGCCACCTGGGGAGTACGCCGGCAACGGTGAA	229
Bacteria;Proteobacteria;Alphaproteobacteria;Rhodospirillales;Rhodospirillaceae;Thalassospira	ACGAAAGGGGCAAGCGTTGTTCGGATTTACTGGGCGTAAAGGGCACGCAGGCGGTCTTGCCAGTCAGGGGTGAAAGCCCGGGGCTCAACCCCGGAACTGCCTCTGATACTGCAGGACTAGAGACTAGGAGAGGGTGGTGGAATTCCCAGTGTAGAGGTGAAATTCGTAGATATTGGGAGGAACACCAGAGGCGAAGGCGGCCACCTGGACTAGATCTGACGCTCAGGTGCGAAAGCGTGGGGAGCAAACAGGATTAGATACCCTGGTAGTCCACGCCGTAAACGATGAGTGCTAGTTGTCGGGATTTCGATTTCGGTGACGCAGCTAACGCATTAAGCACTCCGCCTGGGGAGTACGGTCGCAAGATTAAA	112
Bacteria;Proteobacteria;Alphaproteobacteria;Rhodobacterales;Rhodobacteraceae	ACGGAGGGGGTTAGCGTTGTTCGGAATTACTGGGCGTAAAGCGTACGTAGGCGGATTAATAAGTTAGAGGTGAAATCCCAGGGCTCAACCCTGGAACTGCCTTTAAAACTGTTAGTCTTGAGATCGAGAGAGGTGAGTGGAATTCCAAGTGTAGAGGTGAAATTCGTAGATATTTGGAGGAACACCAGTGGCGAAGGCGGCTCACTGGCTCGATACTGACGCTGAGGTACGAAAGTGTGGGGAGCAAACAGGATTAGATACCCTGGTAGTCCACACCGTAAACGATGAATGCCAGACGTCAGCAAGCATGCTTGTTGGTGTCACACCTAACGGATTAAGCATTCCGCCTGGGGAGTACGGTCGCAAGATTAAA	63
Bacteria;Proteobacteria;Alphaproteobacteria;Rickettsiales	ACGGAGGGGGCTAGCGTTGTTCGGAATTACTGGGCGTAAAGAGCGTGTAGGCTGTTTACCAAGTTAGACGTGAAAGCCCTGGGCTTAACCCAGGAAATGCGTTTAAAACTGATAAGCTAGAGTTCAGAAGAGGATAGCGGAATTCCAAGTGTAGAGGTGAAATTCGTAGATATTTGGAAGAACACCGATGGCGAAGGCAGCTATCTGGGCTGTAACTGACGCTGAGACGCGAAAGCGTGGGGAGCAAACAGGATTAGATACCCTGGTAGTCCACGCCGTAAACGATGAGTGCTAGCTGTTGGGAGATTTATCTTTCAGTGGCGAAGCTAACGCATTAAGCACTCCGCCTGGGGAGTACGATCGCAAGATTAAA	111
Bacteria;Planctomycetes;Phycisphaerae;Phycisphaerales;Phycisphaeraceae	ACGAAGGGCCCGAGCGTTATTCGGAATCACTGGGCTTAAAGCGTGCGTAGGCGGACTTGTAGGCGTTTTGTGAAATCCCTCGGCTCAACCGAGGAACTGCAGAGCGAACCATAAGTCTTGAGACAGACAGAGGTCGTCGGAACGATTGGTGGAGTGGTGAAATGCGTTGATATCAATCGGAACGCCGAAGGAGAAGTCAGGCGACTGGGTCTGTTCTGACGCTGAGGTACGAAAGCGTGGGTAGCGAACGGGATTAGATACCCCGGTAGTCCACGCCGTAAACAATGTGCACTAGGTCGAGGGCGTTCTGACGCGACTCTCGGCCGAAGCGAAAGTGTTAAGTGCACCGCCTGGGGAGTACGGTCGCAAGGCTAAA	33
Bacteria;Proteobacteria;Alphaproteobacteria;Rhodospirillales;Rhodospirillaceae;Defluviicoccus	ACGGAGGGGGCTAACGTTGTTCGGATTTACTGGGCGTAAAGCGCGCGTAGGCGGTTTGTTAAGTTGGGCGTGAAATCCCGGGGCTCAACCCCGGAACTGCGTTCGAAACTGGCGAGCTAGAGTTCGGGAGAGGGTGGTGGAATTTCCAGTGTAGAGGTGAAATTCGTAGATATTGGAAAGAACACCAGTGGCGAAGGCGACCACCTGGACCGATACTGACGCTGAGGTGCGAAAGCGTGGGGAGCAAACAGGATTAGATACCCTGGTAGTCCACGCCGTAAACGATGAGAGCTAGATGTCGGGCAGCATGCTGTTCGGTGTCGGAGTTAACGCATTAAGCTCTCCGCCTGGGGAGTACGGCCGCAAGGTTAAA	122
Bacteria;Lentisphaerae;Lentisphaeria;Lentisphaerales;Lentisphaeraceae;Lentisphaera	ACGTAGGTGGCAAGCATTATTCGGATTTACTGGGCGTAAAGCGTCAGTAGGGGGTTAAATAAGTTTGGTGTGAAATCCTGAGGCTCAACCTCAGAACTGCACTGAAAACTGTTTAACTAGAGAACAGGAGAGGTAAGTAGAACTTGTAGTGTAGCGGTGGAATGTGTAGATATTACAAGGAAGACCAAATGCGAAGGCAGCTTACTGGTCTGTTTCTGACCCTGAGTGACGAAGGTTAGGGGAGCGAAAAGGATTAGATACCCTTGTAGTCCTAACAGTAAACGATGTATACTCGATGTCGGGCGTAAGCTCGGTGTCTAAGCTAACGCGTTAAGTATACCGCCTGGGGAGTACGGTCGCAAGACTAAA	194
Bacteria;Proteobacteria;Gammaproteobacteria;Oceanospirillales;Halomonadaceae;Halomonas	ACGGAGGGTGCAAGCGTTAATCGGAATTACTGGGCGTAAAGCGCGCGTAGGTGGCTTGATAAGCCGGTTGTGAAAGCCCCGGGCTCAACCTGGGAACGGCATCCGGAACTGTCAAGCTAGAGTGCAGGAGAGGAAGGTAGAATTCCCGGTGTAGCGGTGAAATGCGTAGAGATCGGGAGGAATACCAGTGGCGAAGGCGGCCTTCTGGACTGACACTGACACTGAGGTGCGAAAGCGTGGGTAGCAAACAGGATTAGATACCCTGGTAGTCCACGCCGTAAACGATGTCGACCAGCCGTTGGGTGCCTAGCGCACTTTGTGGCGAAGTTAACGCGATAAGTCGACCGCCTGGGGAGTACGGCCGCAAGGTTAAA	244
Bacteria;Proteobacteria;Alphaproteobacteria;Rhodobacterales;Rhodobacteraceae;Sulfitobacter	ACGGAGGGGGTTAGCGTTGTTCGGAATTACTGGGCGTAAAGCGTACGTAGGCGGATCAGAAAGTTGGGGGTGAAATCCCGGGGCTCAACCCCGGAACTGCCTCCAAAACTCCTGGTCTTGAGTTCGAGAGAGGTGAGTGGAATTCCAAGTGTAGAGGTGAAATTCGTAGATATTTGGAGGAACACCAGTGGCGAAGGCGGCTCACTGGCTCGATACTGACGCTGAGGTACGAAAGTGTGGGGAGCAAACAGGATTAGATACCCTGGTAGTCCACACCGTAAACGATGAATGCCAGTCGTCGGGCAGTATACTGTTCGGTGACACACCTAACGGATTAAGCATTCCGCCTGGGGAGTACGGTCGCAAGATTAAA	137
Bacteria;Proteobacteria;Alphaproteobacteria;Sphingomonadales;Sphingomonadaceae;Sphingomonas	ACGGAGGGGGCTAGCGTTGTTCGGAATTACTGGGCGTAAAGCGCACGTAGGCGGCTTTGTAAGTTAGAGGTGAAAGCCCGGGGCTCAACCCCGGAATTGCCTTTAAGACTGCATCGCTTGAACGTCGGAGAGGTGAGTGGAATTCCGAGTGTAGAGGTGAAATTCGTAGATATTCGGAAGAACACCAGTGGCGAAGGCGGCTCACTGGACGACTGTTGACGCTGAGGTGCGAAAGCGTGGGGAGCAAACAGGATTAGATACCCTGGTAGTCCACGCCGTAAACGATGATAACTAGCTGTCCGGGCACTTGGTGCTTGGGTGGCGCAGCTAACGCATTAAGTTATCCGCCTGGGGAGTACGGCCGCAAGGTTAAA	261
Bacteria;Proteobacteria;Deltaproteobacteria	ACGGAGGGCACAAGCGTTGTTCGGAATCATTGGGCGTAAAGCGGGTGTAGGCGGCTTGGCAAGTCGAGTGTGAAATCCCAGGGCCCAACCCTGGAACTGCATTCGAAACTGTCTCGCTAGAGTCCCGGAGAGGATGGCGGAATTCCCGGTGTAGGGGTGAAATCCGTAGATATCGGGAGGAACACCAGTGGCGAAGGCGGCCATCTGGACGGTGACTGACGCTCAGACCCGAAAGCGTGGGGAGCAAACAGGATTAGATACCCTGGTAGTCCACGCCGTAAACGTTGAGTGCTCGTCGTCGCGGGTATTGACCCCTGCGGTGACCAAGCTAACGCAAGAAGCACTCCGCCTGGGGAGTACGGTCGCAAGACTAAA	43
Bacteria;Actinobacteria;Actinobacteria;Acidimicrobiales;Iamiaceae;Iamia	ACGTAGGGAGCAAGCGTTGTCCGGATTTATTGGGCGTAAAGAGCTCGTAGGCGGTTCGGTAAGTCGGGTGTGAAAACTTGAGGCTCAACCTCAAGAGGCCACTCGATACTGCTGTGACTGGAGTCCGGTAGAGGAGTGTGGAATTCCTGGTGTAGCGGTGAAATGCGCAGATATCAGGAGGAACACCGACAGCGAAGGCAGCACTCTGGGCCGGTACTGACGCTGAGGAGCGAAAGCATGGGGAGCGAACAGGATTAGATACCCTGGTAGTCCATGCCGTAAACGTTGGGCACTAGGTGTGGGGTCTAGCTAACAGATTCCGTGCCGCAGCTAACGCATTAAGTGCCCCGCCTGGGGAGTACGGCCGCAAGGCTAAA	187
Bacteria;Proteobacteria;Betaproteobacteria;Nitrosomonadales;Nitrosomonadaceae;Nitrosomonas	ACGTAGGGTGCGAGCGTTAATCGGAATTACTGGGCGTAAAGCGTGCGCAGGTGGTTTTGTAAGTCAGATGTGAAATCCCCGGGCTTAACCTGGGAACTGCGTTTGAAACTGCAAGGCTAGAGTGTGGCAGAGGGGGGTGGAATTCCGCGTGTAGCAGTGAAATGCGTAGAGATGTGGAGGAACACCGATGGCGAAGGCAGCCCCCTGGGTCAACACTGACGCTCAGGCACGAAAGCATGGGGAGCAAACAGGATTAGATACCCTGGTAGTCCATGCCCTAAACGATGTCAACTAGTTGTCGGGTCTTAACGGGCTTGGTAACGTAGCTAACGCGTGAAGTTGACCGCCTGGGGAGTACGATCGCAAGATTAAA	108
Bacteria;Planctomycetes;Planctomycetacia;Planctomycetales;Planctomycetaceae;Blastopirellula	ACGAACTGTGCAAACGTTATTCGGAATCACTGGGCTTAAAGGGTGCGTAGGCGGGCTTAAAGGTCCGATGTGAAAGCCCACGGCTCAACCGTGGAATTGCGTTGGAAACCATAAGTCTTGAGGGAGTCAGAGGTGAGCGGAACTGATGGTGGAGCGGTGAAATGCGTTGATATCATCAGGAACACCGGTGGCGAAAGCGGCTCACTGGGACTCTTCTGACGCTGAGGCACGAAAGCTAGGGGAGCGAACGGGATTAGATACCCCGGTAGTCCTAGCTGTAAACGATCAGTACTAGTCTGTGGGGACTTCCACATCCTCTCGGACGTAGCGAAAGTGTTAAGTACTGCGCCTGGGGAGTATGGTCGCAAGGCTGAA	85
Bacteria;Gemmatimonadetes;Gemmatimonadetes	ACGGAGGGCGCAAGCGTTGTTCGGAATTACTGGGCGTAAAGGGCGGGCAGGCGGTCCGTTAAGTCTTCTGTGAAAATCCGGGGCTCAACCCCGTGAAATGCAGGAGATACTGGCGGACTAGAGACCGGTAGAGGCTAGCGGAATTCCTGGTGTAGCGGTGGAATGCGTAGATATCAGGAAGAACACCTGTGGCGAAGGCGGCTAGCTGGGCCGGATCTGACGCTCATCCGCGAAAGCGTGGGGAGCAAACAGGATTAGATACCCTGGTAGTCCACGCCGTAAACGATGGGCACTAGGTACTGGGTCTATAGACGGATTCAGTGCCGCAGCTAACGCATTAAGTGCCCCGCCTGGGGAGTACGGTCGCAAGGCTGAA	154
Bacteria;Proteobacteria;Gammaproteobacteria;Oceanospirillales;Oceanospirillaceae;Oceanobacter	ACGGAGGGTGCAAGCGTTAATCGGAATTACTGGGCGTAAAGCGCGCGTAGGTTGTTTGTTAAGCGAGATGTGAAAGCCCCGGGCTCAACCTGGGAACTGCATTTCGAACTGGCAAGCTAGAGTACAGTAGAGGGTGGCGGAATTTCCTGTGTAGCGGTGAAATGCGTAGAGATGGGAAGGAACATCAGTGGCGAAGGCGGCCACCTGGACTGATACTGACACTGAGGTGCGAAAGCGTGGGGAGCAAACAGGATTAGATACCCTGGTAGTCCACGCCGTAAACGATGTCTACTAGTTGTCGGGAGACTTGATCTCTTGGTAACGAAGCTAACGCGATAAGTAGACCGCCTGGGGAGTACGGCCGCAAGGTTAAA	199
Bacteria;Bacteroidetes;Flavobacteria;Flavobacteriales;Flavobacteriaceae;Tenacibaculum	ACGGAGGGTGCAAGCGTTATCCGGAATCATTGGGTTTAAAGGGTCCGCAGGCGGTCAATTAAGTCAGAGGTGAAATCCCATAGCTTAACTATGGAACTGCCTTTGATACTGGTTGACTTGAGTTATACGGAAGTAGATAGAATAAGTAGTGTAGCGGTGAAATGCATAGATATTACTTAGAATACCGATTGCGAAGGCAGTCTACTACGTATATACTGACGCTCATGGACGAAAGCGTGGGGAGCGAACAGGATTAGATACCCTGGTAGTCCACGCCGTAAACGATGGACACTAGTTGTTGGGATTTATCTCAGTGACTAAGCGAAAGTGATAAGTGTCCCACCTGGGGAGTACGATCGCAAGATTGAA	171
Bacteria;Acidobacteria;Acidobacteria-Gp26;Unassigned;Unassigned;Gp26	ACGGGGGGGGCAAACGTTGTTCGGAATCACTGGGCGTAAAGGGTCCGTAGGCGGCCGCGTAAGTCGGAGGTGAAAGCCCTGGGCTTAACCCAGGAATTGCCTTCGAAACTGCACGGCTTGAGTCTGGTAGAGGGAGACGGAATTCCCGGTGTAGCGGTGAAATGCGTAGATATCGGGAGGAACACCCGTGGCGAAGGCGGTCTCCTGGGCCAGTACTGACGCTGAGGGACGAAAGCGTGGGGAGCAAACAGGATTAGATACCCTGGTAGTCCACGCCCTAAACGATGGGCACTTGGTGTGGCGGTCGTTCAGGCTGCCGTGCCGGAGCTAACGTGTTAAGTGCCCCGCCTGGGGAGTACGGTCGCAAGGCTGAA	91
Bacteria;Bacteroidetes;Flavobacteria;Flavobacteriales;Cryomorphaceae	ACGGAGGGTGCAAGCGTTATCCGGAATTATTGGGTTTAAAGGGTGCGTAGGTGGAAATTTAAGTCAGTGGTGAAATCCCACAGCTCAACTGTGGAATTGCCATTGAAACTGAATTTCTTGAATCTGATTGAAGTAGGCGGAACATGACATGTAGCGGTGAAATGCTTAGATATGTCATAGAACACCGATAGCGAAGGCAGCTTACTAAATCAGTATTGACACTGAGGCACGAAAGCGTGGGGAGCGAACAGGATTAGATACCCTGGTAGTCCACGCTGTAAACGATGATTACTCGCTATTGGCGATACACTGTCAGTGGCTAAGCGAAAGCGATAAGTAATCCACCTGGGGAGTACGATCGCAAGGTTGAA	32
Bacteria;Acidobacteria;Holophagae	ACGGAGGGGGCAAGCGTTATTCGGAATTATTGGGCGTAAAGGGCGCGTAGGCGGCCTGATAAGTCAGGGGTGAAATCCCTCGGCTCAACCGAGGAACTGCCTCTGAAACTGTCTGGCTTGAGGCCGGGAGAGGGTAGTGGAATTCCCAGTGTAGCGGTGAAATGCGTAGATATTGGGAGGAACACCGGTGGCGAAGGCGGCTACCTGGACCGGTTCTGACGCTGAGGCGCGAAAGTGTGGGTAGCAAACAGGATTAGATACCCTGGTAGTCCACACTGTAAACGATGAGCACTCGGTGCCGCGGGTGTCGACCCCTGCGGTGCCTTAGGAAACCCGTTAAGTGCTCCGCCTGGGGAGTACGGTCGCAAGGCTGAA	34
Bacteria;Proteobacteria;Alphaproteobacteria;Sphingomonadales;Erythrobacteraceae;Porphyrobacter	ACGGAGGGAGCTAGCGTTGTTCGGAATTACTGGGCGTAAAGCGCACGTAGGCGGCTTTTTAAGTCAGGGGTGAAATCCCGGGGCTCAACCCCGGAACTGCCCTTGAAACTGGGAAGCTAGAATCTTGGAGAGGCGAGTGGAATTCCGAGTGTAGAGGTGAAATTCGTAGATATTCGGAAGAACACCAGTGGCGAAGGCGACTCGCTGGACAAGTATTGACGCTGAGGTGCGAAAGCGTGGGGAGCAAACAGGATTAGATACCCTGGTAGTCCACGCCGTAAACGATGATAACTAGCTGTCCGGGTTCATGGAACTTGGGTGGCGCAGCTAACGCATTAAGTTATCCGCCTGGGGAGTACGGTCGCAAGATTAAA	107
Bacteria;Proteobacteria;Deltaproteobacteria;Bdellovibrionales;Bacteriovoraceae;Bacteriovorax	ACGAAGGGTGCAAGCGTTGTTCGGATTTACTGGGCGTAAAGCGCGCGCAGGCGGATTGTTAAGCCAGATGTGAAATCTCGGGGCCCAACCCCGAAACTGCGTCTGGAACTGATGATCTAGAATCTTGGAGAGGGAAATGGAATTTCGCATGTAGGGGTAAAATCCGTAGAGATGCGAAGGAACACCAGAGGCGAAGGCGGTTTCCTGGCCAAGTATTGACGCTGAGGCGCGAAAGCGTGGGGAGCAAACAGGATTAGATACCCTGGTAGTCCACGCCGTAAACGATGAGCACTAGGTATGGGATTGTTGACCGATTCCGTGCCAAAGCTAACGCATTAAGTGCTCCGCCTGGGGAGTACGGTCGCAAGACTAAA	193
Bacteria;Proteobacteria;Gammaproteobacteria;Alteromonadales;Idiomarinaceae;Idiomarina	ACGGAGGGTGCAAGCGTTAATCGGAATTACTGGGCGTAAAGCGTACGTAGGCGGCGTGTTAAGCAAGATGTGAAAGCCCCGGGCTCAACCTGGGAATTGCATTTTGAACTGGCATGCTAGAGTCCTGAAGAGGGTGGTAGAATTTCCAGTGTAGCGGTGAAATGCGTAGATATTGGAAGGAATACCAGTGGCGAAGGCGGCCACCTGGTCAGAGACTGACGCTGAGGTACGAAAGCGTGGGGAGCAAACAGGATTAGATACCCTGGTAGTCCACGCCGTAAACGATGTCAACTAGTTGTTCGTGTCATTAAGACGTGAGTAACGCAGCTAACGCACTAAGTTGACCGCCTGGGGAGTACGGCCGCAAGGTTAAA	117
Bacteria;Bacteroidetes;Flavobacteria;Flavobacteriales;Flavobacteriaceae;Salegentibacter	ACGGAGGATCCAAGCGTTATCCGGAATCATTGGGTTTAAAGGGTCCGTAGGCGGGATAATCAGTCAGTGGTGAAAGTCTGCAGCTTAACTGTAGAATTGCCATTGATACTGTTATCCTTGAGTTATTATGAAGTGGTTAGAATGAGTAGTGTAGCGGTGAAATGCATAGATATTACTCAGAATACCGATTGCGAAGGCAGATCACTAATAATACACTGACGCTGATGGACGAAAGCGTAGGTAGCGAACAGGATTAGATACCCTGGTAGTCTACGCCGTAAACGATGGTTACTAGCTGTTCGGCCCGATTAAGGGCTGAGTGGTTAAGCGAAAGTGATAAGTAACCCACCTGGGGAGTACGTTCGCAAGAATGAA	127
Bacteria;Proteobacteria;Deltaproteobacteria;Myxococcales	ACAGAGGGTGCAAACGTTGCTCGGATTTACTGGGCGTAAAGCGCGTGTAGGCGGATTGGCAAGTCGGTTGTGAAATCCCTGGGCTCAACCTAGGAACTGCATCCGAAACTGCTTGTCTTGAGTGATGGAGAGGGTGGCGGAACTCCCGGTGTAGAGGTGGAATTCGTAGAGATCGGGAAGAACACCAGTGGCGAAGGCGGCCACCTGGACATTAACTGACGCTGAGACGCGAAAGCGTGGGTAGCAAACAGGCTTAGATACCCTGGTAGTCCACGCCGTAAACGATGAGCACTAGGTGCAGCGGATATTGACCTCTGCTGTGCCGTAGCTAACGCGTTAAGTGCTCCGCCTGGGGAGTACGGCCGCAAGGCTAAA	45
Bacteria;Proteobacteria;Alphaproteobacteria;Rhizobiales	ACGGAGGGGGCTAGCGTTGTTCGGAATTACTGGGCGTAAAGCGCGCGTAGGCGGATTGCCCAGTTGGGGGTGAAATCCTGAGGCTTAACCTCAGAACAGCCCTCAAAACTAGCAATCTCGAGTCCGAGAGAGGTGAGCGGAATTTCCAGTGTAGAGGTGGAATTCGTAGATATTGGAAAGAACACCAGCGGCGAAGGCGGCTCACTGGCTCGGAACTGACGCTGAGGTGCGAAAGCGTGGGTAGCGAACAGGATTAGATACCCTGGTAGTCCACGCTGTAAACGATGGATGCCAGCTGTCGGGCCTTACGGCTCGGTGGCGCCGCTAACGCATTGAGCATCCCGCCTGGGGAGTACGGTCGCAAGACTAAA	103
Bacteria;Chloroflexi	ACGTAGGGGCCAAGCGTTGTCCGGATTTATTGGGCGTAAAGGGTGCGTAGGCCGCTCGAACAGTCCGTTGCGAAAGCTCCCGGCTCAACTGGGAGAGGTCAGCGGATACTATCGAGCTAGAGGACGGCAGAGGAAGGTGGAATTTCCGGTGTAGCGGTGGAATGCGTAGATATCGGAAGGAACATCAGTGGCGAAGGCGACCTTCTGGGCCGTTTCTGACGCTGAGGCACGAGAGCGTGGGTAGCAAACCGGATTAGATACCCGGGTAGTCCACGCCCTAAACGATGAGTGCTAGGTATAGGGGGTATCGACCCCCTCTGTGCCCAAAGCTAACGCGTTAAGCACTCCGCCTGGGGAGTACGGCCGCAAGGCTAAA	39
Bacteria;Chlamydiae;Chlamydiae;Chlamydiales;Simkaniaceae;Fritschea	ACGGAGGGTGCAAGCATTAATCGGATTTATTGGGTGTAAAGAGCATGTAGGCGGATAAGTAAGTCAGATGTGAAATTTCGGAGCTCAACTTCGAAGCTGCATTTGAAACTACTTGTCTTGAGGGTAGACGGAGAAAACGGAATTCCAAGTGTAGCGGTGAAATGCGTAGATATTTGGAAGAACACCGGTGGCGAAAGCGGTTTTCTAGTTTATTCCTGACGCTGAGATGCGAGAGCAAGGGTAGCAAACAGGATTAGATACCCTGGTAGTCCTTGCCGTAAACGATGCATACTTGGTGTAGTTGGACTCAACCCCGACTGTGCCGTAGCTAACGCGTTAAGTATGCCACCTGGGGAGTACGCCCGCAAGGGTGAA	112
Bacteria;Bacteroidetes;Flavobacteria;Flavobacteriales	ACGGAGGGTGCAAGCGTTATCCGGATTTATTGGGTTTAAAGGGTCCGCAGGCGGGATTCTAAGTCAGTGGTGAAAGCCTACAGCTTAACTGTAGAACTGCCATTGAAACTGGAATTCTTGAGTGTGGTTGAAGTAGACGGAATATGTCATGTAGCGGTGAAATGCATAGATATGACATAGAACACCAATTGCGTAGGCAGTTTACTAAACCATTACTGACGCTCATGGACGAAAGTGTGGGGAGCGAACAGGATTAGATACCCTGGTAGTCCACACCGTAAACTATGATCACTAGATGTTGGCGATATACAGTCAGTGTCTTAGAGAAATCGTTAAGTGATCCACCTGGGGAGTACGTTCGCAAGAATGAA	72
Bacteria;Proteobacteria;Deltaproteobacteria;Bdellovibrionales;Bdellovibrionaceae;Bdellovibrio	ACGAGGGGTTCAAGCGTTGTCCGGAATCATTGGGCGTAAAGCGGATGTAGGTGGTTTTATAAGTCAGGAGTGAAAGCCTTGGGCTCAACCCAAGAAGTGCTTTTGATACTATGAAACTTGAGTGTGGAAGAGGGCAATAGAATTCCTGGTGTAGTGGTGAAATACGTAGATATCAGGAGGAATACCAGAGGCGAAGGCGATTGCCTAGTCCACTACTGACACTCAGATCCGAGAGCGTGGGGAGCAAACAGGATTAGATACCCTGGTAGTCCACGCCGTAAACGATGGACACTTGGTGTTGATTGGATTGACCCGATCAGTGCCGAAGCTAACGCATTAAGTGTCCCGCCTGGGGAGTACGGTCGCAAGATTAAA	73
Bacteria;Bacteroidetes;Sphingobacteria;Sphingobacteriales	ACGGAGGGTGCAAGCGTTGTCCGGATTTATTGGGTTTAAAGGGTGCGTAGGCGGCTTTTTAAGTCAGTGGTGAAAGCCCACAGCTTAACTGTGGAACGGCCATTGATACTGGAAAGCTTGAGTATGGTTAAAGTAAGTGGAATTTATAGTGTAGCGGTGAAATGCATAGATACTATAAAGAACACCGATAGCGAAGGCAGCTTGCTGAGCCATAACTGACGCTGAGGCACGAAAGCGTGGGGAGCGAACAGGATTAGATACCCTGGTAGTCCACGCCGTAAACGATGATCACTCGCTATAGGTTTTTTTATCTGTGGCCAAGCGAAAGCGTTAAGTGATCCACCTGGGGAGTACGCTCGCAAGAGTGAA	34
Bacteria;Proteobacteria;Alphaproteobacteria;Rhizobiales;Phyllobacteriaceae;Ahrensia	ACGAAGGGAGCTAGCGTTGTTCGGAATTACTGGGCGTAAAGCGCACGTAGGCGGATTGTTAAGTGAGGGGTGAAATCCCAGGGCTCAACCCTGGAACTGCCTTTCATACTGGCAATCTTGAGTTCGAGAGAGGTGAGTGGAATTCCGAGTGTAGAGGTGAAATTCGTAGATATTCGGAGGAACACCAGTGGCGAAGGCGGCTCACTGGCTCGATACTGACGCTGAGGTGCGAAAGCGTGGGGAGCAAACAGGATTAGATACCCTGGTAGTCCACGCCGTAAACGATGGAAGCTAGCTGTTGGACAGTTTACTGTTCAGTGGCGCAGCTAACGCATTAAGCTTCCCGCCTGGGGAGTACGGTCGCAAGATTAAA	55
Bacteria;Proteobacteria;Gammaproteobacteria;Thiotrichales;Piscirickettsiaceae	ACGGAGGGTGCGAGCGTTAATCGGAATTACTGGGCGTAAAGCGCGCGTAGGCGGCTAGGTCAGTCGGATGTGAAAGCCCTGGGCTCAACCTGGGAACTGCATTCGATACTGCCTAGCTAGAGTATGGTAGAGGGAAGCGGAATTCCGGGTGTAGCGGTGAAATGCGTAGATATCCGGAGGAACACCAGTGGCGAAGGCGGCTTCCTGGACCAATACTGACGCTGAGGTGCGAAAGCGTGGGGAGCAAACAGGATTAGATACCCTGGTAGTCCACGCCCTAAACGATGTCAACTAGCCGTTGGGTTCAATTCAGGACTTAGTGGCGCAGCTAACGCGTTAAGTTGACCGCCTGGGGAGTACGGTCGCAAGATTAAA	19
Bacteria;Cyanobacteria;Cyanobacteria;SubsectionI;Unassigned;Synechococcus	ACGGGAGTGGCAAGCGTTATCCGGAATTATTGGGCGTAAAGCGTCCGCAGGCGGCCCTACAAGTCTGCTGTTAAAAAGTGGAGCTTAACTCCATCATGGCAGTGGAAACTGTTGGGCTCGAGTGTGGTAGGGGCAGAGGGAATTCCCGGTGTAGCGGTGAAATGCGTAGATATCGGGAAGAACACCAGTGGCGAAGGCGCTCTGCTGGGCCATCACTGACGCTCATGGACGAAAGCCAGGGGAGCGAAAGGGATTAGATACCCCTGTAGTCCTGGCCGTAAACGATGAACACTAGGTGTCGGGGGAATCGACCCCTCCGGTGTCGTAGCCAACGCGTTAAGTGTTCCGCCTGGGGAGTACGCACGCAAGTGTGAA	36
Bacteria;Verrucomicrobia;Verrucomicrobiae;Verrucomicrobiales;Verrucomicrobiaceae	ACGAAGGTCCCAAGCGTTGTTCGGAATTACTGGGCGTAAAGCGTGCGTAGGCGGCATGGTAAGTCAGATGTGAAATCCCGGGGCTCAACCTCGGAACTGCATCCGATACTGCCAAGCTAGAGTAGTGGAGGGGAGTCTGGAATTCACGGTGTAGCAGTGAAATGCGTAGATATCGTGAGGAACACTAGTGGCGAAGGCGAGACTCTGGACACTAACTGACGCTGAGGCACGAAGGCTAGGGTAGCGAAAGGGATTAGATACCCCTGTAGTCCTAGCAGTAAACGGTGCGCGTTTGGTGTGGGCGGGTTCGACCCCGTCCGTGCCGAAGCTAACGCGTTAAACGCGCCGCCTGGGGAGTACGGTCGCAAGACTAAA	14
Bacteria;Proteobacteria;Gammaproteobacteria;Oceanospirillales;Oceanospirillaceae;Reinekea	ACGGAGGGTGCAAGCGTTAATCGGAATTACTGGGCGTAAAGCGCGCGTAGGCGGTTACTTAAGTGGAATGTGAAAGCCCTGGGCTCAACCTGGGAACTGCATTGCAAACTGAGTAACTTGAGTACAGCAGAGGCGAGTGGAATTTCCTGTGTAGCGGTGAAATGCGTAGATATAGGAAGGAACACCAGTGGCGAAGGCGACTCGCTGGGCTGATACTGACGCTGAGGTGCGAAAGCGTGGGGAGCAAACAGGATTAGATACCCTGGTAGTCCACGCCGTAAACGATGTCGACTAGCCGTTGGAACCCTTAGTGGTTTTGGTGGCGAAGCTAACGCGATAAGTCGACCGCCTGGGGAGTACGGCCGCAAGGTTAAA	94
Bacteria;Proteobacteria;Alphaproteobacteria;Rhizobiales;Rhodobiaceae;Anderseniella	ACGGAGGGGGCAAGCGTTGTTCGGAATTACTGGGCGTAAAGCGCGCGTAGGCGGGTCTTTAAGTCAGAGGTGAAATCCTGGAGCTCAACTCCAGAACTGCCTTTGATACTGGAGATCTTGAGTCCGGAAGAGGTTAGTGGAATTCCCAGTGTAGAGGTGAAATTCGTAGATATTGGGAAGAACACCAGTGGCGAAGGCGGCTAACTGGTCCGGTACTGACGCTGAGGTGCGAAAGCGTGGGGAGCAAACAGGATTAGATACCCTGGTAGTCCACGCCGTAAACGATGAATGTTAGCCGTCGGGCAGTATACTGTTCGGTGGCGCAGCTAACGCATTAAACATTCCGCCTGGGGAGTACGGTCGCAAGATTAAA	32
Bacteria;Proteobacteria;Alphaproteobacteria;Rhizobiales;Methylocystaceae;Methylosinus;trichosporium	ACGGAGGGGGCTAGCGTTGTTCGGAATCACTGGGCGTAAAGCGCGCGTAGGCGGATTGTTAAGTTGGGGGTGAAATGCTGAGGCTCAACCTCATGAATTGCCTCCAAAACTAACAATCTAGAGTCCGAGAGAGGTGAGTGGAATTTCCAGTGTAGAGGTGGAATTCGTAGATATTGGAAAGAACACCAGTGGCGAAGGCGGCTCACTGGCTCGGTACTGACGCTGAGGTGCGAAAGCGTGGGGAGCAAACAGGATTAGATACCCTGGTAGTCCACGCCGTAAACGATGGATGCTAGCTGTTGGGCGGTTTTCCGCTCAGTGGCGCAGCTAACGCATTAAGCATCCCGCCTGGGGAGTACGGTCGCAAGACTAAA	84
Bacteria;Proteobacteria;Deltaproteobacteria;Bdellovibrionales;Bdellovibrionaceae	ACGGAGGGTGCAAGCGTTGCTCGGAATCACTGGGCGTAAAGCGAACGCAGGCGGATTCATAAGTTGGATGTGAAAGCCCAGGGCTCAACCCTGGAACTGCATTCAAAACTGTGTGTCTCGAGTACTGGAGAGGGAAGTGGAATTCCTGGTGTAGAGGTGAAATTCGTAGATATCAGGAGGAACACCAGCGGCGAAAGCGACTTCCTGGCCAGATACTGACGCTCATGTTCGAAAGCGTGGGGAGCAAACAGGATTAGATACCCTGGTAGTCCACGCCGTAAACGATGGATGCTAGCTGACGGAAGTTCTACTATTCGTTGGCGCAGCTAACGCATTAAGCATCCCGCCTGGGGAGTACGGACGCAAGTTTAAA	12
Bacteria;Proteobacteria;Gammaproteobacteria;Alteromonadales;Colwelliaceae;Colwellia	ACGAGGGGTGCAAGCGTTAATCGGAATTACTGGGCGTAAAGCGTTCGTAGGCGGTTTGTTAAGCAAGATGTGAAAGCCCAGGGCTCAACCTTGGAACTGCATTTTGAACTGGCAGGCTAGAGTACTGTAGAGGGTGGTGGAATTTCCAGTGTAGCGGTGAAATGCGTAGAGATTGGAAGGAACATCAGTGGCGAAGGCGGCCACCTGGACAGATACTGACGCTGAGGAACGAAAGCGTGGGGAGCAAACAGGATTAGATACCCTGGTAGTCCACGCCGTAAACGATGTCAACTAGCTGTCTGTGGACTTGATCCGTGGGTAGCGCAGCTAACGCACTAAGTTGACCGCCTGGGGAGTACGGCCGCAAGGTTAAA	27
Bacteria;Deferribacteres;Deferribacteres;Deferribacterales	ACGGGGGGAGCGAGCGTTGTTCGGATTTATTGGGCGTAAAGGGCGTACAGGCGGTAGTGTAAGTCAGATGTGAAATGCCTCGGCTCAACCGGGGATCTGCATTTGATACTGCATTACTTGAGTACAGGAGAGGAGAGCGGAATTCTAGGTGTAGCGGTGGAATGTGTAGATATCTGGAAGAACACCAGTGGCGAAGGCGGCTCTCTGGCCTGATACTGACGCTGACGCGCGAAAGCTAGGGGAGCAAACAGGATTAGATACCCTGGTAGTCCTAGCTGTAAACGTTGGGCACTAGGTGTTGGGGGTATCGACCCCCTCAGTGCCGAAGCTAACGCATTAAGTGCCCCGCCTGGGGAGTACGGCCGCAAGGCTGAA	19
Bacteria;Proteobacteria;Gammaproteobacteria;Legionellales;Coxiellaceae;Coxiella	ACAGAGGGTGCGAGCGTTAATCGGATTTACTGGGCGTAAAGGGCGAGTAGGTGGATGTTTAAGTCGGGTGTGAAATCCCTGGGCTCAACCCAGGAACTGCATCTGAAACTGGACGTCTAGAGTATGAGAGAGGAGAGTAGAATTTCCGGTGGAGCGGTGAAATGCATAGATATCGGAAGGAATACCAGTGGCGAAGGCGGCTCTCTGGCTCAATACTGACACTGAGGCGCGAAGGCGTGGGGAGCAAACAGGATTAGATACCCTGGTAGTCCACGCAGTAAACGATGAGAACTAGACGCTGGATGAATTTACTTTTCAGTGTCGAAGCTAACGCGTTAAGTTCTCCGCCTGGGGAGTACGGCCGCAAGGTTAAA	6

## Sheet: 3% OTU COUNTS
samples	otu_0	otu_2	otu_1	otu_3	otu_15	otu_4	otu_9	otu_52	otu_5	otu_6	otu_7	otu_8	otu_11	otu_33	otu_12	otu_10	otu_16	otu_24	otu_20	otu_14	otu_17	otu_13	otu_19	otu_27	otu_18	otu_35	otu_89	otu_26	otu_25	otu_46	otu_44	otu_31	otu_22	otu_32	otu_29	otu_41	otu_28	otu_69	otu_34	otu_21	otu_23	otu_43	otu_38	otu_87	otu_37	otu_55	otu_59	otu_56	otu_42
B0601MIN	3061	0	87	0	87	11	0	3	0	4	0	568	69	0	29	0	0	0	0	0	0	3	0	0	0	0	0	0	0	0	0	0	0	58	13	0	0	0	0	0	0	0	8	0	0	80	0	0	0
D25Roc	5111	9	478	0	109	0	49	24	0	0	192	65	60	7	81	0	0	0	0	0	8	0	24	14	0	0	0	0	0	0	7	0	0	68	8	0	0	0	0	0	0	3	10	0	0	33	0	0	4
D31ROS	3328	0	1000	0	0	0	0	0	0	5391	0	612	0	0	13	0	0	0	0	0	0	40	0	0	0	0	0	111	0	0	0	0	0	15	0	0	0	0	0	0	0	0	0	0	15	0	0	0	0
D5Roc	2845	0	94	0	62	0	18	0	0	0	0	98	11	0	0	0	0	0	0	0	0	0	9	10	0	0	0	0	0	0	0	0	0	0	5	3	0	0	0	0	0	0	8	0	3	23	0	0	3
D6ROC	2314	0	96	0	71	0	19	0	0	0	0	0	34	3	39	0	0	0	0	0	0	0	5	6	0	0	0	0	0	0	0	0	0	0	9	0	0	0	0	0	0	0	8	0	3	3	0	0	0
DB0608MIN	3140	0	429	0	18	19	0	0	0	0	4415	2742	13	0	1373	0	0	0	0	0	0	0	0	0	0	0	0	0	0	0	0	0	0	152	8	0	0	0	0	0	0	0	0	0	11	116	0	0	0
DB1BIS	11999	0	799	0	209	1795	110	58	58	0	15	0	90	26	16	3	0	10	209	0	23	160	20	13	0	5	9	55	0	9	0	3	0	59	35	0	0	0	0	0	0	0	7	0	9	0	8	8	4
DB2BIS	8742	0	371	0	135	747	85	27	11	0	14	0	75	18	23	0	0	0	191	0	9	100	16	20	0	10	0	5	0	0	3	4	0	32	27	21	0	0	0	0	0	0	5	0	4	32	7	15	0
DB3BIS	10959	0	283	0	161	877	122	64	15	0	25	0	77	32	0	0	0	3	178	0	20	120	25	11	0	3	16	0	0	0	13	0	0	47	25	15	0	4	0	0	0	0	10	0	0	35	13	9	0
H05	4010	0	0	13	0	1511	0	0	532	0	0	11	0	0	1184	0	3	0	0	0	0	0	0	0	0	0	0	214	0	0	0	0	0	61	0	0	0	0	0	0	0	0	0	0	7	16	0	0	0
H08	17914	0	17	0	149	958	28	26	2	0	0	0	40	17	0	0	0	2	103	0	5	260	8	9	0	2	3	0	0	0	3	7	0	23	20	15	0	0	0	0	0	4	9	0	2	3	3	0	2
H10	11457	2325	44	2674	447	55	180	269	0	0	0	0	90	87	0	0	49	32	1	0	55	13	33	39	0	18	14	16	130	13	25	16	0	5	67	43	0	8	0	76	167	14	42	35	9	27	19	18	11
H11	15459	263	58	563	396	127	218	198	10	0	0	0	110	80	84	84	0	43	380	41	47	0	32	36	29	26	30	4	31	15	27	18	70	19	38	30	99	13	59	0	0	26	34	1	32	0	17	10	23
H12	15039	37	199	97	324	421	334	184	2	0	0	0	122	66	35	161	0	89	335	60	49	0	44	64	76	37	43	0	16	25	17	26	143	33	31	36	0	27	66	0	0	22	9	3	24	5	29	20	21
H13	17964	0	175	0	66	160	9	13	53	0	0	0	6	1	0	0	0	0	54	0	5	250	0	9	0	0	2	0	0	0	2	0	0	7	9	3	0	0	0	0	0	0	4	0	6	56	2	0	1
H17	15679	0	764	0	307	464	138	207	292	0	0	0	127	93	0	0	0	1	5	0	31	136	46	43	4	20	24	0	0	0	11	2	6	0	40	25	0	6	0	40	0	1	10	97	11	19	22	4	16
H18	5485	40	10336	0	0	569	0	0	2053	0	0	3	3	0	0	0	0	0	0	0	0	2	0	0	0	0	0	248	0	0	0	0	0	8	0	0	0	0	0	0	0	0	0	133	0	7	0	0	0
H19	12890	0	4885	0	183	552	73	63	226	0	3	7	71	26	10	0	0	1	48	0	23	43	13	17	0	2	6	182	0	0	1	3	0	25	21	4	0	2	0	0	0	4	1	0	21	32	5	1	8
H20	12075	0	627	0	555	575	378	255	3201	0	0	7	349	117	0	0	0	16	0	0	54	39	108	57	0	17	89	0	0	11	35	24	0	43	71	46	0	9	0	0	0	10	18	0	22	0	38	47	27
W16	0	7764	0	2248	1330	0	868	1232	0	0	0	0	320	554	0	0	950	140	0	0	133	0	96	73	0	116	90	0	79	96	129	132	1	0	28	55	0	57	0	124	33	29	88	83	29	0	20	44	42
W17	0	5261	0	2297	1843	0	1080	1502	0	0	0	0	432	730	0	0	463	210	0	0	154	0	138	145	0	179	143	0	86	99	141	143	1	0	33	76	0	126	0	99	37	72	91	56	9	0	48	98	44
W5	2	6307	0	6370	1087	0	449	665	0	0	0	0	171	251	0	0	117	85	0	0	90	0	97	65	0	58	48	0	259	37	43	41	0	0	112	54	0	31	0	258	353	53	128	60	24	0	47	48	21
W6	0	2346	0	3522	1879	0	1662	1389	0	0	0	0	335	531	0	631	0	316	0	447	196	0	137	163	252	146	148	0	105	168	111	121	203	0	24	75	501	120	222	0	0	140	55	21	96	0	73	50	108
W7	0	270	0	442	1902	0	2841	1515	0	0	0	0	684	536	0	1685	0	557	0	746	272	0	267	255	646	241	208	0	85	273	177	193	282	0	27	122	0	195	250	0	0	203	32	5	155	0	104	83	118
[truncated: 42 more columns]

## Sheet: OTU REPRESENTATIVES
OTU	REPRESENTATIVE SEQUENCE	FREQUENCY
otu_0	ACGGAGGGTGCAAGCGTTAATCGGAATCACTGGGCGTAAAGCGCACGCAGGCGGTTTGTTAAGTCAGATGTGAAAGCCCCGGGCTCAACCTGGGAACTGCGTTTGATACTGACGAACTAGAGTATGGTAGAGAGAAGTGGAATTCCACATGTAGCGGTGAAATGCGTAGAGATGTGGAGGAACATCAGTGGCGAAGGCGACTTCTTGGACCAATACTGACGCTCAGGTGCGAAAGCGTGGGGAGCAAACAGGATTAGATACCCTGGTAGTCCACGCCGTAAACGATGTCTACCAGCCGTTGGGGGACTTGTTCCCTTAGTGGCGAAGCTAACGCGATAAGTAGACCGCCTGGGGAGTACGGCCGCAAGGCTAAA	179473
otu_2	ACGGAGGGTGCGAGCGTTAATCGGAATTACTGGGCGTAAAGCGCACGCAGGCGGTTTGTTAAGCTAGATGTGAAAGCCCCGGGCTCAACCTGGGATAGTCATTTAGAACTGGCAGACTAGAGTCTTGGAGAGGGGAGTGGAATTCCAGGTGTAGCGGTGAAATGCGTAGATATCTGGAGGAACATCAGTGGCGAAGGCGACTCCCTGGCCAAAGACTGACGCTCATGTGCGAAAGTGTGGGTAGCGAACAGGATTAGATACCCTGGTAGTCCACACCGTAAACGCTGTCTACTAGCTGTTTGTGACTTTAAGTCGTGAGTAGCGAAGCTAACGCGCTAAGTAGACCGCCTGGGGAGTACGGCCGCAAGGTTAAA	24622
otu_1	ACGGAGGGTGCAAGCGTTAATCGGAATTACTGGGCGTAAAGAGTTCGTAGGCGGTTTGGTCAGTTAGATGTGAAAGCCCTGGGCTTAACCTAGGAACTGCATTTAAAACTACCGAACTAGAGTATAGGAGAGGAAAGTGGAATTTCTGGTGTAGCGGTGAAATGCGTAGATATCAGAAAGAACACCAATGGCGAAGGCAGCTTTCTGGACTAATACTGACGCTGAGGAACGAAAGCGTGGGGAGCGAACAGGATTAGATACCCTGGTAGTCCACGCCGTAAACGATGAGTGCTAGCCGTTAGGCGGGTTACCGCTTAGTGGCGAAGCTAACGCGTTAAGCACTCCGCCTGGGGAGTACGGTCGCAAGACTAAA	20742
otu_3	ACGGAGGGTGCGAGCGTTAATCGGAATTACTGGGCGTAAAGCGTACGCAGGCGGTTTGTTAAGCGAGATGTGAAAGCCCCGGGCTCAACCTGGGAACTGCATTTCGAACTGGCAAACTAGAGTGTGATAGAGGGTGGTAGAATTTCAGGTGTAGCGGTGAAATGCGTAGAGATCTGAAGGAATACCGATGGCGAAGGCAGCCACCTGGGTCAACACTGACGCTCATGTACGAAAGCGTGGGGAGCAAACAGGATTAGATACCCTGGTAGTCCACGCCGTAAACGATGTCTACTAGAAGCTCGGAACCTCGGTTCTGTTTTTCAAAGCTAACGCATTAAGTAGACCGCCTGGGGAGTACGGCCGCAAGGTTAAA	18226
otu_15	ACGAAGGGACCTAGCGTAGTTCGGAATTACTGGGCTTAAAGAGTTCGTAGGTGGTTAAAAAAGTTGGTGGTGAAATCCCAGAGCTTAACTCTGGAACTGCCATCAAAACTTTTTAGCTAGAGTATGATAGAGGAAAGCAGAATTTCTAGTGTAGAGGTGAAATTCGTAGATATTAGAAAGAATACCGATTGCGAAGGCAGCTTTCTGGATCATTACTGACACTGAGGAACGAAAGCATGGGTAGCGAAGAGGATTAGATACCCTCGTAGTCCATGCCGTAAACGATGTGTGTTAGACGTTGGAAATTTATTTTCAGTGTCGCAGCGAAAGCGATAAACACACCGCCTGGGGAGTACGACCGCAAGGTTAAA	11320
otu_4	ACGTAGGTGGCGAGCGTTGTCCGGAATTACTGGGCGTAAAGGGTTAGTAGGCGGCTTGTTAAGTTTTCTGTGAAATTTTTAGGCTCAACCTAAAAAGTCGGAAAATACTGACGAGCTAGAGATAGGTAGAGGCGAACGGAATTCCCGGTGTAATGGTGGAATATATAAATATCGGGAGGAACTCCAGTGGCGAAGGCGGTTCGCTAGACCTTTTCTGACGCTTAGGAACGAAAGCGTGGGGAGCAAACCGGATTAGATACCCGGGTAGTCCACGCTGTAAACGATGGATGTTAGGTTTTCGGAGTTTTGATCCTCTGTGAGCCGAAGCTAACGCGTTAAACATCCCGCCTGGGGACTACGGCCGCAAGGCTAAA	8841
otu_9	ACATAGGGTGCGAGCGTTGTTCGGAATTACTGGGCGTAAAGGGCGCGCAGGCGGAATAGTAAGTCGGAGGTGAAAGCCCGGGGCTCAACCCCGGAGGGTCTTTCGAAACTGCTAATCTAGAGAGGGTCAGGGGCCGGCAGAATTCCTGGTGTAGAGGTGAAATTCGTAGATATCAGGAGGAATACCGGTGGCGAAGGCGGCCGGCTGGGGCCACTCTGACGCTGAGGCGCGAAAGCGTGGGGAGCAAACAGGATTAGATACCCTGGTAGTCCACGCCGTAAACGATGAGCACTGGACGTCCGGAGGGTTCGACCCTTCTGGGTGTCTCAGCTAACGCATTAAGTGCTCCGCCTGGGGAGTACGGTCGCAAGACTAAA	8661
otu_52	ACGAAGGGACCTAGCGTAGTTCGGAATTACTGGGCTTAAAGAGCTCGTAGGTGGTTAGAGAAGTTGGTGGTGAAATCCCAAGGCTTAACCTTGGAACTGCCATCAAAACTTTTTGACTAGAGTATGATAGAGGAAAGTGGAATTTCTAGTGTAGAGGTGAAATTCGTAGATATTAGAAAGAACACCGATTGCGAAGGCAGCTTTCTGGATCATTACTGACACTGAGGAGCGAAAGCATGGGTAGCGAAGAGGATTAGATACCCTCGTAGTCCATGCCGTAAACGATGTGTGCTAGACGTTGGAAATTTATTTTTCAGTGTCGCAGCAAAAGCGTTAAGCACACCGCCTGGGGAGTACGACCGCAAGGTTAAA	7694
otu_5	ACGGAGGGTGCGAGCGTTAATCGGAATTACTGGGCGTAAAGCGCGCGTAGGCGGTTGCTTAAGTGAGAGGTGAAATCCCCGGGCTCAACCCGGGAACTGCTTTTCAAACTAAGCGACTGGAATGTAGCAGAGGTGAGTGGAATTTCCTGTGTAGCGGTGAAATGCGTAGATACAGGAAGGAACATCAGTGGCGAAGGCGACTCACTGGGCTAACATTGACGCTGAGGTGCGAAAGCGTGGGTAGCGAACAGGATTAGATACCCTGGTAGTCCACGCTGTAAACGATGTCTGCCAGCCGTTGGTTTCCTTAGTGGAATAAGTGGCGAAGTTAACGCGATAAGCAGACCGCCTGGGGAGTACGGCCGCAAGGTTAAA	6455
otu_6	ACGTAGGTGGCAAGCGTTGTCCGGAATTATTGGGCGTAAAGCGCGCGCAGGCGGTTTCTTAAGTCTGATGTGAAAGCCCCCGGCTCAACCGGGGAGGGTCATTGGAAACTGGGAAACTTGAGTGCAGAAGAGGAGAGTGGAATTCCACGTGTAGCGGTGAAATGCGTAGAGATGTGGAGGAACACCAGTGGCGAAGGCGACTCTCTGGTCTGTAACTGACGCTGAGGCGCGAAAGCGTGGGGAGCGAACAGGATTAGATACCCTGGTAGTCCACGCCGTAAACGATGAGTGCTAAGTGTTAGAGGGTTTCCGCCCTTTAGTGCTGCAGCTAACGCATTAAGCACTCCGCCTGGGGAGTACGGTCGCAAGACTGAA	5395
otu_7	ACGGAGGGGGCTAGCGTTGTTCGGAATTACTGGGCGTAAAGCGCGCGTAGGCGGGCTGGTTAGTTGGAGGTGAAATCCCAGGGCTTAACCCTGGAACTGCCCTCAATACTGCCAGTCTTGAGTGTGATAGAGGTGAGTGGAATTCTAAGTGTAGAGGTGAAATTCGTAGATATTTAGAAGAACACCAGTGGCGAAGGCGGCTCACTGGCTCACAACTGACGCTGAGGCGCGAAAGCGTGGGGAGCAAACAGGATTAGATACCCTGGTAGTCCACGCCGTAAACGATGAATGCTAGCCGTTGGGCAACTTGATTGCACAGTGGCGCAGCTAACGCATTAAGCATTCCGCCTGGGGAGTACGGTCGCAAGACTAAA	4664
otu_8	ACGAAGGGGGCTAGCGTTGTTCGGATTTACTGGGCGTAAAGGGCGCGTAGGCGGTCTGGAAAGTGAAGGGTGAAATCCTCGGGCCCAACCCGAGAACTGCCCCTCAAACTAACAGACTCGAGAGTGGGAAATGATGACGGAATTCCCAGTGGAGAGGTGGAATTCGTAGAGATTGGGAAGAACACCAGTAGCGAAAGCGGTCATCAGGCCCAAATCTGACGCTGAGGCGCGAAAGCGTGGGTAGCAAACAGGATTAGATACCCTGGTAGTCCACGCCGTAAACGATGTGTGCCAGCTGTCGGGTCGTTCACGACTCGGCGGCGCAGCTAACGCCTTGAGCACACCGCCTGGGGAGTACGGCCGCAAGGCTAAA	4113
otu_11	ACGGAGGGTGCAAGCGTTAATCGGAATTACTGGGCGTAAAGCGTGCGTAGGCGGTTTATTAAGTCAGATGTGAAAGCCCCGGGCTTAACCTGGGAACTGCATTTGAAACTGGTCAACTAGAGTATGGTAGAGGAAAGTGGAATTTCTGGTGTAGCGGTGAAATGCGTAGATATCAGAAGGAACATCAATGGCGAAGGCAGCTTTCTGGACCAATACTGACGCTGAGGTACGAAAGCGTGGGTAGCAAACAGGATTAGATACCCTGGTAGTCCACGCCGTAAACGATGATAACTAGCCGTTGGGGGGATTTACCCCTTAGTGGCGAAGCTAACGCGTTAAGTTATCCGCCTGGGGAGTACGGCCGCAAGGCTAAA	3289
otu_33	ACGAAGGGACCTAGCGTAGTTCGGAATTACTGGGCTTAAAGAGCACGTAGGTGGTTAAGAAAGTTGGTGGTGAAATCCCAAGGCTTAACCTTGGAACTGCCACCAAAACTTTTTAACTAGAGTATGATTGAGGTAAGCGGAATTTCTAGTGTAGAGGTGAAATTCGTAGATATTAGAAAGAACACCAATTGCGAAGGCAGCTTTCTGGATCATTACTGACACTGAGGTGCGAAAGCATGGGTAGCGAAGAGGATTAGATACCCTCGTAGTCCATGCCGTAAACGATGTGTGCTAGACGTTGGGAATTTATTTTTCAGTGTCGCAGCAAAAGCGTTAAGCACACCGCCTGGGGAGTACGACCGCAAGGTTAAA	3175
otu_12	ACGGAGGGTGCGAGCGTTAATCGGAATTACTGGGCGTAAAGGGCACGTAGGTGGCTGAGTAAGTCGGATGTGAAAGCCCCGGGCTTAACCTGGGAACTGCATTCGATACTGCTCGACTAGAGTATGGTGGAGGGTAGTGGAATTCCCGGTGTAGCGGTGAAATGTGTAGATATCGGGAGGAACACCAGTGGCGAAGGCGGCTGCCTGGACCAATACTGACACTGAGGTGCGAAAGCGTGGGGAGCAAACAGGATTAGATACCCTGGTAGTCCACGCCCTAAACGATGTCAACCAGCCGTTGGATCCGTTTGAGGATTTAGTGGCGCAGCTAACGCGATAAGTTGACCGCCTGGGGAGTACGGCCGCAAGGCTAAA	2887
otu_10	ACGTAGGGTGCGAGCGTTAATCGGAATTACTGGGCGTAAAGCGTGCGCAGGCGGCTTTGCAAGACAGATGTGAAATCCCCGGGCTCAACCTGGGAACTGCATTTGTGACTGCAAGGCTAGAGTACGGCAGAGGGGGATGGAATTCCGCGTGTAGCAGTGAAATGCGTAGATATGCGGAGGAACACCGATGGCGAAGGCAATCCCCTGGGCCTGTACTGACGCTCATGCACGAAAGCGTGGGGAGCAAACAGGATTAGATACCCTGGTAGTCCACGCCCTAAACGATGTCAACTGGTTGTTGGACGGCTTGCTGTTCAGTAACGAAGCTAACGCGTGAAGTTGACCGCCTGGGGAGTACGGCCGCAAGGTTGAA	2564
otu_16	ACGAAAGGTGCGAGCGTTAATCGGAATTACTGGGCGTAAAGCGCGCGTAGGCGGTTTGCTAAGTCAGATGTGAAAGCCCCGGGCTCAACCTGGGAACTGCATTTGAAACTGGCAGGCTAGAATGCAGTAGAGGGAGGTGGAATTTCCGGTGTAGCGGTGAAATGCGTAGAGATCGGAAGGAACACCAGTGGCGAAGGCGGCCTCCTGGACTGACATTGACGCTGAGGTGCGAAAGCGTGGGGAGCAAACAGGATTAGATACCCTGGTAGTCCACGCCGTAAACGATGTCTACTAGTCGTTGGGAATCTTAGTATTCTTGGTGACGAAGTTAACGCGATAAGTAGACCGCCTGGGGAGTACGGCCGCAAGGTTAAA	1582
otu_24	ACGAGGGGTGCTAGCGTTGTCCGGAATCATTGGGCGTAAAGGGTCCGTAGGTGTCTTTGCAAGTCGTTTGTTACATCCACCGGCTTAACCGGTGGCCTGCAATCGAAACTGCAAGGATAGAGTTCGAGAGAGGAAAGTGGAATTCCTGGTGTAGCGGTGACATGCGTAGATATCAGGAGGAACACCAATGGCGAAGGCAGCTTTCTGGCTCGATACTGACACTGAGGGACGAAAGCGTGGGGAGCGAACAGGATTAGATACCCTGGTAGTCCACGCCGTAAACGATGAGTACTTGATGTCGGAGGATTCGACCCCTTCGGTATCGTAGCTAACGCGTTAAGTACTCCGCCTGGGGACTACGGCCGCAAGGCTGAA	1505
otu_20	ACGAAGGTGGCGAGCGTTGTTCGGATTTACTGGGCGTAAAGAGTACGTAGGCGGTTTCGTAAGCCCCTTGGGAAATCTACGGGCTTAACCCGTAAAGGTCGAGGGGGACTGCGAGGCTAGAGGGCGGGAGAGGAGCGCGGAATTCCCGGTGTAGCGGTGAAATGCGTAGATATCGGGAAGAAGGCCGGTGGCGAAGGCGGCGCTCTGGAACGTTTCTGACGCTGAGGTACGAAAGCGTGGGGAGCAAACAGGATTAGATACCCTGGTAGTCCACGCTGTAAACGATGGGCACCAAGTGTCGGCGGGTTACCGCCGGTGCCGCAGTTAACGCAGTAAGTGCCCCGCCTGGGGAGTACGGCCGCAAGGTTGAA	1504
otu_14	ACGGAGGGAGCTAGCGTTGTTCGGAATTACTGGGCGTAAAGCGCACGTAGGCGGCTATTCAAGTCAGAGGTGAAAGCCCGGGGCTCAACCCCGGAACTGCCTTTGAAACTAGATAGCTTGAATCCAGGAGAGGTGAGTGGAATTCCGAGTGTAGAGGTGAAATTCGTAGATATTCGGAAGAACACCAGTGGCGAAGGCGGCTCACTGGACTGGTATTGACGCTGAGGTGCGAAAGCGTGGGGAGCAAACAGGATTAGATACCCTGGTAGTCCACGCCGTAAACGATGATAACTAGCTGTCAGGGCACATGGTGTTTTGGTGGCGCAGCTAACGCATTAAGTTATCCGCCTGGGGAGTACGGTCGCAAGATTAAA	1294
otu_17	ACGGAGGGTACAAGCGTTAATCGGAATTACTGGGCGTAAAGCGCGCGTAGGCGGTTAAGTAAGTTGGATGTGAAAGCCCTGGGCTCAACCTAGGAACTGCATTCAAAACTATTTAACTAGAGTGCGAGAGAGGAGAGTAGAATTTCTGGTGTAGCGGTGAAATGCGTAGATATCAGAAGGAATACCAATGGCGAAGGCAGCTCTCTGGATCGTCACTGACGCTAAGGTGCGAAAGCGTGGGTAGCAAACAGGATTAGATACCCTGGTAGTCCACGCCGTAAACGATGAGAACTAGCCGTTGGGGAGAATTAACTCTTCAGTGGCGCAGCTAACGCATTAAGTTCTCCGCCTGGGGACTACGGCCGCAAGGCTAAA	1174
otu_13	ACGGAGGGTGCGAGCGTTAATCGGAATTACTGGGCGTAAAGCGCGCGTAGGTGGTCTGGCAAGTCGGATGTGAAAGCCCCGGGCTCAACTTGGGAACTGCATTCGATACTGCCAGACTAGAGTATGGTAGAGGGTAGTGGAATTCCCGGTGTAGCGGTGAAATGCGTAGATATCGGGAGGAACACCAGTGGCGAAGGCGGCTACCTGGACCAATACTGACACTGAGGTGCGAAAGCGTGGGGAGCAAACAGGATTAGATACCCTGGTAGTCCACGCCCTAAACGATGTCAACTAGCCGTTGGGTTCATTTAAGGGCTCAGTGGCGCAGCTAACGCGATAAGTTGACCGCCTGGGGAGTACGGCCGCAAGGCTAAA	1166
otu_19	ACGGAGGGTGCAAGCGTTAATCGGAATCACTGGGCGTAAAGCGCGCGTAGGCGGTCTAGTCAGTCAGATGTGAAAGCCCCGGGCTCAACCTGGGAATTGCATTTGAAACAGCTAGACTAGAGTGTGGTAGAGGGAAGTGGAATTCCGAGTGTAGCGGTGAAATGCGTAGAGATTCGGAGGAACATCAGTGGCGAAGGCGACTTCCTGGACCAACACTGACGCTGAGGTGCGAAAGCGTGGGGAGCAAACAGGATTAGATACCCTGGTAGTCCACGCCGTAAACGATGTCTACTAGCCGTCGGGGAGCTTGACTCCTTGGTGGCGCAGCTAACGCGATAAGTAGACCGCCTGGGGAGTACGGCCGCAAGGCTAAA	1118
otu_27	ACGGATGGTGCGAGCGTTAATCGGAATTACTGGGCGTAAAGCGCGCGTAGGCTGTTTTATAAGTCGGATGTGAAATCCCCGGGCTCAACCTGGGAACTGCATCCGAAACTATTTAACTAGAGTATGGGAGAGGTAAGTAGAATTTCCGGTGTAGCGGTGAAATGCGTAGATATCGGAAGGAATACCAGTGGCGAAGGCGGCTTACTGGACCAATACTGACGCTGAGGTGCGAAAGCGTGGGGAGCGAACAGGATTAGATACCCTGGTAGTCCACGCCGTAAACGATGAGAACTAGACGTTGGGAGGGTGAGCCTTTCAGTGTCGCAGCTAACGCATTAAGTTCTCCGCCTGGGGAGTACGACCGCAAGGTTGAA	1049
otu_18	ACGGAGGGAGCTAGCGTTGTTCGGAATTACTGGGCGTAAAGCGCACGTAGGCGGCCATTCAAGTCAGAGGTGAAAGCCCGGGGCTCAACCCCGGAACTGCCTTTGAAACTAGATGGCTTGAATCTTGGAGAGGCGAGTGGAATTCCGAGTGTAGAGGTGAAATTCGTAGATATTCGGAAGAACACCAGTGGCGAAGGCGACTCGCTGGACAAGTATTGACGCTGAGGTGCGAAAGCGTGGGGAGCAAACAGGATTAGATACCCTGGTAGTCCACGCCGTAAACGATGATAACTAGCTGTCCGGGTTCATGGAACTTGGGTGGCGCAGCTAACGCATTAAGTTATCCGCCTGGGGAGTACGGTCGCAAGATTAAA	1007
otu_35	ACGGGAGGTGCGAGCGTTAATCGGAATTACTGGGCGTAAAGCGAGCGTAGGCTGTTAATTAAGTCGAATGTGAAATCCCCGGGCTCAACCTGGGAACTGCATCCGAAACTATTTAACTAGAGTATGGGAGAGGAAAGTAGAATTTCCGGTGTAGCGGTGAAATGCGTAGATATCGGAAGGAATACCAGTGGCGAAGGCGGCTTTCTGGAACAATACTGACGCTGAGGTTCGAAAGCGTGGGGAGCAAACAGGATTAGATACCCTGGTAGTCCACGCCGTAAACGATGAGAACTAGATGTTGGGAGGATTGGCCTCTCAGTGTCGCAGCTAACGCAATAAGTTCTCCGCCTGGGGAGTACGACCGCAAGGTTGAA	880
otu_89	ACGGAGGGGGCAAGCGTTGTTCGGAATTATTGGGCGTAAAGCGTATGTAGGCGGCTAAGTAAGTCAGGCGTGCAAGCCCGTGGCTCAACCACGGAATTGCGTTTGAAACTGCTTAGCTTGAGTACAGGAGAGGAAAGCGGAATTCCCAGTGTAGCGGTGAAATGCATTGATATTGGGAAGAACATCTGTGGCGAAGGCGGCTTTCTGGTCTGTTACTGACGCTGAGATACGAAAGCCAGGGTAGCGAACGGGATTAGATACCCCGGTAGTCCTGGCTGTAAACGATGGGCACTAGGTGCAGGAGGTATCGATCCCCTCTGTGCCGTAGCTAACGCGTTAAGTGCCCCGCCTGGGGAGTACGGTCGCAAGGCTGAA	873
otu_26	ACGGAGGGGGCTAGCGTTGTTCGGAATCACTGGGCGTAAAGCGCGCGTAGGCGGATTGCTAAGTTGGGGGTGAAATGCTGAGGCTTAACCTCATGAATTGCCTCCAAAACTAGCAGTCTCGAGTCCGAGAGAGGTGAGCGGAATTTCCAGTGTAGAGGTGGAATTCGTAGATATTGGAAAGAACACCAGTGGCGAAGGCGGCTCACTGGCTCGGTACTGACGCTGAGGTGCGAAAGCGTGGGGAGCAAACAGGATTAGATACCCTGGTAGTCCACGCCGTAAACGATGGATGCTAGCCGTTGGGCGGTTCGCCGCTCGGTGGCGCAGCTAACGCATTAAGCATCCCGCCTGGGGAGTACGGTCGCAAGACTAAA	835
otu_25	ACAGAGGGTGCAAGCGTTAATCGGAATTACTGGGCGTAAAGCGCGCGTAGGCGGCTTGATAAGATGGGTGTGAAATCCCCGGGCTTAACCTGGGAACTGCATCCATAACTGTCTGGCTAGAGTACAGTAGAGGGTGGTGGAATTTCCTGTGTAGCGGTGAAATGCGTAGATATAGGAAGGAACACCAGTGGCGAAGGCGACCACCTGGACTGATACTGACGCTGAGGTGCGAAAGCGTGGGGAGCAAACAGGATTAGATACCCTGGTAGTCCACGCCGTAAACGATGTCAACTAGCCGTTGGAATCCTTGAGATTTTAGTGGCGCAGCTAACGCACTAAGTTGACCGCCTGGGGAGTACGGTCGCAAGATTAAA	791
otu_46	ACTAGGGGTGCGAGCGTTGTCCGGAATCATTGGGCGTAAAGGGTCCGTAGGCGTCCCAAAAAGTCATTTGTTAAATACACCGGCTTAACCGGTGGCCTGCATTTGAAACTGTTGGGATAGAGTATAGGAGAGGAAAGTGGAATTCCTGGTGTAGCGGTGACATGCGTAGATATCAGGAGGAACACCAATGGCGAAGGCAGCTTTCTGGCCTATTACTGACGCTGAGGGACGAAAGCGTGGGGAGCGAACAGGATTAGATACCCTGGTAGTCCACGCCGTAAACGATGAGTACTTGGTGTCGGGGGAATCGACCCCCTCGGTACCGGAGCTAACGCATTAAGTACTCCGCCTGGGAACTACGACCGCAAGGTTGAA	746
otu_44	ACGTAGGGAGCGAGCGTTACCCGGAATTACTGGGCGTAAAGAGCACGTAGGCGGTTGGATAAGTCTTCTGTGAAAGCTCCCGGCTCAACTGGGAGAGGTCAGGGGATACTATTCGACTTGAGGGCTGTAGAGGTAAGCGGAATTCCCGGTGTAGCGGTGAAATGCGTAGATATCGGGAGGAACACCAGCGGCGAAAGCGGCTTACTGGGCAGTGCCTGACGCTGAGGTGCGAGAGCGTGGGGAGCAAACTGGATTAGATACCCAGGTAGTCCACGCCCTAAACGATGAATACTAGATATAGGAGGTATCGACCCCCCCTGTGTCGCAGCTAACGCGATAAGTATTCCGCCTGGGGAGTACGGCCGCAAGGCTAAA	745
otu_31	ACGAGGGGTGCTAGCGTTGTCCGGAATTACTGGGCGTAAAGGGTCCGTAGGCGTCTTGACAAGTTGATCGTTAAATCCACCGGCTTAACCGGTGATCTGCGGTCAAAACTTGCAGGATAGAATATGTGAGAGGAAAGTAGAATTCCTGGTGTAGCGGTGACATGCGTAGATATCAGGAGGAACACCAATGGCGAAGGCAGCTTTCTGGCACAATATTGACGCTGAGGGACGAAAGCGTGGGGAGCGAACAGGATTAGATACCCTGGTAGTCCACGCCGTAAACGATGAGTACTTGGTGGTGGGAGATTCGACCCTCTCACTATCGGAGCTAACGCGTTAAGTACTCCGCCTGGGGACTACGGCCGCAAGGCTGAA	733
otu_22	ACAGAGGGTGCAAGCGTTAATCGGAATTACTGGGCGTAAAGCGCGCGTAGGTGGTTTGTTAAGTTGGATGTGAAAGCCCCGGGCTCAACCTGGGAACTGCATCCAAAACTGGCAAGCTAGAGTACGGTAGAGGGTGGTGGAATTTCCTGTGTAGCGGTGAAATGCGTAGATATAGGAAGGAACACCAGTGGCGAAGGCGACCACCTGGACTGATACTGACACTGAGGTGCGAAAGCGTGGGGAGCAAACAGGATTAGATACCCTGGTAGTCCACGCCGTAAACGATGTCAACTAGCCGTTGGAATCCTTGAGATTTTAGTGGCGCAGCTAACGCATTAAGTTGACCGCCTGGGGAGTACGGCCGCAAGGTTAAA	706
otu_32	ACGGAAGGTGCAAGCGTTAATCGGAATTACTGGGCGTAAAGCGCGCGTAGGCGGTTGTGTAAGTCGGATGTGAAATCCTCAAGCTTAACTTGGGAACTGCATTCGATACTGCGCAACTAGAGTACAGTAAAGGAAAGTGGAATTCCGGGTGTAGCGGTGAAATGCGTAGATATCCGGAAGAACACCAGTGGCGAAGGCGACTTTCTAGGCTGTTACTGACGCTAAGGTGCGAAAGCGTGGGGAGCAAACAGGATTAGATACCCTGGTAGTCCACGCCGTAAACGATGTCAACTAACTGTTTAAAATTTCTATTTTAAGTGGTGTAGCTAACGCGTTAAGTTGACCGCCTGGGGAGTACGGCCGCAAGGTTGAA	655
otu_29	ACGGAGGGGGCAAGCGTTGTTCGGAATTATTGGGCGTAAAGAGTATGTAGGCGGCTATTTAAGTCAGACGTGTAAGCCCACGGCTCAACCGTGGAATTGCGTTTGAAACTATTTAGCTTGAGTTCAGGAGAGGAAGGCGGAATTCCCAGTGTAGCGGTGAAATGCATTGATATTGGGAAGAACACCGGTGGCGAAGGCGGCCTTCTGGTCTGATACTGACGCTGAGATACGAAAGCCAGGGGAGCGAACGGGATTAGATACCCCGGTAGTCCTGGCCGTAAACGATGGGCACTAGGTGCGGGAGGTATCGATCCCTTCCGTGTCGCAGCTAACGCATTAAGTGCCCCGCCTGGGGAGTACGGTCGCAAGGCTGAA	651
otu_41	ACGGAGGGTGCAAGCGTTAATCGGAATTACTGGGCGTAAAGCGCGCGTAGGCGGTTTGTTAAGTCGGATGTGAAAGCCCTGGGCTCAACCTGGGAACTGCATCCGATACTGGCAGGCTAGAGTACGGTAGAGGGGGGTAGAATTCCACGTGTAGCGGTGAAATGCGTAGAGATGTGGAGGAATACCAGTGGCGAAGGCGGCCCCCTGGACTGATACTGACGCTAAGGTGCGAAAGCGTGGGGAGCAAACAGGATTAGATACCCTGGTAGTCCACGCTGTAAACGATGTCAACTAGCCGTTGGAAGGGTAATCCTTTTAGTGGCGTAGCTAACGCGCTAAGTTGACCGCCTGGGGAGTACGGTCGCAAGATTAAA	623
otu_28	ACGGAGGGTGCAAGCGTTAATCGGAATTACTGGGCGTAAAGCGCGCGTAGGTGGCTAAGTCAGCCAGGTGTGAAAGCCCCGGGCTCAACCTGGGAACGGCATCTGGAACTGCTTGGCTAGAGTGCAGGAGAGGAAGGTAGAATTCCCGGTGTAGCGGTGAAATGCGTAGAGATCGGGAGGAATACCAGTGGCGAAGGCGGCCTTCTGGACTGACACTGACACTGAGGTGCGAAAGCGTGGGTAGCAAACAGGATTAGATACCCTGGTAGTCCACGCCGTAAACGATGTCAACTAGCCGTTGGGTCCCTTGAGGACTTAGTGGCGCAGCTAACGCAATAAGTTGACCGCCTGGGGAGTACGGCCGCAAGGTTAAA	600
otu_69	ACGAGGGGGGCAAGCGTTGTCCGGATTTATTGGGCGTAAAGAGTTCGTAGGCTGGTTGGTCAGTCGAAATTGAAATCCCACGGCTTAACCGTGGTTCCGGTTTCGATACTGCCAATCTTGAGTGAGGTAGAGGTAAGCGGAATTCCTGGTGTAGCGGTGAAATGCGTAGATATCAGGAGGAACACCAAAGGCGAAGGCAGCTTACTGGACCTATACTGACGCTGAGGAACGAAAGCGTGGGGAGCGAACAGGATTAGAGACCCTGGTAGTCCACGCCGTAAACGATGAGTACTTGGTGGTGGGGGATTCGACCCCTTCACTGTCGGAGCTAACGCGTTAAGTACTCCGCCTGGGAACTACGACCGCAAGGTTGAA	598
otu_21	ACGGAGGGTGCAAGCGTTAATCGGAATTACTGGGCGTAAAGCGCGCGTAGGTGGTTTGATAAGCGAGATGTGAAAGCCCCGGGCTCAACCTGGGAACGGCATTTCGAACTGTCAGGCTAGAGTATGGTAGAGGAGTGTGGAATTTCCTGTGTAGCGGTGAAATGCGTAGATATAGGAAGGAACACCAGTGGCGAAGGCGGCACTCTGGACCAATACTGACACTGAGGTGCGAAAGCGTGGGGAGCAAACAGGATTAGATACCCTGGTAGTCCACGCTGTAAACGATGTCAACTAGCCGTTGGGACTCTTGAAGTCTTAGTGGCGCAGCTAACGCACTAAGTTGACCGCCTGGGGAGTACGGCCGCAAGGTTAAA	597
otu_34	ACAGAGGGTGCAAGCGTTAATCGGAATTACTGGGCGTAAAGCGCGCGTAGGTGGTTAGTTAAGTTGGATGTGAAATCCCCGGGCTCAACCTGGGAACTGCATTCAAAACTGACTGACTAGAGTATGGTAGAGGGTGGTGGAATTTCCTGTGTAGCGGTGAAATGCGTAGATATAGGAAGGAACACCAGTGGCGAAGGCGACCACCTGGACTGATACTGACACTGAGGTGCGAAAGCGTGGGGAGCAAACAGGATTAGATACCCTGGTAGTCCACGCCGTAAACGATGTCAACTAGCCGTTGGGAGCCTTGAGCTCTTAGTGGCGCAGCTAACGCATTAAGTTGACCGCCTGGGGAGTACGGCCGCAAGGTTAAA	597
otu_23	ACAGAGGGTGCAAGCGTTATTCGGAATTACTGGGCGTAAAGCGCGCGTAGGCGGACTGTTAAGTCGGTTGTGAAAGCCCTGGGCTCAACCTAGGAATTGCATCCGATACTGGCAATCTAGAGTTTAGGAGAGGGAAGTGGAATTCCTGGTGTAGCAGTGAAATGCGTAGATATCAGGAGGAACATCAGTGGCGAAGGCGACTTCCTGGCCTAAAACTGACGCTGAGGTGCGAAAGCGTGGGTAGCGAACGGGATTAGATACCCCGGTAGTCCACGCCGTAAACGATGTCAACTAGCTGTTGGCCTTATTAAAAAGGTTAGTAGCGTAGCTAACGCGCTAAGTTGACCGCCTGGGGAGTACGGTCGCAAGATTAAA	590
otu_43	ACGAGGGGTGCTAGCGTTGTCCGGAATTACTGGGCGTAAAGGGTCCGTAGGCGTCTTGTCAAGTTGATCGTTAAATCCACCGGCTTAACCGGTGATCTGCGATCAAAACTGGCAGGATAGAATATGTGAGGGGAATGTGGAATTCCTGGTGTAGCGGTGACATGCGTAGATATCAGGAGGAACACCAATGGCGAAGGCAGCATTCTGGCACAATATTGACGCTGAGGGACGAAAGCGTGGGGAGCAAACAGGATTAGATACCCTGGTAGTCCACGCCGTAAACGATGAGTACTTGGTGGTGGGGGATTCGACCCCTTCACTATCGGAGCTAACGCGTTAAGTACTCCGCCTGGGGAATACGGCCGCAAGGCTGAA	581
otu_38	ACGAAGGGACCTAGCGTAGTTCGGAATTACTGGGCTTAAAGAGCTCGTAGGTGGTTAAAAAAGTTGATGGTGAAATCCCAAGGCTCAACCTTGGAACTGCCATCAAAACTTTTTAGCTAGAGTGTGATAGAGGTAAGTGGAATTTCTAGTGTAGAGGTGAAATTCGTAGATATTAGAAAGAACACCAAATGCGAAGGCAACTTACTGGGTCACTACTGACACTGAGGAGCGAAAGCATGGGTAGCGAAGAGGATTAGATACCCTCGTAGTCCATGCCGTAAACGATGTGTGCTAGACGTTGGAAATATATTTTTCAGTGTCGCAGCGAAAGCATTAAGCACACCGCCTGGGGAGTACGACCGCAAGGTTAAA	577
otu_87	ACGGAGGGTGCAAGCGTTAATCGGAATTACTGGGCGTAAAGCGCGCGTAGGTGGTTTGATAAGCGAGATGTGAAAGCCCCGGGCTTAACCTGGGAACGGCATTTCGAACTGTCAGGCTAGAGTATGGTAGAGGGTAGTGGAATTTCCTGTGTAGCGGTGAAATGCGTAGATATAGGAAGGAACACCAGTGGCGAAGGCGGCTACCTGGACCAATACTGACACTGAGGTGCGAAAGCGTGGGGAGCAAACAGGATTAGATACCCTGGTAGTCCACGCCGTAAACGATGTCTACTAGCCGTTGGGACTCTTGAAGTCTTAGTGGCGCAGCTAACGCACTAAGTAGACCGCCTGGGGAGTACGGCCGCAAGGTTAAA	494
otu_37	ACGGAGGATCCAAGCGTTATCCGGAATTATTGGGTTTAAAGGGTCCGTAGGTGGATAATTTAGTCAGAGGTGAAATCCTGCAGCTTAACTGTAGAATTGCCTTTGATACTGGTTATCTTGAGTTATTATGAAGTGATTAGAATGTGTAGTGTAGCGGTGAAATGCATAGATATTACACAGAATACCAATTGCGAAGGCAGATCACTAATAATCAACTGACACTGAGGGACGAAAGCGTGGGTAGCGAACAGGATTAGATACCCTGGTAGTCCACGCCGTAAACGATGGTCACTAGCTGTTTGGACTTCGGTCTGAGTGGCTAAGCGAAAGTGATAAGTGACCCACCTGGGGAGTACGTTCGCAAGAATGAA	492
otu_55	ACGAAGGGGGCAAGCGTTGTTCGGAATTATTGGGCGTAAAGCGTATGTAGGTGGTCTTTCAAGTCAGACGTGTAAGCCCTCGGCTCAACCGAGGAATTGCGTTTGAAACTGATTGACTTGAGTGTAGGAGAGGAAAGCGGAATTCCCAGTGTAGCGGTGAAATGCGTTGATATTGGGAAGAACACCGGTGGCGAAGGCGGCTTTCTGGCCTGCTACTGACACTGAGATACGAAAGCCAGGGGAGCAAAGGGGATTAGATACCCCCGTAGTCCTGGCTGTAAACGATGGGCACTAGGTGCGGGAGGTATTGATCCCTTCTGTGCCGCAGCTAACGCATTAAGTGCCCCGCCTGGGGAGTACGGTCGCAAGGCTGAA	487
otu_59	ACGGGGGGGGCAAGCGTTGTTCGGAATTACTGGGCGTAAAGAGCTCGTAGGCGGCTTGTTTAGTCGGACGTGAAATCCCTTGGCTCAACTGAGGAACTGCGTCCGATACTGGCAGGCTTGAATCCGGGAGAGGGATGCGGAATTCCAGGTGTAGCGGTGAAATGCGTAGATATCTGGAGGAACACCGGTGGCGAAGGCGGCATCCTGGACCGGTATTGACGCTGAGGAGCGAAAGCTAGGGTAGCAAACGGGATTAGATACCCCGGTAGTCCTAGCCCTAAACGATGAATGCTTGGTGTGGCGGGTATCGATCCCTGCTGTGCCGAAGCTAACGCATTAAGCATTCCGCCTGGGGAGTACGGTCGCAAGGCTGAA	455
otu_56	ACTGAGGGTGCAAGCGTTAATCGGAATTACTGGGCGTAAAGCGCGCGTAGGCGGTCTGGTCAGTCAGATGTGAAAGCCCCGGGCTTAACCTGGGAACTGCATTTGAAACTGCCAGACTAGAGTGTGGTAGAGGGAAGTGGAATTCCGCGTGGAGCGGTGAAATGCGTAGAGATGCGGAGGAACACCAGTGGCGAAGGCGACTTCCTGGACCAACACTGACGCTCAGGTGCGAAAGCGTGGGGAGCAAACAGGATTAGATACCCTGGTAGTCCACGCCGTAAACGATGTCTACTAGCCGTTGGGGAGCTTGTCTCCTTAGTGGCGCAGCTAACGCGATAAGTAGACCGCCTGGGGAGTACGGTCGCAAGACTAAA	455
otu_42	ACGGAGGGTCCAAGCGTTGTCCGGATTTATTGGGTTTAAAGAGTGCGTAGGTGGTTTATTAAGTCAGTGGTGAAATCCTGCAGCTCAACTGTAGAACTGCCATTGAAACTGATAAACTTGAGTTTGGTTTAGGTAAGTGGAATTTATGATGTAGCGGTGAAATGCATAGATATCATAAGGAACACCAATAGCGAAGGCAGCTTACTGGACCACAACTGACACTGAGGCACGAAAGCGTGGGTAGCGAACAGGATTAGATACCCTGGTAGTCCACGCCGTAAACGATGCTCACTCGATGTTAGCGATATACTGTTAGCGTCCAAGCTAAAGCGTTAAGTGAGCCACCTGGGGAGTACGCCGGCAACGGTGAA	453
otu_47	ACGTATGGTGCGAACGTTATTCGGAATTACTGGGCATAAAGGGCGCGTAGGCGGTTTGGTAAGTCTGCATGTGAAATCCCTCGGCTTAACCGAGGAACTGCATCGGATACTGCCAGACTAGAGTGCAGGAGGGGAGAGCGGAATTCCTGGTGGAGCGGTGAAATGCGTAGATATCAGGAGGAACGCCAGTGGCGAAAGCGGCTCTCTGGCCTGCAACTGACGCTGAGGCGCGAAAGCTAGGGGAGCGAACGGGATTAGATACCCCGGTAGTCCTAGCCCTAAACGATGGGCACTAGGTAGAGGAAGTTTTAGAGCTTTCTCTGCTGTAGCTAATGTATTAAGTGCCCCGCCTGGGGAGTATGGTCGCAAGGCTAAA	409
otu_72	ACGGAGGGGGTTAGCGTTGTTCGGAATTACTGGGCGTAAAGCGTACGTAGGCGGATCAGAAAGTTGGGGGTGAAATCCCGGGGCTCAACCCCGGAACTGCCTCCAAAACTCCTGGTCTTGAGTTCGAGAGAGGTGAGTGGAATTCCAAGTGTAGAGGTGAAATTCGTAGATATTTGGAGGAACACCAGTGGCGAAGGCGGCTCACTGGCTCGATACTGACGCTGAGGTACGAAAGTGTGGGGAGCAAACAGGATTAGATACCCTGGTAGTCCACACCGTAAACGATGAATGCCAGTCGTCGGGCAGTATACTGTTCGGTGACACACCTAACGGATTAAGCATTCCGCCTGGGGAGTACGGTCGCAAGATTAAA	397
otu_30	ACGAAGGGGGCTAGCGTTGTTCGGATTCACTGGGCGTAAAGGGCGCGTAGGCGGCCAGGCAAGTGAGGGGTGAAATCCTCGGGCTCAACCCGAGAACTGCCTCTCAAACTGCCAGGCTAGAGAGCGGAAGAGGGCGACGGAATTCCCAGTGGAGAGGTGGAATTCGTAGAGATTGGGAAGAACACCAGTAGCGAAGGCGGTCGCCTGGTCCGATTCTGACGCTGAGGCGCGAAAGCGTGGGTAGCAAACAGGATTAGATACCCTGGTAGTCCACGCCGTAAACGATGTGTGCCAGCTGTCGGGACATTCATGTCTCGGTGGCGCAGCTAACGCCTTGAGCACACCGCCTGGGAAGTACGGCCGCAAGGCTAAA	389
otu_63	ACGAGGGGTCCTAGCGTTGTCCGGATTTACTGGGCGTAAAGGGTACGTAGGCGTTTTAGAAAGTTATGTGTTAAATACTTTAGCTTAACTAAAGAAGTGCACATAAAACTATTAAAATAGAGTTTGAGAGAGGAACGCAGAATTCATGGTGGAGCGGTGACATGCGTAGATATCATGAGGAAAGCCAAATGCGAAGGCAGCCTTCTGGCTCAAAACTGACGCTGAGGTACGAAAGCGTGGGGAGCGAACAGGATTAGATACCCTGGTAGTCCACGCCGTAAACGATGAGTACTTGGTGCTGGAAGATTTCGACCCTTTCAGTGCCGTAGCTAACGCGATAAGTACTCCGCCTGGGGACTACGATCGCAAGATTGAA	375
otu_83	ACGAAAGGGGCAAGCGTTGTTCGGATTTACTGGGCGTAAAGGGCACGCAGGCGGTCTTGCCAGTCAGGGGTGAAAGCCCGGGGCTCAACCCCGGAACTGCCTCTGATACTGCAGGACTAGAGACTAGGAGAGGGTGGTGGAATTCCCAGTGTAGAGGTGAAATTCGTAGATATTGGGAGGAACACCAGAGGCGAAGGCGGCCACCTGGACTAGATCTGACGCTCAGGTGCGAAAGCGTGGGGAGCAAACAGGATTAGATACCCTGGTAGTCCACGCCGTAAACGATGAGTGCTAGTTGTCGGGATTTCGATTTCGGTGACGCAGCTAACGCATTAAGCACTCCGCCTGGGGAGTACGGTCGCAAGATTAAA	363
otu_39	ACGGAGGGTGCAAGCGTTAATCGGAATTACTGGGCGTAAAGCGCGCGTAGGTGGCTTGATAAGCCGGTTGTGAAAGCCCCGGGCTCAACCTGGGAACGGCATCCGGAACTGTCAAGCTAGAGTGCAGGAGAGGAAGGTAGAATTCCCGGTGTAGCGGTGAAATGCGTAGAGATCGGGAGGAATACCAGTGGCGAAGGCGGCCTTCTGGACTGACACTGACACTGAGGTGCGAAAGCGTGGGTAGCAAACAGGATTAGATACCCTGGTAGTCCACGCCGTAAACGATGTCGACCAGCCGTTGGGTGCCTAGCGCACTTTGTGGCGAAGTTAACGCGATAAGTCGACCGCCTGGGGAGTACGGCCGCAAGGTTAAA	361
otu_49	ACGGAGGGTGCAAGCGTTAATCGGAATTACTGGGCGTAAAGCGCGCGTAGGTTGTTTGTTAAGCGAGATGTGAAAGCCCCGGGCTCAACCTGGGAACTGCATTTCGAACTGGCAAGCTAGAGTACAGTAGAGGGTGGCGGAATTTCCTGTGTAGCGGTGAAATGCGTAGAGATGGGAAGGAACATCAGTGGCGAAGGCGGCCACCTGGACTGATACTGACACTGAGGTGCGAAAGCGTGGGGAGCAAACAGGATTAGATACCCTGGTAGTCCACGCCGTAAACGATGTCTACTAGTTGTCGGGAGACTTGATCTCTTGGTAACGAAGCTAACGCGATAAGTAGACCGCCTGGGGAGTACGGCCGCAAGGTTAAA	355
otu_66	ACGTACTGGGCGAACGTTATTCGGAATCACTGGGCTTAAAGGGTACGTAGGCGGCCAGATTAGTCAGATGTGAAATCCCACGGCTCAACCGTGGAACTGCGTTTGATACTGTCTGGCTTGAGTGAGATAGGGGTGTGTGGAACTTCCGGTGGAGCGGTGAAATGTGTTGAGATCGGAAGGAACGCCGGTGGCGAAAGCGACACACTGGGTCTTTACTGACGCTGAGGTACGAAAGCTAGGGTAGCGAACGGGATTAGATACCCCGGTAGTCCTAGCTGTAAACGATGAGCACTAGTCGGGAGGAGTTTCGACTTTTCCGGATGCAGCGAAAGCATGAAGTGCTCCGCCTGGGGAGTATGGTCGCAAGGCTGAA	353
otu_40	ACGAACCGTGCGAACGTTATTCGGAATCACTGGGCTTAAAGGGTGCGTAGGCGGCTTTGCAAGTGAGGTGTGAAATCCCTCAGCTCAACTGAGGAACTGCGCTTCAAACTGCATAGCTAGAGGGAGACAGAGGTAAGCGGAACTGATGGTGGAGCGGTGAAATGCGTTGATATCATCAGGAACACCAGTGGCGAAGGCGGCTTACTGGGTCTCTTCTGACGCTGAGGCACGAAAGCTAGGGTAGCGAACGGGATTAGATACCCCGGTAGTCCTAGCTGTAAACGATGAGTACTGGATCGAGGAACCTTCCACAGTTTCTCGGTCGTAGCGAAAGTGTTAAGTACTCCGCCTGGGGAGTATGGTCGCAAGGCTGAA	342
otu_62	ACAGAGGTCCCAAGCGTTGTTCGGATTTACTGGGCGTAAAGAGTGCGTAGGCGGCTAGAAAAGTTTGGTGTGAAATCTTCGGGCTTAACCCGGAAACTGCACTGAAAACTATCTGGCTAGAGGATCGGAGAGGAGATTGGAATTCTCGGTGTAGCAGTGAAATGCGTAGATATCGAGAGGAACACCAGTTGCGAAGGCGGATCTCTGGACGGTTTCTGACGCTGAGGCACGAAAGCTGGGGTAGCGAAGAGGATTAGATACCCTCGTAGTCCCAGCCGTAAACGGTGCACACTTGCTGTGGGCGGATTCGACCCCGTCCGTGGCGAAGCTAACGCGATAAGTGTGCCGCCTGGGGAGTACGGTCGCAAGATTAAA	340
otu_71	ACGGAGGGTGCGAGCGTTAATCGGAATTACTGGGCGTAAAGCGTGCGTAGGCGGCATGGTCAGTCGGATGTGAAAGCCCCGGGCTCAACCTGGGAATTGCATTCGATACTGCCAAGCTAGAGTATGTTAGAGGAAAGTGGAATTCCCGGTGTAGCGGTGAAATGCGTAGATATCGGGAGGAACATCAATGGCGAAGGCAACTTTCTGGAGCAATACTGACGCTGAGGCACGAAAGCGTGGGGAGCAAACAGGATTAGATACCCTGGTAGTCCACGCCCTAAACGATGTCAACTAGCCGTTGGGTTCATTTAAGAATTTAGTGGCGCAGCTAACGCGTTAAGTTGACCGCCTGGGGAGTACGGCCGCAAGGCTAAA	339
otu_58	ACGAACCGTACGAACGTTATTCGGAATCACTGGGCTTAAAGAGTGCGTAGGCGGCCTAGCAAGTTGGGTGTGAAATCCCTCGGCTCAACCGAGGAACTGCGCCCAAAACTGTTAGGCTTGAGGGAGGCAGAGGTGAGCGGAACTAATGGTGGAGCGGTGAAATGCGTTGATATCATTAGGAACACCGGTGGCGAAGGCGGCTCACTGGGTCTCTTCTGACGCTGAGGCACGAAAGCTAGGGGAGCGAACGGGATTAGATACCCCGGTAGTCCTAGCTGTAAACGATGAGCACTAGGTTGTGGGACCTTCCACAGTTTCACGACCGTAGCGAAAGTGTTAAGTGCTCCGCCTGGGGAGTATGGTCGCAAGGCTGAA	336
otu_36	ACGGAGGGGGCTAGCGTTGTTCGGAATTACTGGGCGTAAAGCGCACGTAGGCGGCTTTGTAAGTTAGAGGTGAAAGCCCGGGGCTCAACCCCGGAATTGCCTTTAAGACTGCATCGCTTGAACGTCGGAGAGGTGAGTGGAATTCCGAGTGTAGAGGTGAAATTCGTAGATATTCGGAAGAACACCAGTGGCGAAGGCGGCTCACTGGACGACTGTTGACGCTGAGGTGCGAAAGCGTGGGGAGCAAACAGGATTAGATACCCTGGTAGTCCACGCCGTAAACGATGATAACTAGCTGTCCGGGCACTTGGTGCTTGGGTGGCGCAGCTAACGCATTAAGTTATCCGCCTGGGGAGTACGGCCGCAAGGTTAAA	322
otu_73	ACGTAGGATCCGAGCGTTGTCCGAATTTACTGGGCGTAAAGAGCGCGTAGGCGGTTTGTTAAGTCTCATGTGTAATCTCCCGGCTCAACTGGGAGGGGTCATGGGATACTGGCAGACTTGAGGATAGCAGAGGAAAGCGGAATTCCCGGAGTAGTGGTGAAATGCGTAGATACCGGGAGGAACACCAGAGGCGAAGGCGGCTTTCTGGGCTATTTCTGACGCTGAGGCGCGAAAGCGTGGGGAGCGAACCGGATTAGATACCCGGGTAGTCCACGCCCTAAACGATGGATACTAGATGTTGGGGGTATAGACCCCCCCAGTGTCGAAGCTAACGCGATAAGTATCCCGCCTGGGGAGTACGGCCGCAAGGCTAAA	314
otu_50	ACGTAGGTGGCAAGCATTATTCGGATTTACTGGGCGTAAAGCGTCAGTAGGGGGTTAAATAAGTTTGGTGTGAAATCCTGAGGCTCAACCTCAGAACTGCACTGAAAACTGTTTAACTAGAGAACAGGAGAGGTAAGTAGAACTTGTAGTGTAGCGGTGGAATGTGTAGATATTACAAGGAAGACCAAATGCGAAGGCAGCTTACTGGTCTGTTTCTGACCCTGAGTGACGAAGGTTAGGGGAGCGAAAAGGATTAGATACCCTTGTAGTCCTAACAGTAAACGATGTATACTCGATGTCGGGCGTAAGCTCGGTGTCTAAGCTAACGCGTTAAGTATACCGCCTGGGGAGTACGGTCGCAAGACTAAA	308
otu_57	ACGGAGGGTGCAAGCGTTATCCGGAATCATTGGGTTTAAAGGGTCCGCAGGCGGTCAATTAAGTCAGAGGTGAAATCCCATAGCTTAACTATGGAACTGCCTTTGATACTGGTTGACTTGAGTTATACGGAAGTAGATAGAATAAGTAGTGTAGCGGTGAAATGCATAGATATTACTTAGAATACCGATTGCGAAGGCAGTCTACTACGTATATACTGACGCTCATGGACGAAAGCGTGGGGAGCGAACAGGATTAGATACCCTGGTAGTCCACGCCGTAAACGATGGACACTAGTTGTTGGGATTTATCTCAGTGACTAAGCGAAAGTGATAAGTGTCCCACCTGGGGAGTACGATCGCAAGATTGAA	306
otu_81	ACGGAAGGTCCAAGCGTTAATCGGAATTACTGGGCGTAAAGCGCGCGTAGGTGGTTTATTAAGTTGGATGTGAAATCCCCGGGCTCAACCTGGGAACTGCATCCAAAACTGATTCACTAGAGTACGATAGAGGGAGGTAGAATTCACAGTGTAGCGGTGGAATGCGTAGATATTGTGAAGAATACCAATGGCGAAGGCAGCCTCCTGGATCTGTACTGACACTGAGGTGCGAAAGCGTGGGTAGCGAACAGGATTAGATACCCTGGTAGTCCACGCCGTAAACGATGTCAACTAGCTGTTGGAGAACTATGTTCTTCAGTGGCGCAGCTAACGTAGTAAGTTGACCGCCTGGGGAGTACGGCCGCAAGGCTAAA	298
otu_86	ACGTAGGGTGCGAGCGTTAATCGGAATTACTGGGCGTAAAGCGTGCGCAGGTGGTTTTGTAAGTCAGATGTGAAATCCCCGGGCTTAACCTGGGAACTGCGTTTGAAACTGCAAGGCTAGAGTGTGGCAGAGGGGGGTGGAATTCCGCGTGTAGCAGTGAAATGCGTAGAGATGTGGAGGAACACCGATGGCGAAGGCAGCCCCCTGGGTCAACACTGACGCTCAGGCACGAAAGCATGGGGAGCAAACAGGATTAGATACCCTGGTAGTCCATGCCCTAAACGATGTCAACTAGTTGTCGGGTCTTAACGGGCTTGGTAACGTAGCTAACGCGTGAAGTTGACCGCCTGGGGAGTACGATCGCAAGATTAAA	297
otu_67	ACGGAGGGTGCAAGCGTTATCCGGATTTATTGGGTTTAAAGGGTCCGCAGGCGGAACTTTAAGTCAGTGGTGAAAGCCTACAGCTTAACTGTAGAACTGCCATTGAAACTGAAGTTCTTGAGTGTGGTTGAAGTGGGCGGAATATGTCATGTAGCGGTGAAATGCATAGATATGACATGGAACACCTATTGCGAAAGCAGCTCACTAAACCATTACTGACGCTCATGGACGAAAGTGTGGGTAGCGAACAGGATTAGATACCCTGGTAGTCCACACCGTAAACTATGATCACTAGATGTTGGCGATATAATGTCAGTGTTAAAGAGAAATCGTTAAGTGATCCACCTGGGGAGTACGTTCGCAAGAATGAA	296
otu_70	ACGAGGGGTGCTAGCGTTGTCCGGAATCATTGGGCGTAAAGGGTCCGTAGGCGGTTTGACAAGTCAATTGTTAAATACATCGGCTTAACCGATGGAATGCAGTTGAAACTGTCAGAATAGAGTTTAGGAGAGGAAAGTGGAATTTCTGGTGTAGCGGTGACATGCGTAGATATCAGAAGGAACACCAATGGCGAAGGCAACTTTCTGGCCTAAAACTGACGCTGAGGGACGAAAGCGTGGGGAGCGAACAGGATTAGATACCCTGGTAGTCCACGCCGTAAACGATGAGTACTTGTTGTCGGGAGATTCGACCCTCTCGGTAGCGGAGCTAACGCGTTAAGTACTCCGCCTGGGTACTACGACCGCAAGGTTGAA	273
otu_54	ACGAAGGGGGCTAGCGTTGTTCGGAATTACTGGGCGTAAAGGGCGCGTAGGCGGCTATTCAAGTCGGGGGTGAAATCCCGGGGCTCAACCCCGGAACAGCCTTCGAGACTGAGGAGCTAGAGCACGATAGAGGACAGCGGAATTTCCAGTGTAGAGGTGGAATTCGTAGATATTGGAAAGAACACCGATGGCGAAGGCAACTGTCTGGGTCGGCGCTGACGCTGAGGCGCGAAAGCGTGGGGAGCAAACAGGATTAGATACCCTGGTAGTCCACGCCGTAAACGATGTGTGCTAATTGTCGGAGCATTTCGGTGTTTCGGTGATGTCGCTAACGCATTAAGCACACCGCCTGGGGAGTACGGTCGCAAGATTAAA	258
otu_53	ACGTAGGGAGCAAGCGTTGTCCGGATTTATTGGGCGTAAAGAGCTCGTAGGCGGTTCGGTAAGTCGGGTGTGAAAACTTGAGGCTCAACCTCAAGAGGCCACTCGATACTGCTGTGACTGGAGTCCGGTAGAGGAGTGTGGAATTCCTGGTGTAGCGGTGAAATGCGCAGATATCAGGAGGAACACCGACAGCGAAGGCAGCACTCTGGGCCGGTACTGACGCTGAGGAGCGAAAGCATGGGGAGCGAACAGGATTAGATACCCTGGTAGTCCATGCCGTAAACGTTGGGCACTAGGTGTGGGGTCTAGCTAACAGATTCCGTGCCGCAGCTAACGCATTAAGTGCCCCGCCTGGGGAGTACGGCCGCAAGGCTAAA	253
otu_64	ACGGAGGGCGCAAGCGTTGTTCGGAATTACTGGGCGTAAAGGGCGGGCAGGCGGTCCGTTAAGTCTTCTGTGAAAATCCGGGGCTCAACCCCGTGAAATGCAGGAGATACTGGCGGACTAGAGACCGGTAGAGGCTAGCGGAATTCCTGGTGTAGCGGTGGAATGCGTAGATATCAGGAAGAACACCTGTGGCGAAGGCGGCTAGCTGGGCCGGATCTGACGCTCATCCGCGAAAGCGTGGGGAGCAAACAGGATTAGATACCCTGGTAGTCCACGCCGTAAACGATGGGCACTAGGTACTGGGTCTATAGACGGATTCAGTGCCGCAGCTAACGCATTAAGTGCCCCGCCTGGGGAGTACGGTCGCAAGGCTGAA	246
otu_65	ACGAACCGTGCGAACGTTATTCGGAATCACTGGGCTTAAAGGGTACGTAGGCGGTCTTGCAAGTGGGGTGTGAAATCCCCCGGCTCAACCGGGGAACTGCGCTCCAAACTGCAAGACTTGAGGGAGATAGAGGTGAGCGGAACTGATGGTGGAGCGGTGAAATGCGTTGAGATCATCAGGAACACCAGAGGCGAAGGCGGCTCACTGGATCTCTTCTGACGCTGAGGTACGAAAGCTAGGGTAGCGAACGGGATTAGATACCCCGGTAGTCCTAGCTGTAAACGATGAGCACTGGGTCGAGGAGCCTTCCACAGTTTCTCGGCCGTAGCGAAAGTGTTAAGTGCTCCGCCTGGGGAGTATGGTCGCAAGGCTGAA	238
otu_80	ACGGAGGGTCCAAGCGTTAATCGGAATTACTGGGCGTAAAGCGCGCGTAGGCGGTTTAATAAGTTGTATGTGAAAGCCCTGGGCTCAACCTAGGAACTGCATACAAAACTATTAAGCTTGAGGACGAGAGAGGAGAGTAGAATTTCAGGTGTAGCGGTGAAATGCGTAGATATCTGAAGGAATACCAATGGCGAAGGCAGCTCTCTGGCTCGTTTCTGACGCTGAGGTGCGAAAGCGTGGGTAGCAAACAGGATTAGATACCCTGGTAGTCCACGCCGTAAACGATGATAACTAGCCGTTGGGCAGATTTAACTGTTCAGTGGCACAGCTAACGCATTAAGTTATCCGCCTGGGGAGTACGGCCGCAAGGCTAAA	236
otu_48	ACGGAGGGTGCAAGCGTTATCCGGAATCACTGGGTTTAAAGGGTGCGTAGGCGGCTTAGTAAGTCAGAGGTGAAAGGCCACAGCTCAACTGTGGGACTGCCTTTGATACTGCTGAGCTTGAATTAGGCTGAGGTTAGCGGAATGTGACAAGTAGCGGTGAAATGCATAGATATGTCATAGAACACCAATTGCGAAGGCAGCTGACTAGACCTAAATTGACGCTGAGGCACGAAAGCGTGGGGAGCGAACAGGATTAGATACCCTGGTAGTCCACGCCCTAAACGATGCTTACTCGATGTTTGGACCTTGTGTTTGAGCATCCAAGCGAAAGCGTTAAGTAAGCCACCTGGGGAGTACGTCGGCAACGATGAA	225
otu_78	ACGGAGGGTGCAAGCGTTAATCGGAATTACTGGGCGTAAAGCGTACGTAGGCGGCGTGTTAAGCAAGATGTGAAAGCCCCGGGCTCAACCTGGGAATTGCATTTTGAACTGGCATGCTAGAGTCCTGAAGAGGGTGGTAGAATTTCCAGTGTAGCGGTGAAATGCGTAGATATTGGAAGGAATACCAGTGGCGAAGGCGGCCACCTGGTCAGAGACTGACGCTGAGGTACGAAAGCGTGGGGAGCAAACAGGATTAGATACCCTGGTAGTCCACGCCGTAAACGATGTCAACTAGTTGTTCGTGTCATTAAGACGTGAGTAACGCAGCTAACGCACTAAGTTGACCGCCTGGGGAGTACGGCCGCAAGGTTAAA	224
otu_84	ACGGAGGATCCAAGCGTTATCCGGAATTATTGGGTTTAAAGGGTCCGCAGGCTGTTTGTTAAGTCAGAGGTGAAATCCTACCGCTCAACGGTAGAACTGCCTTAGATACTGACAAACTTGAGTTATTGTGAAGTAATTAGAATGTGTAGTGTAGCGGTGAAATGCATAGATATTACACAGAATACCGATTGCGAAAGCAGATTACTAACAATATACTGACGCTGAGGGACGAAAGCGTAGGTAGCGAACAGGATTAGATACCCTGGTAGTCTACGCCGTAAACGATGGTCACTAGCTGTTCGACATACATTGGTATGTTGAGTGGCTAAGCGAAAGTGATAAGTGACCCACCTGGGGAGTACGCTCGCAAGAGTGAA	223
otu_45	ACGGAGGGTGCAAGCGTTAATCGGAATTACTGGGCGTAAAGGGTATGTAGGCGGTTTATTAAGTCATTCGTGAAAGACCTGGGCTTAACCTGGGTTTGTCGGGTGATACTGGTGGACTAGAATTTAGCAGAGGCAAGTGGAATTTCCTGTGTAGCGGTGAAATGCGTAGATATAGGAAAGAACACCGGTGGCGAAGGCGACTTGCTGGGCTAAAATTGACGCTGAGGTACGAAAGCGTGGGTAGCGAACAGGATTAGATACCCTGGTAGTCCACGCTGTAAACGATGAGAACTTGCTGTTGGGGCCATTTATAGGCATTTAGTAGCGTAGTTAACGCGTTAAGTTCTCCGCCTGGGGAGTACGGTCGCAAGATTAAA	221
otu_51	ACGAAGGGTGCAAGCGTTGTTCGGATTTACTGGGCGTAAAGCGCGCGCAGGCGGATTGTTAAGCCAGATGTGAAATCTCGGGGCCCAACCCCGAAACTGCGTCTGGAACTGATGATCTAGAATCTTGGAGAGGGAAATGGAATTTCGCATGTAGGGGTAAAATCCGTAGAGATGCGAAGGAACACCAGAGGCGAAGGCGGTTTCCTGGCCAAGTATTGACGCTGAGGCGCGAAAGCGTGGGGAGCAAACAGGATTAGATACCCTGGTAGTCCACGCCGTAAACGATGAGCACTAGGTATGGGATTGTTGACCGATTCCGTGCCAAAGCTAACGCATTAAGTGCTCCGCCTGGGGAGTACGGTCGCAAGACTAAA	216
otu_75	ACGGAGGGGGCTAGCGTTGTTCGGAATCACTGGGCGTAAAGCGCGCGTAGGCGGACGGGTCAGTTGGGGGTGAAATCCCGGAGCTCAACTCCGGAACTGCCTTCAATACTGCCCGTCTTGAGGTCGAGAGAGGTAAGTGGAATTCCGAGTGTAGAGGTGGAATTCGTAGATATTCGGAAGAACACCAGTGGCGAAGGCGGCTTACTGGCTCGATTCTGACGCTGAGGTGCGAAAGCGTGGGGAGCAAACAGGATTAGATACCCTGGTAGTCCACGCCGTAAACGATGAATGCCAGCTGTCGGGCGGTTTTCCGTTCGGTGGCGCAGCTAACGCATTAAGCATTCCGCCTGGGGAGTACGGTCGCAAGACTAAA	205
otu_76	ACGGAGGGGGCTAACGTTGTTCGGATTTACTGGGCGTAAAGCGCGCGTAGGCGGTTTGTTAAGTTGGGCGTGAAATCCCGGGGCTCAACCCCGGAACTGCGTTCGAAACTGGCGAGCTAGAGTTCGGGAGAGGGTGGTGGAATTTCCAGTGTAGAGGTGAAATTCGTAGATATTGGAAAGAACACCAGTGGCGAAGGCGACCACCTGGACCGATACTGACGCTGAGGTGCGAAAGCGTGGGGAGCAAACAGGATTAGATACCCTGGTAGTCCACGCCGTAAACGATGAGAGCTAGATGTCGGGCAGCATGCTGTTCGGTGTCGGAGTTAACGCATTAAGCTCTCCGCCTGGGGAGTACGGCCGCAAGGTTAAA	188
otu_61	ACGGAGGGTGCGAGCGTTAATCGGAATTACTGGGCGTAAAGCGCGCGTAGGCGGTTTTGTAAGTCGGATGTGAAAGCCCAGGGCTTAACCTTGGAATTGCATTCGATACTGCATCACTAGAGTATGGTAGAGGGAAGTGGAATTTCCGGTGTAGCGGTGAAATGCGTAGATATCGGAAGGAACATCAGTGGCGAAGGCGACTTCCTGGGCCAATACTGACGCTCAGGTGCGAAAGCGTGGGGAGCAAACAGGATTAGATACCCTGGTAGTCCACGCCGTAAACGATGAGAACTAGATGTCGGGGGGGTTGCCTTTCGGTATCGTAGCTAACGCGTTAAGTTCTCCGCCTGGGGAGTACGCCGGCAACGGTAAA	187
otu_77	ACGGAGGATCCAAGCGTTATCCGGAATTATTGGGTTTAAAGGGTCCGCAGGCTGTTTGTTAAGTTAGAGGTGAAATCCTACCGCTCAACGGTAGAACTGCCTTTAAAACTGGCAAACTTGAGTTATTGTGAAGTAATTAGAATGTGTAGTGTAGCGGTGAAATGCATAGATATTACACAGAATACCGATTGCGAAAGCAGATTACTAACAATTAACTGACGCTGAGGGACGAAAGCGTGGGTAGCGAACAGGATTAGATACCCTGGTAGTCCACGCCGTAAACGATGGTCACTAGCTGTTTGATGTACATTGGTACATTGAGTGGCTAAGCGAAAGTGATAAGTGACCCACCTGGGGAGTACGCTCGCAAGAGTGAA	187
otu_68	ACGAGGGGTGCTAGCGTTGTCCGGAATTACTGGGCGTAAAGGGTGTCTAGGCGATTAGGTAAGTTGTTTGTAAAATACCCCGGCTTAACCGGGGACCTGCATACAAAACTATCTGGATAGAGTTTGGGAGAGGAAAGTGGAATTCCTGGTGTAGCGGTGACATGCGTAGATATCAGGAGGAACACCAAAAGCGAAGGCAGCTTTCTGGCCCAAAACTGACGCTGAAGCACGAAAGCGTGGGGAGCAAACAGGATTAGATACCCTGGTAGTCCACGCTGTAAACGATGAGCACTTGGTGTTGGGAGATTCGACCCTCTCAGTGCCGGAGTTAACGCATTAAGTGCTCCGCCTGGGGACTACGACCGCAAGGTTGAA	186
otu_60	ACGGAGGGAGCTAGCGTTGTTCGGAATTACTGGGCGTAAAGCGCACGTAGGCGGCGATCTAAGTCAGAGGTGAAAGCCCGGGGCTCAACCCCGGAATAGCCTTTGAGACTGGATTGCTAGAATCTTGGAGAGGTGAGTGGAATTCCGAGTGTAGAGGTGAAATTCGTAGATATTCGGAAGAACACCAGTGGCGAAGGCGGCTCACTGGACAAGTATTGACGCTGAGGTGCGAAAGCGTGGGGAGCAAACAGGATTAGATACCCTGGTAGTCCACGCCGTAAACGATGATAACTAGCTGTCCGGGCTCATGGAGCCTGGGTGGCGCAGCTAACGCATTAAGTTATCCGCCTGGGGAGTACGGTCGCAAGATTAAA	185
otu_88	ACGGAAGGTGCAAGCGTTATCCGGAATCACTGGGTTTAAAGGGTGCGTAGGCGGTTGCGTAAGTCAGAAGTGAAAGCTCACAGCTTAACTGTGGAATTGCTTTTGATACTGCGCGACTAGAATTAGGTTGAGGTTGGCGGAATGTGACATGTAGCGGTGAAATGCATAGATATGTCATAGAACACCAATTGCGAAGGCAGCTGACTGGACCTATATTGACGCTGAGGCACGAAAGCGTGGGGAGCGAACAGGATTAGATACCCTGGTAGTCCACGCCCTAAACGATGCTTACTCGATGTGTGAAATATTGCGCATCCAAGGGAAACCGTTAAGTAAGCCACCTGGGGAGTACGTTCGCAAGAATGAA	184
otu_74	ACGGAGGATCCAAGCGTTATCCGGAATCATTGGGTTTAAAGGGTCCGTAGGCGGGATAATCAGTCAGTGGTGAAAGTCTGCAGCTTAACTGTAGAATTGCCATTGATACTGTTATCCTTGAGTTATTATGAAGTGGTTAGAATGAGTAGTGTAGCGGTGAAATGCATAGATATTACTCAGAATACCGATTGCGAAGGCAGATCACTAATAATACACTGACGCTGATGGACGAAAGCGTAGGTAGCGAACAGGATTAGATACCCTGGTAGTCTACGCCGTAAACGATGGTTACTAGCTGTTCGGCCCGATTAAGGGCTGAGTGGTTAAGCGAAAGTGATAAGTAACCCACCTGGGGAGTACGTTCGCAAGAATGAA	154
otu_79	ACGGAGGGTGCAAGCGTTATCCGGAATCACTGGGTTTAAAGGGTGCGTAGGCGGCCTGGTAAGTCAGAGGTGAAATGCACGAGCTTAACTGGTGAATTGCCTTTGAAACTATCAAGCTAGAATTATGTTGAGGTCAGCGGAATGAGTCATGTAGCGGTGAAATGCATAGATATGACTTAGAACACCAATTGCGTAGGCAGCTGGCTGGGCATATATTGACGCTGAGGCACGAAAGCGTGGGGAGCGAACAGGATTAGATACCCTGGTAGTCCACGCCCTAAACGATGCTTACTCGATGTTTGGTTTTAGGACTGAGCATCCAAGGGAAACCATTAAGTAAGCCACCTGGGGAGTACGTTCGCAAGAATGAA	145
otu_82	ACGGAGGGTGCAAGCATTAATCGGATTTATTGGGTGTAAAGAGCATGTAGGCGGATAAGTAAGTCAGATGTGAAATTTCGGAGCTCAACTTCGAAGCTGCATTTGAAACTACTTGTCTTGAGGGTAGACGGAGAAAACGGAATTCCAAGTGTAGCGGTGAAATGCGTAGATATTTGGAAGAACACCGGTGGCGAAAGCGGTTTTCTAGTTTATTCCTGACGCTGAGATGCGAGAGCAAGGGTAGCAAACAGGATTAGATACCCTGGTAGTCCTTGCCGTAAACGATGCATACTTGGTGTAGTTGGACTCAACCCCGACTGTGCCGTAGCTAACGCGTTAAGTATGCCACCTGGGGAGTACGCCCGCAAGGGTGAA	139
otu_90	ACGGAGGGGGCTAGCGTTGTTCGGAATTACTGGGCGTAAAGCGCGCGTAGGCGGATTGCCCAGTTGGGGGTGAAATCCTGAGGCTTAACCTCAGAACAGCCCTCAAAACTAGCAATCTCGAGTCCGAGAGAGGTGAGCGGAATTTCCAGTGTAGAGGTGGAATTCGTAGATATTGGAAAGAACACCAGCGGCGAAGGCGGCTCACTGGCTCGGAACTGACGCTGAGGTGCGAAAGCGTGGGTAGCGAACAGGATTAGATACCCTGGTAGTCCACGCTGTAAACGATGGATGCCAGCTGTCGGGCCTTACGGCTCGGTGGCGCCGCTAACGCATTGAGCATCCCGCCTGGGGAGTACGGTCGCAAGACTAAA	134
otu_85	ACGGAGGGGGCTAGCGTTGTTCGGAATTACTGGGCGTAAAGAGCGTGTAGGCTGTTTACCAAGTTAGACGTGAAAGCCCTGGGCTTAACCCAGGAAATGCGTTTAAAACTGATAAGCTAGAGTTCAGAAGAGGATAGCGGAATTCCAAGTGTAGAGGTGAAATTCGTAGATATTTGGAAGAACACCGATGGCGAAGGCAGCTATCTGGGCTGTAACTGACGCTGAGACGCGAAAGCGTGGGGAGCAAACAGGATTAGATACCCTGGTAGTCCACGCCGTAAACGATGAGTGCTAGCTGTTGGGAGATTTATCTTTCAGTGGCGAAGCTAACGCATTAAGCACTCCGCCTGGGGAGTACGATCGCAAGATTAAA	126

## Sheet: MED COUNTS
samples	node_000000703	node_000000166	node_000000739	node_000000342	node_000000962	node_000000664	node_000000024	node_000000970	node_000000691	node_000000668	node_000000956	node_000000284	node_000000971	node_000000288	node_000000292	node_000000740	node_000000742	node_000000494	node_000000011	node_000000584	node_000000961	node_000000571	node_000000002	node_000000977	node_000000885	node_000000038	node_000000990	node_000000041	node_000000707	node_000000057	node_000000925	node_000000857	node_000000568	node_000000862	node_000000706	node_000000280	node_000000032	node_000000708	node_000000704	node_000000860	node_000000976	node_000000650	node_000000345	node_000000772	node_000000404	node_000000029	node_000000929	node_000000957	node_000000833
B0601MIN	0	3052	0	0	0	11	0	0	4	0	0	517	0	0	0	0	80	0	3	0	0	29	0	0	0	0	0	0	0	10	0	0	0	0	0	0	0	0	0	0	0	0	0	0	0	0	0	0	0
D25Roc	5	5088	0	0	0	0	0	0	4	0	0	62	9	22	15	0	459	30	0	66	0	15	0	0	12	61	0	0	0	8	0	4	0	16	0	0	4	0	0	5	0	8	0	0	0	3	0	0	19
D31ROS	0	3311	0	0	0	0	0	0	4828	0	0	541	0	0	0	0	966	0	0	0	0	13	0	0	0	0	0	0	0	4	0	0	0	0	0	0	0	0	0	0	0	0	0	0	0	0	0	0	0
D5Roc	0	2837	0	0	0	0	0	0	8	0	0	85	0	11	4	0	90	5	11	0	0	0	0	0	12	6	0	0	0	5	0	0	0	5	0	0	11	0	0	4	0	0	0	0	0	0	0	0	9
D6ROC	0	2302	0	0	0	0	0	0	0	0	0	0	0	11	8	0	92	16	0	39	0	0	0	0	15	0	0	0	0	9	0	0	0	0	0	0	0	0	0	4	0	0	0	0	0	0	0	0	5
DB0608MIN	0	3118	0	0	0	28	0	0	0	4255	0	2560	0	0	0	0	416	0	0	1373	0	0	0	0	0	0	0	0	0	8	0	0	0	0	0	0	0	0	0	0	0	0	0	0	0	0	0	0	0
DB1BIS	11518	0	774	0	0	1621	58	0	0	0	0	0	0	39	25	3	0	44	6	0	0	16	0	0	22	7	0	0	87	35	4	13	160	10	78	153	0	98	66	29	0	20	0	0	5	0	3	0	17
DB2BIS	8386	0	346	0	0	668	11	0	0	0	0	0	0	26	10	0	0	33	6	0	0	23	0	0	18	12	0	0	51	27	14	8	100	6	62	137	0	80	65	16	0	9	0	0	7	0	0	0	13
DB3BIS	10553	0	273	0	0	797	15	0	0	0	0	0	0	52	18	0	0	36	9	0	0	0	0	0	15	30	0	0	76	25	10	23	120	8	71	123	4	71	62	9	0	17	0	0	3	0	3	0	13
H05	3775	3	0	0	13	1351	532	0	14	0	0	0	0	0	0	0	0	0	0	0	0	1176	0	0	0	0	3	82	34	0	0	0	0	0	26	0	5	31	22	0	0	0	0	0	0	0	0	0	0
H08	17203	0	17	0	0	875	2	0	0	0	0	0	0	8	5	0	0	14	7	0	0	0	0	0	18	3	0	0	126	20	0	1	260	11	115	70	0	108	123	17	0	4	0	0	2	0	2	0	6
H10	10991	0	43	941	2034	57	0	752	1	0	232	0	534	51	18	0	0	27	75	0	22	0	2	0	38	33	43	0	80	67	24	39	13	37	80	1	8	73	81	42	0	32	0	0	15	167	13	3	25
H11	14800	0	57	0	77	108	10	0	2	0	457	0	1	80	64	75	0	49	34	0	1	84	41	107	45	32	0	0	135	38	17	33	0	27	108	254	13	94	112	36	90	29	67	27	18	0	14	4	22
H12	14410	0	190	0	42	376	2	0	2	0	33	0	0	132	121	157	0	62	30	0	3	35	60	15	48	26	0	0	95	29	9	39	0	36	98	219	19	109	120	32	15	44	136	63	20	1	15	0	35
H13	16378	0	129	0	0	141	53	0	4	0	0	0	0	6	3	0	38	4	1	0	0	0	0	0	11	10	0	824	143	5	0	0	250	8	118	39	0	117	121	7	0	5	0	0	0	0	2	0	0
H17	15047	0	744	0	0	425	289	0	1	0	0	0	0	51	60	0	0	65	30	0	0	0	0	0	34	29	0	0	123	38	13	11	136	35	120	5	7	99	79	23	0	31	0	0	6	0	13	0	40
H18	5246	0	9917	0	0	517	2040	0	4	0	0	0	0	0	0	0	42	3	0	0	0	0	0	0	0	0	0	62	37	0	0	0	2	0	32	0	9	25	31	0	0	0	0	0	0	10	0	0	0
H19	12254	0	4716	0	0	515	225	0	3	0	0	0	0	29	23	0	8	39	13	0	0	10	0	0	18	9	0	158	101	21	9	8	43	20	81	38	0	78	72	9	0	23	0	0	2	1	5	0	10
H20	11620	0	605	0	0	525	3182	0	0	0	0	0	0	158	136	0	0	161	45	0	0	0	0	0	60	58	0	0	96	66	14	41	39	67	77	0	4	69	80	47	0	51	0	0	11	0	28	0	84
W16	0	0	0	4458	1477	3	0	1360	3	0	221	0	1086	354	114	0	0	199	166	0	395	0	0	22	131	138	695	0	0	26	123	179	0	102	0	0	47	0	0	143	11	100	0	0	92	43	51	56	58
W17	0	0	0	3398	1315	3	0	860	5	0	482	0	594	477	154	0	0	265	303	0	307	0	0	2	190	167	360	0	0	26	185	182	0	163	0	0	92	0	0	188	11	106	0	0	128	50	51	111	74
W5	2	0	0	2435	4675	1	0	2036	1	0	530	0	1546	135	62	0	0	43	213	0	519	0	0	3	108	62	95	0	0	112	47	83	0	90	0	0	24	0	0	94	4	62	0	0	37	358	36	43	52
W6	0	0	0	3	436	0	0	2	0	0	2255	0	0	636	696	581	0	214	241	0	124	0	447	1119	244	129	0	0	0	21	117	181	0	262	0	0	94	0	0	161	744	152	178	202	95	16	97	593	114
W7	0	0	0	0	238	0	0	0	6	0	72	0	0	1147	1128	1643	0	401	205	0	57	0	743	103	259	192	0	0	0	23	122	327	0	203	0	0	167	0	0	151	120	229	260	596	166	7	100	17	224
[truncated: 138 more columns]

## Sheet: MED NODE REPRESENTATIVES
MED NODE	REPRESENTATIVE SEQUENCE	FREQUENCY
node_000000703	ACGGAGGGTGCAAGCGTTAATCGGAATCACTGGGCGTAAAGCGCACGCAGGCGGTTTGTTAAGTCAGATGTGAAAGCCCCGGGCTCAACCTGGGAACTGCGTTTGATACTGACGAACTAGAGTATGGTAGAGAGAAGTGGAATTCCACATGTAGCGGTGAAATGCGTAGAGATGTGGAGGAACATCAGTGGCGAAGGCGACTTCTTGGACCAATACTGACGCTCAGGTGCGAAAGCGTGGGGAGCAAACAGGATTAGATACCCTGGTAGTCCACGCCGTAAACGATGTCTACCAGCCGTTGGGGGACTTGTTCCCTTAGTGGCGAAGCTAACGCGATAAGTAGACCGCCTGGGGAGTACGGCCGCAAGGCTAAA	152240
node_000000166	ACGGAGGGTGCAAGCGTTAATCGGAATCACTGGGCGTAAAGCGCACGCAGGCGGTTTGTTAAGTCAGATGTGAAAGCCCCGGGCTCAACCTGGGAACTGCATTTGATACTGGCGAACTAGAGTATGGTAGAGAGAAGTGGAATTCCACATGTAGCGGTGAAATGCGTAGATATGTGGAGGAACATCAGTGGCGAAGGCGACTTCTTGGACCAATACTGACGCTCAGGTGCGAAAGCGTGGGGAGCAAACAGGATTAGATACCCTGGTAGTCCACGCCGTAAACGATGTCTACCAGCCGTTGGGGGACTTGTTCCCTTAGTGGCGAAGCTAACGCGATAAGTAGACCGCCTGGGGAGTACGGCCGCAAGGCTAAA	19750
node_000000739	ACGGAGGGTGCAAGCGTTAATCGGAATTACTGGGCGTAAAGAGTTCGTAGGCGGTTTGGTCAGTTAGATGTGAAAGCCCTGGGCTTAACCTAGGAACTGCATTTAAAACTACCGAACTAGAGTATAGGAGAGGAAAGTGGAATTTCTGGTGTAGCGGTGAAATGCGTAGATATCAGAAAGAACACCAATGGCGAAGGCAGCTTTCTGGACTAATACTGACGCTGAGGAACGAAAGCGTGGGGAGCGAACAGGATTAGATACCCTGGTAGTCCACGCCGTAAACGATGAGTGCTAGCCGTTAGGCGGGTTACCGCTTAGTGGCGAAGCTAACGCGTTAAGCACTCCGCCTGGGGAGTACGGTCGCAAGACTAAA	17811
node_000000342	ACGGAGGGTGCGAGCGTTAATCGGAATTACTGGGCGTAAAGCGCACGCAGGCGGTTTGTTAAGCTAGATGTGAAAGCCCCGGGCTCAACCTGGGATAGTCATTTAGAACTGGCAGACTAGAGTCTTGGAGAGGGGAGTGGAATTCCAGGTGTAGCGGTGAAATGCGTAGATATCTGGAGGAACATCAGTGGCGAAGGCGACTCCCTGGCCAAAGACTGACGCTCATGTGCGAAAGTGTGGGTAGCGAACAGGATTAGATACCCTGGTAGTCCACACCGTAAACGCTGTCTACTAGCTGTTTGTGACTTTAAGTCGTGAGTAGCGAAGCTAACGCGCTAAGTAGACCGCCTGGGGAGTACGGCCGCAAGGTTAAA	11235
node_000000962	ACGGAGGGTGCGAGCGTTAATCGGAATTACTGGGCGTAAAGCGTACGCAGGCGGTTTGTTAAGCGAGATGTGAAAGCCCCGGGCTCAACCTGGGAACTGCATTTCGAACTGGCAAACTAGAGTGTGATAGAGGGTGGTAGAATTTCAGGTGTAGCGGTGAAATGCGTAGAGATCTGAAGGAATACCGATGGCGAAGGCAGCCACCTGGGTCAACACTGACGCTCATGTACGAAAGCGTGGGGAGCAAACAGGATTAGATACCCTGGTAGTCCACGCCGTAAACGATGTCTACTAGAAGCTCGGAACCTCGGTTCTGTTTTTCAAAGCTAACGCATTAAGTAGACCGCCTGGGGAGTACGGCCGCAAGGTTAAA	10307
node_000000664	ACGTAGGTGGCGAGCGTTGTCCGGAATTACTGGGCGTAAAGGGTTAGTAGGCGGCTTGTTAAGTTTTCTGTGAAATTTTTAGGCTCAACCTAAAAAGTCGGAAAATACTGACGAGCTAGAGATAGGTAGAGGCGAACGGAATTCCCGGTGTAATGGTGGAATATATAAATATCGGGAGGAACTCCAGTGGCGAAGGCGGTTCGCTAGACCTTTTCTGACGCTTAGGAACGAAAGCGTGGGGAGCAAACCGGATTAGATACCCGGGTAGTCCACGCTGTAAACGATGGATGTTAGGTTTTCGGAGTTTTGATCCTCTGTGAGCCGAAGCTAACGCGTTAAACATCCCGCCTGGGGACTACGGCCGCAAGGCTAAA	8022
node_000000024	ACGGAGGGTGCGAGCGTTAATCGGAATTACTGGGCGTAAAGCGCGCGTAGGCGGTTGCTTAAGTGAGAGGTGAAATCCCCGGGCTCAACCCGGGAACTGCTTTTCAAACTAAGCGACTGGAATGTAGCAGAGGTGAGTGGAATTTCCTGTGTAGCGGTGAAATGCGTAGATACAGGAAGGAACATCAGTGGCGAAGGCGACTCACTGGGCTAACATTGACGCTGAGGTGCGAAAGCGTGGGTAGCGAACAGGATTAGATACCCTGGTAGTCCACGCTGTAAACGATGTCTGCCAGCCGTTGGTTTCCTTAGTGGAATAAGTGGCGAAGTTAACGCGATAAGCAGACCGCCTGGGGAGTACGGCCGCAAGGTTAAA	6419
node_000000970	ACGGAGGGTGCGAGCGTTAATCGGAATTACTGGGCGTAAAGCGCACGCAGGCGGTTTGTTAAGCTAGATGTGAAAGCCCCGGGCTCAACCTGGGACGGTCATTTAGAACTGGCAGACTAGAGTCTTGGAGAGGGGAGTGGAATTCCAGGTGTAGCGGTGAAATGCGTAGATATCTGGAGGAACATCAGTGGCGAAGGCGACTCCCTGGCCAAAGACTGACGCTCATGTGCGAAAGTGTGGGTAGCGAACAGGATTAGATACCCTGGTAGTCCACACCGTAAACGCTGTCTACTAGCTGTTTGTGACTTTAAGTCGTGAGTAGCGAAGCTAACGCGATAAGTAGACCGCCTGGGGAGTACGGCCGCAAGGTTAAA	5010
node_000000691	ACGTAGGTGGCAAGCGTTGTCCGGAATTATTGGGCGTAAAGCGCGCGCAGGCGGTTTCTTAAGTCTGATGTGAAAGCCCCCGGCTCAACCGGGGAGGGTCATTGGAAACTGGGAAACTTGAGTGCAGAAGAGGAGAGTGGAATTCCACGTGTAGCGGTGAAATGCGTAGAGATGTGGAGGAACACCAGTGGCGAAGGCGACTCTCTGGTCTGTAACTGACGCTGAGGCGCGAAAGCGTGGGGAGCGAACAGGATTAGATACCCTGGTAGTCCACGCCGTAAACGATGAGTGCTAAGTGTTAGAGGGTTTCCGCCCTTTAGTGCTGCAGCTAACGCATTAAGCACTCCGCCTGGGGAGTACGGTCGCAAGACTGAA	4890
node_000000668	ACGGAGGGGGCTAGCGTTGTTCGGAATTACTGGGCGTAAAGCGCGCGTAGGCGGGCTGGTTAGTTGGAGGTGAAATCCCAGGGCTTAACCCTGGAACTGCCCTCAATACTGCCAGTCTTGAGTGTGATAGAGGTGAGTGGAATTCTAAGTGTAGAGGTGAAATTCGTAGATATTTAGAAGAACACCAGTGGCGAAGGCGGCTCACTGGCTCACAACTGACGCTGAGGCGCGAAAGCGTGGGGAGCAAACAGGATTAGATACCCTGGTAGTCCACGCCGTAAACGATGAATGCTAGCCGTTGGGCAACTTGATTGCACAGTGGCGCAGCTAACGCATTAAGCATTCCGCCTGGGGAGTACGGTCGCAAGACTAAA	4312
node_000000956	ACGGAGGGTGCGAGCGTTAATCGGAATTACTGGGCGTAAAGCGTACGCAGGCGGTTTGTTAAGCGAGATGTGAAAGCCCCGGGCTCAACCTGGGAACTGCATTTCGAACTGGCAAACTAGAGTGTGATAGAGGGTGGTAGAATTTCAGGTGTAGCGGTGAAATGCGTAGAGATCTGAAGGAATACCGATGGCGAAGGCAGCCACCTGGGTCAACACTGACGCTCATGTACGAAAGCGTGGGGAGCAAACAGGATTAGATACCCTGGTAGTCCACGCCGTAAACGATGTCTACTAGAAGCTCGGAGCCTCGGCTCTGTTTTTCAAAGCTAACGCATTAAGTAGACCGCCTGGGGAGTACGGCCGCAAGGTTAAA	4282
node_000000284	ACGAAGGGGGCTAGCGTTGTTCGGATTTACTGGGCGTAAAGGGCGCGTAGGCGGTCTGGAAAGTGAAGGGTGAAATCCTCGGGCCCAACCCGAGAACTGCCCCTCAAACTAACAGACTCGAGAGTGGGAAATGATGACGGAATTCCCAGTGGAGAGGTGGAATTCGTAGAGATTGGGAAGAACACCAGTAGCGAAAGCGGTCATCAGGCCCAAATCTGACGCTGAGGCGCGAAAGCGTGGGTAGCAAACAGGATTAGATACCCTGGTAGTCCACGCCGTAAACGATGTGTGCCAGCTGTCGGGTCGTTCACGACTCGGCGGCGCAGCTAACGCCTTGAGCACACCGCCTGGGGAGTACGGCCGCAAGGCTAAA	3777
node_000000971	ACGGAGGGTGCGAGCGTTAATCGGAATTACTGGGCGTAAAGCGCACGCAGGCGGTTTGTTAAGCTAGATGTGAAAGCCCCGGGCTCAACCTGGGACGGTCATTTAGAACTGGCAGACTAGAGTCTTGGAGAGGGGAGTGGAATTCCAGGTGTAGCGGTGAAATGCGTAGATATCTGGAGGAACATCAGTGGCGAAGGCGACTCCCTGGCCAAAGACTGACGCTCATGTGCGAAAGTGTGGGTAGCGAACAGGATTAGATACCCTGGTAGTCCACACCGTAAACGCTGTCTACTAGCTGTTTGTGGCTTTAAGCCGTGAGTAGCGAAGCTAACGCGATAAGTAGACCGCCTGGGGAGTACGGCCGCAAGGTTAAA	3770
node_000000288	ACATAGGGTGCGAGCGTTGTTCGGAATTACTGGGCGTAAAGGGCGCGCAGGCGGAATAGTAAGTCGGAGGTGAAAGCCCGGGGCTCAACCCCGGAGGGTCTTTCGAAACTGCTAATCTAGAGAGGGTCAGGGGCCGGCAGAATTCCTGGTGTAGAGGTGAAATTCGTAGATATCAGGAGGAATACCGGTGGCGAAGGCGGCCGGCTGGGGCCACTCTGACGCTGAGGCGCGAAAGCGTGGGGAGCAAACAGGATTAGATACCCTGGTAGTCCACGCCGTAAACGATGAGCACTGGACGTCCGGAGGGTTCGACCCTTCTGGGTGTCTCAGCTAACGCATTAAGTGCTCCGCCTGGGGAGTACGGTCGCAAGACTAAA	3425
node_000000292	ACATAGGGTGCGAGCGTTGTTCGGAATTACTGGGCGTAAAGGGCGCGCAGGCGGAATAGTAAGTCGGAGGTGAAAGCCCGGGGCTCAACCCCGGAGGGTCTTTCGAAACTACTAATCTAGAGAGGGTCAGGGGCCGGCAGAATTCCTGGTGTAGAGGTGAAATTCGTAGATATCAGGAGGAATACCGGTGGCGAAGGCGGCCGGCTGGGGCCACTCTGACGCTGAGGCGCGAAAGCGTGGGGAGCAAACAGGATTAGATACCCTGGTAGTCCACGCCGTAAACGATGAGCACTGGACGTCCGGAGGGTTCGACCCTTCTGGGTGTCTCAGCTAACGCATTAAGTGCTCCGCCTGGGGAGTACGGTCGCAAGACTAAA	2664
node_000000740	ACGTAGGGTGCGAGCGTTAATCGGAATTACTGGGCGTAAAGCGTGCGCAGGCGGCTTTGCAAGACAGATGTGAAATCCCCGGGCTCAACCTGGGAACTGCATTTGTGACTGCAAGGCTAGAGTACGGCAGAGGGGGATGGAATTCCGCGTGTAGCAGTGAAATGCGTAGATATGCGGAGGAACACCGATGGCGAAGGCAATCCCCTGGGCCTGTACTGACGCTCATGCACGAAAGCGTGGGGAGCAAACAGGATTAGATACCCTGGTAGTCCACGCCCTAAACGATGTCAACTGGTTGTTGGACGGCTTGCTGTTCAGTAACGAAGCTAACGCGTGAAGTTGACCGCCTGGGGAGTACGGCCGCAAGGTTGAA	2459
node_000000742	ACGGAGGGTGCGAGCGTTAATCGGAATTACTGGGCGTAAAGAGTTCGTAGGCGGTTTGGTCAGTTAGATGTGAAAGCCCTGGGCTTAACCTAGGAACTGCATTTAAAACTACCGAACTAGAGTATAGGAGAGGAAAGTGGAATTTCTGGTGTAGCGGTGAAATGCGTAGATATCAGAAAGAACACCAATGGCGAAGGCAGCTTTCTGGACTAATACTGACGCTGAGGAACGAAAGCGTGGGGAGCGAACAGGATTAGATACCCTGGTAGTCCACGCCGTAAACGATGAGTGCTAGCCGTTAGGCGGGTTGCCGCCTAGTGGCGAAGCTAACGCGTTAAGCACTCCGCCTGGGGAGTACGGTCGCAAGACTAAA	2191
node_000000494	ACGGAGGGTGCAAGCGTTAATCGGAATTACTGGGCGTAAAGCGTGCGTAGGCGGTTTATTAAGTCAGATGTGAAAGCCCCGGGCTTAACCTGGGAACTGCATTTGAAACTGGTCAACTAGAGTATGGTAGAGGAAAGTGGAATTTCTGGTGTAGCGGTGAAATGCGTAGATATCAGAAGGAACATCAATGGCGAAGGCAGCTTTCTGGACCAATACTGACGCTGAGGTACGAAAGCGTGGGTAGCAAACAGGATTAGATACCCTGGTAGTCCACGCCGTAAACGATGATAACTAGCCGTTGGGGGGATTTACCCCTTAGTGGCGAAGCTAACGCGTTAAGTTATCCGCCTGGGGAGTACGGCCGCAAGGCTAAA	1710
node_000000011	ACGGAGGATCCAAGCGTTATCCGGAATCATTGGGTTTAAAGGGTCCGTAGGCGGGATAATCAGTCAGTGGTGAAAGTCTGCAGCTTAACTGTAGAATTGCCATTGATACTGTTATCCTTGAGTTATTATGAAGTGGTTAGAATGAGTAGTGTAGCGGTGAAATGCATAGATATTACTCAGAATACCGATTGCGAAGGCAGATCACTAATAATACACTGACGCTGATGGACGAAAGCGTAGGTAGCGAACAGGATTAGATACCCTGGTAGTCTACGCCGTAAACGATGGTTACTAGCTGTTCGGCCCGATTAAGGGCTGAGTGGTTAAGCGAAAGTGATAAGTAACCCACCTGGGGAGTACGTTCGCAAGAATGAA	1500
node_000000584	ACGGAGGGTGCGAGCGTTAATCGGAATTACTGGGCGTAAAGGGCACGTAGGTGGCTGAGTAAGTCGGATGTGAAAGCCCCGGGCTTAACCTGGGAACTGCATTCGATACTGCTCGACTAGAGTATGGTGGAGGGTAGTGGAATTCCCGGTGTAGCGGTGAAATGTGTAGATATCGGGAGGAACACCAGTGGCGAAGGCGGCTGCCTGGACCAATACTGACACTGAGGTGCGAAAGCGTGGGGAGCAAACAGGATTAGATACCCTGGTAGTCCACGCCCTAAACGATGTCAACCAGCCGTTGGATCCGTTTGAGGATTTAGTGGCGCAGCTAACGCGATAAGTTGACCGCCTGGGGAGTACGGCCGCAAGGCTAAA	1478
node_000000961	ACGGAGGGTGCGAGCGTTAATCGGAATTACTGGGCGTAAAGCGTACGCAGGCGGTTTGTTAAGCGAGATGTGAAAGCCCCGGGCTCAACCTGGGAACTGCATTTCGAACTGGCAAACTAGAGTGTGATAGAGGGGGGTAGAATTTCAGGTGTAGCGGTGAAATGCGTAGAGATCTGAAGGAATACCGATGGCGAAGGCAGCCACCTGGGTCAACACTGACGCTCATGTACGAAAGCGTGGGGAGCAAACAGGATTAGATACCCTGGTAGTCCACGCCGTAAACGATGTCTACTAGAAGCTCGGAACCTCGGTTCTGTTTTTCAAAGCTAACGCATTAAGTAGACCGCCTGGGGAGTACGGCCGCAAGGTTAAA	1428
node_000000571	ACGGAGGGTGCGAGCGTTAATCGGAATTACTGGGCGTAAAGCGCACGTAGGTGGCTGAGTAAGTCGGATGTGAAAGCCCCGGGCTTAACCTGGGAACTGCATTCGATACTGCTTGGCTAGAGTATGGTGGAGGGTAGTGGAATTCCCGGTGTAGCGGTGAAATGTGTAGATATCGGGAGGAACACCAGTGGCGAAGGCGGCTACCTGGACCAATACTGACACTGAGGTGCGAAAGCGTGGGGAGCAAACAGGATTAGATACCCTGGTAGTCCACGCCCTAAACGATGTCAACCAGCCGTTGGATCCGTTTGAGGATTTAGTGGCGCAGCTAACGCGATAAGTTGACCGCCTGGGGAGTACGGCCGCAAGGCTAAA	1401
node_000000002	ACGGAGGGAGCTAGCGTTGTTCGGAATTACTGGGCGTAAAGCGCACGTAGGCGGCTATTCAAGTCAGAGGTGAAAGCCCGGGGCTCAACCCCGGAACTGCCTTTGAAACTAGATAGCTTGAATCCAGGAGAGGTGAGTGGAATTCCGAGTGTAGAGGTGAAATTCGTAGATATTCGGAAGAACACCAGTGGCGAAGGCGGCTCACTGGACTGGTATTGACGCTGAGGTGCGAAAGCGTGGGGAGCAAACAGGATTAGATACCCTGGTAGTCCACGCCGTAAACGATGATAACTAGCTGTCAGGGCACATGGTGTTTTGGTGGCGCAGCTAACGCATTAAGTTATCCGCCTGGGGAGTACGGTCGCAAGATTAAA	1386
node_000000977	ACGGAGGGTGCGAGCGTTAATCGGAATTACTGGGCGTAAAGCGCACGCAGGCGGTTTGTTAAGCTAGATGTGAAAGCCCCGGGCTCAACCTGGGATGGTCATTTAGAACTGGCAGACTAGAGTCTTGGAGAGGGGAGTGGAATTCCAGGTGTAGCGGTGAAATGCGTAGATATCTGGAGGAACATCAGTGGCGAAGGCGACTCCCTGGCCAAAGACTGACGCTCATGTGCGAAAGTGTGGGTAGCGAACAGGATTAGATACCCTGGTAGTCCACACCGTAAACGCTGTCTACTAGCTGTGTGTGCCTTTAAGGCGTGCGTAGCGAAGCTAACGCGCTAAGTAGACCGCCTGGGGAGTACGGCCGCAAGGTTAAA	1371
node_000000885	ACGAAGGGACCTAGCGTAGTTCGGAATTACTGGGCTTAAAGAGTTCGTAGGTGGTTAAAAAAGTTGGTGGTGAAATCCCAGAGCTTAACTCTGGAACTGCCATCAAAACTTTTTAGCTAGAGTATGATAGAGGAAAGCAGAATTTCTAGTGTAGAGGTGAAATTCGTAGATATTAGAAAGAATACCGATTGCGAAGGCAGCTTTCTGGATCATTACTGACACTGAGGAACGAAAGCATGGGTAGCGAAGAGGATTAGATACCCTCGTAGTCCATGCCGTAAACGATGTGTGTTAGACGTTGGAAATTTATTTTCAGTGTCGCAGCGAAAGCGATAAACACACCGCCTGGGGAGTACGACCGCAAGGTTAAA	1298
node_000000038	ACGTAGGGAGCGAGCGTTACCCGGAATTACTGGGCGTAAAGAGCACGTAGGCGGTTGGATAAGTCTTCTGTGAAAGCTCCCGGCTCAACTGGGAGAGGTCAGGGGATACTATTCGACTTGAGGGCTGTAGAGGTAAGCGGAATTCCCGGTGTAGCGGTGAAATGCGTAGATATCGGGAGGAACACCAGCGGCGAAAGCGGCTTACTGGGCAGTGCCTGACGCTGAGGTGCGAGAGCGTGGGGAGCAAACTGGATTAGATACCCAGGTAGTCCACGCCCTAAACGATGAATACTAGATATAGGAGGTATCGACCCCCCCTGTGTCGCAGCTAACGCGATAAGTATTCCGCCTGGGGAGTACGGCCGCAAGGCTAAA	1252
node_000000990	ACGAAAGGTGCGAGCGTTAATCGGAATTACTGGGCGTAAAGCGCGCGTAGGCGGTTTGCTAAGTCAGATGTGAAAGCCCCGGGCTCAACCTGGGAACTGCATTTGAAACTGGCAGGCTAGAATGCAGTAGAGGGAGGTGGAATTTCCGGTGTAGCGGTGAAATGCGTAGAGATCGGAAGGAACACCAGTGGCGAAGGCGGCCTCCTGGACTGACATTGACGCTGAGGTGCGAAAGCGTGGGGAGCAAACAGGATTAGATACCCTGGTAGTCCACGCCGTAAACGATGTCTACTAGTCGTTGGGAATCTTAGTATTCTTGGTGACGAAGTTAACGCGATAAGTAGACCGCCTGGGGAGTACGGCCGCAAGGTTAAA	1196
node_000000041	ACGGAGGGTGCAAGCGTTAATCGGAATCACTGGGCGTAAAGCGCACGCAGGCGGTTTGTTAAGTCAGATGTGAAAGCCCCGGGCTCAACCTGGGAACTGCATTTGATACTGACGAACTAGAGTATGGTAGAGAGAAGTGGAATTCCACATGTAGCGGTGAAATGCGTAGAGATGTGGAGGAACATCAGTGGCGAAGGCGACTTCTTGGACCAATACTGACGCTCAGGTGCGAAAGCGTGGGGAGCAAACAGGATTAGATACCCTGGTAGTCCACGCCGTAAACGATGTCTACCAGCCGTTGGGGGCCTTGTGCCCTTAGTGGCGAAGCTAACGCGATAAGTAGACCGCCTGGGGAGTACGGCCGCAAGGCTAAA	1189
node_000000707	ACGGAGGGTGCAAGCGTTAATCGGAATCACTGGGCGTAAAGCGCACGCAGGCGGTTTGTTAAGTCAGATGTGAAAGCCCCGGGCTCAACCTGGGAACTGCGTTTGATACTGACGAACTAGAGTATGGTAGAGAGAAGTGGAATTCCACATGTAGCGGTGAAATGCGTAGAGATGTGGAGGAACATCAGTGGCGAAGGCGACTTCTTGGACCAATACTGACGCTCAGGTGCGAAAGCGGGGGGAGCAAACAGGATTAGATACCCTGGTAGTCCACGCCGTAAACGATGTCTACCAGCCGTTGGGGGACTTGTTCCCTTAGTGGCGAAGCTAACGCGATAAGTAGACCGCCTGGGGAGTACGGCCGCAAGGCTAAA	1184
node_000000057	ACGGAGGGGGCAAGCGTTGTTCGGAATTATTGGGCGTAAAGAGTATGTAGGCGGCTATTTAAGTCAGACGTGTAAGCCCACGGCTCAACCGTGGAATTGCGTTTGAAACTATTTAGCTTGAGTTCAGGAGAGGAAGGCGGAATTCCCAGTGTAGCGGTGAAATGCATTGATATTGGGAAGAACACCGGTGGCGAAGGCGGCCTTCTGGTCTGATACTGACGCTGAGATACGAAAGCCAGGGGAGCGAACGGGATTAGATACCCCGGTAGTCCTGGCCGTAAACGATGGGCACTAGGTGCGGGAGGTATCGATCCCTTCCGTGTCGCAGCTAACGCATTAAGTGCCCCGCCTGGGGAGTACGGTCGCAAGGCTGAA	1179
node_000000925	ACGAAGGGACCTAGCGTAGTTCGGAATTACTGGGCTTAAAGAGCACGTAGGTGGTTAAGAAAGTTGGTGGTGAAATCCCAAGGCTTAACCTTGGAACTGCCACCAAAACTTTTTAACTAGAGTATGATTGAGGTAAGCGGAATTTCTAGTGTAGAGGTGAAATTCGTAGATATTAGAAAGAACACCAATTGCGAAGGCAGCTTTCTGGATCATTACTGACACTGAGGTGCGAAAGCATGGGTAGCGAAGAGGATTAGATACCCTCGTAGTCCATGCCGTAAACGATGTGTGCTAGACGTTGGGAATTTATTTTTCAGTGTCGCAGCAAAAGCGTTAAGCACACCGCCTGGGGAGTACGACCGCAAGGTTAAA	1178
node_000000857	ACATAGGGTGCGAGCGTTGTTCGGAATTACTGGGCGTAAAGGGCGCGCAGGCGGAATAGTAAGTCGGAGGTGAAAGCCCGGGGCTCAACCCCGGAGGGTCTTTCGAAACTGCTAATCTAGAGAGGGTCAGGGGCCGGCAGAATTCCTGGTGTAGAGGTGAAATTCGTAGATATCAGGAGGAATACCGGTGGCGAAGGCGGCCGGCTGGGGCCACTCTGACGCTGAGGCGCGAAAGCGTGGGGAGCAAACAGGATTAGATACCCTGGTAGTCCACGCCGTAAACGATGAGCACTGGACGTCCGGAGGGTTCGACCCTTCTGGGTGTTTCAGCTAACGCATTAAGTGCTCCGCCTGGGGAGTACGGTCGCAAGACTAAA	1172
node_000000568	ACGGAGGGTGCGAGCGTTAATCGGAATTACTGGGCGTAAAGCGCGCGTAGGTGGTCTGGCAAGTCGGATGTGAAAGCCCCGGGCTCAACTTGGGAACTGCATTCGATACTGCCAGACTAGAGTATGGTAGAGGGTAGTGGAATTCCCGGTGTAGCGGTGAAATGCGTAGATATCGGGAGGAACACCAGTGGCGAAGGCGGCTACCTGGACCAATACTGACACTGAGGTGCGAAAGCGTGGGGAGCAAACAGGATTAGATACCCTGGTAGTCCACGCCCTAAACGATGTCAACTAGCCGTTGGGTTCATTTAAGGGCTCAGTGGCGCAGCTAACGCGATAAGTTGACCGCCTGGGGAGTACGGCCGCAAGGCTAAA	1123
node_000000862	ACGAAGGGACCTAGCGTAGTTCGGAATTACTGGGCTTAAAGAGTTCGTAGGTGGTTAAAAAAGTTGGTGGTGAAATCCCAGAGCTTAACTCTGGAACTGCCATCAAAACTTTTTAGCTAGAGTATGATAGAGGAAAGCAGAATTTCTAGTGTAGAGGTGAAATTCGTAGATATTAGAAAGAATACCGATTGCGAAGGCAGCTTTCTGGATCATTACTGACACTGAGGAACGAAAGCATGGGTAGCGAAGAGGATTAGATACCCTCGTAGTCCATGCCGTAAACGATGTGTGTTAGACGTTGGAAATTTATTTTCAGTGTCGCAGCGAAAGCAATAAACACACCGCCTGGGGAGTACGACCGCAAGGTTAAA	1106
node_000000706	ACGGAGGGTGCAAGCGTTAATCGGAATCACTGGGCGTAAAGCGCACGCAGGCGGTTTGTTAAGTCAGATGTGAAAGCCCCGGGCTCAACCTGGGAACTGCGTTTGATACTGACGAACTAGAGTATGGTAGAGAGAAGTGGAATTCCACATGTAGCGGTGAAATGCGTAGAGATGTGGAGGAACATCAGTGGCGAAGGCGACTTCTTGGACCAATACTGACGCTCAGGTGCGAAAGCGTGGGGAGCAAACAGGATTAGATCCCCTGGTAGTCCACGCCGTAAACGATGTCTACCAGCCGTTGGGGGACTTGTTCCCTTAGTGGCGAAGCTAACGCGATAAGTAGACCGCCTGGGGAGTACGGCCGCAAGGCTAAA	1066
node_000000280	ACGAAGGTGGCGAGCGTTGTTCGGATTTACTGGGCGTAAAGAGTACGTAGGCGGTTTCGTAAGCCCCTTGGGAAATCTACGGGCTTAACCCGTAAAGGTCGAGGGGGACTGCGAGGCTAGAGGGCGGGAGAGGAGCGCGGAATTCCCGGTGTAGCGGTGAAATGCGTAGATATCGGGAAGAAGGCCGGTGGCGAAGGCGGCGCTCTGGAACGTTTCTGACGCTGAGGTACGAAAGCGTGGGGAGCAAACAGGATTAGATACCCTGGTAGTCCACGCTGTAAACGATGGGCACCAAGTGTCGGCGGGTTACCGCCGGTGCCGCAGTTAACGCAGTAAGTGCCCCGCCTGGGGAGTACGGCCGCAAGGTTGAA	1065
node_000000032	ACGAGGGGGGCAAGCGTTGTCCGGATTTATTGGGCGTAAAGAGTTCGTAGGCTGGTTGGTCAGTCGAAATTGAAATCCCACGGCTTAACCGTGGTTCCGGTTTCGATACTGCCAATCTTGAGTGAGGTAGAGGTAAGCGGAATTCCTGGTGTAGCGGTGAAATGCGTAGATATCAGGAGGAACACCAAAGGCGAAGGCAGCTTACTGGACCTATACTGACGCTGAGGAACGAAAGCGTGGGGAGCGAACAGGATTAGAGACCCTGGTAGTCCACGCCGTAAACGATGAGTACTTGGTGGTGGGGGATTCGACCCCTTCACTGTCGGAGCTAACGCGTTAAGTACTCCGCCTGGGAACTACGACCGCAAGGTTGAA	1056
node_000000708	ACGGAGGGTGCAAGCGTTAATCGGAATCACTGGGCGTAAAGCGCACGCAGGCGGTTTGTTAAGTCAGATGTGAAAGCCCCGGGCTCAACCTGGGAACTGCGTTTGATACTGACGAACTAGAGTATGGTAGAGAGAAGTGGAATTCCACATGTAGCGGTGAAATGCGTAGAGATGTGGAGGAACATCAGTGGCGAAGGCGACTTCTTGGACCAATACTGACGCTCAGGTGCGAAAGCGTGGGGAGCAAACAGGATTAGATACCCGGGTAGTCCACGCCGTAAACGATGTCTACCAGCCGTTGGGGGACTTGTTCCCTTAGTGGCGAAGCTAACGCGATAAGTAGACCGCCTGGGGAGTACGGCCGCAAGGCTAAA	1052
node_000000704	ACGGAGGGTGCAAGCGTTAATCGGAATCACTGGGCGTAAAGCGCACGCAGGCGGTTTGTTAAGTCAGATGTGAAAGCCCCGGGCTCAACCTGGGAACTGCGTTTGATACTGACGAACTAGAGTATGGTAGAGAGAAGTGGAATTCCACATGTAGCGGTGAAATGCGTAGAGATGTGGAGGAACATCAGTGGCGAAGGCGACTTCTTGGACCAATACTGACGCTCAGGTGCGAAGGCGTGGGGAGCAAACAGGATTAGATACCCTGGTAGTCCACGCCGTAAACGATGTCTACCAGCCGTTGGGGGACTTGTTCCCTTAGTGGCGAAGCTAACGCGATAAGTAGACCGCCTGGGGAGTACGGCCGCAAGGCTAAA	1034
node_000000860	ACGAAGGGACCTAGCGTAGTTCGGAATTACTGGGCTTAAAGAGTTCGTAGGTGGTTAAAAAAGTTGGTGGTGAAATCCCAGAGCTTAACTCTGGAACTGCCATCAAAACTTTTTAGCTAGAGTATGATAGAGGAAAGCAGAATTTCTAGTGTAGAGGTGAAATTCGTAGATATTAGAAAGAATACCAATTGCGAAGGCAGCTTTCTGGATCATTACTGACACTGAGGAACGAAAGCATGGGTAGCGAAGAGGATTAGATACCCTCGTAGTCCATGCCGTAAACGATGTGTGTTAGACGTTGGAAATTTATTTTCAGTGTCGCAGCGAAAGCAATAAACACACCGCCTGGGGAGTACGACCGCAAGGTTAAA	1022
node_000000976	ACGGAGGGTGCGAGCGTTAATCGGAATTACTGGGCGTAAAGCGCACGCAGGCGGTTTGTTAAGCTAGATGTGAAAGCCCCGGGCTCAACCTGGGATGGTCATTTAGAACTGGCAGACTAGAGTCTTGGAGAGGGGAGTGGAATTCCAGGTGTAGCGGTGAAATGCGTAGATATCTGGAGGAACATCAGTGGCGAAGGCGACTCCCTGGCCAAAGACTGACGCTCATGTGCGAAAGTGTGGGTAGCGAACAGGATTAGATACCCTGGTAGTCCACACCGTAAACGCTGTCTACTAGCTGTGTGTGTCTTTAAGACGTGCGTAGCGAAGCTAACGCGCTAAGTAGACCGCCTGGGGAGTACGGCCGCAAGGTTAAA	995
node_000000650	ACGGAGGGTACAAGCGTTAATCGGAATTACTGGGCGTAAAGCGCGCGTAGGCGGTTAAGTAAGTTGGATGTGAAAGCCCTGGGCTCAACCTAGGAACTGCATTCAAAACTATTTAACTAGAGTGCGAGAGAGGAGAGTAGAATTTCTGGTGTAGCGGTGAAATGCGTAGATATCAGAAGGAATACCAATGGCGAAGGCAGCTCTCTGGATCGTCACTGACGCTAAGGTGCGAAAGCGTGGGTAGCAAACAGGATTAGATACCCTGGTAGTCCACGCCGTAAACGATGAGAACTAGCCGTTGGGGAGAATTAACTCTTCAGTGGCGCAGCTAACGCATTAAGTTCTCCGCCTGGGGACTACGGCCGCAAGGCTAAA	924
node_000000345	ACAGAGGGTGCAAGCGTTAATCGGAATTACTGGGCGTAAAGCGCGCGTAGGTGGTTTGTTAAGTTGGATGTGAAAGCCCCGGGCTCAACCTGGGAACTGCATCCAAAACTGGCAAGCTAGAGTACGGTAGAGGGTGGTGGAATTTCCTGTGTAGCGGTGAAATGCGTAGATATAGGAAGGAACACCAGTGGCGAAGGCGACCACCTGGACTGATACTGACACTGAGGTGCGAAAGCGTGGGGAGCAAACAGGATTAGATACCCTGGTAGTCCACGCCGTAAACGATGTCAACTAGCCGTTGGAATCCTTGAGATTTTAGTGGCGCAGCTAACGCATTAAGTTGACCGCCTGGGGAGTACGGCCGCAAGGTTAAA	902
node_000000772	ACGGAGGGAGCTAGCGTTGTTCGGAATTACTGGGCGTAAAGCGCACGTAGGCGGCCATTCAAGTCAGAGGTGAAAGCCCGGGGCTCAACCCCGGAACTGCCTTTGAAACTAGATGGCTTGAATCTTGGAGAGGCGAGTGGAATTCCGAGTGTAGAGGTGAAATTCGTAGATATTCGGAAGAACACCAGTGGCGAAGGCGACTCGCTGGACAAGTATTGACGCTGAGGTGCGAAAGCGTGGGGAGCAAACAGGATTAGATACCCTGGTAGTCCACGCCGTAAACGATGATAACTAGCTGTCCGGGTTCATGGAACTTGGGTGGCGCAGCTAACGCATTAAGTTATCCGCCTGGGGAGTACGGTCGCAAGATTAAA	888
node_000000404	ACGGGAGGTGCGAGCGTTAATCGGAATTACTGGGCGTAAAGCGAGCGTAGGCTGTTAATTAAGTCGAATGTGAAATCCCCGGGCTCAACCTGGGAACTGCATCCGAAACTATTTAACTAGAGTATGGGAGAGGAAAGTAGAATTTCCGGTGTAGCGGTGAAATGCGTAGATATCGGAAGGAATACCAGTGGCGAAGGCGGCTTTCTGGAACAATACTGACGCTGAGGTTCGAAAGCGTGGGGAGCAAACAGGATTAGATACCCTGGTAGTCCACGCCGTAAACGATGAGAACTAGATGTTGGGAGGATTGGCCTCTCAGTGTCGCAGCTAACGCAATAAGTTCTCCGCCTGGGGAGTACGACCGCAAGGTTGAA	873
node_000000029	ACAGAGGGTGCAAGCGTTATTCGGAATTACTGGGCGTAAAGCGCGCGTAGGCGGACTGTTAAGTCGGTTGTGAAAGCCCTGGGCTCAACCTAGGAATTGCATCCGATACTGGCAATCTAGAGTTTAGGAGAGGGAAGTGGAATTCCTGGTGTAGCAGTGAAATGCGTAGATATCAGGAGGAACATCAGTGGCGAAGGCGACTTCCTGGCCTAAAACTGACGCTGAGGTGCGAAAGCGTGGGTAGCGAACGGGATTAGATACCCCGGTAGTCCACGCCGTAAACGATGTCAACTAGCTGTTGGCCTTATTAAAAAGGTTAGTAGCGTAGCTAACGCGCTAAGTTGACCGCCTGGGGAGTACGGTCGCAAGATTAAA	845
node_000000929	ACGAAGGGACCTAGCGTAGTTCGGAATTACTGGGCTTAAAGAGCTCGTAGGTGGTTAGAGAAGTTGGTGGTGAAATCCCAAGGCTTAACCTTGGAACTGCCATCAAAACTTTTTGACTAGAGTATGATAGAGGAAAGTGGAATTTCTAGTGTAGAGGTGAAATTCGTAGATATTAGAAAGAACACCGATTGCGAAGGCAGCTTTCTGGATCATTACTGACACTGAGGAGCGAAAGCATGGGTAGCGAAGAGGATTAGATACCCTCGTAGTCCATGCCGTAAACGATGTGTGCTAGACGTTGGAAATTTATTTTTCAGTGTCGCAGCAAAAGCGTTAAGCACACCGCCTGGGGAGTACGACCGCAAGGTTAAA	841
node_000000957	ACGGAGGGTGCGAGCGTTAATCGGAATTACTGGGCGTAAAGCGTACGCAGGCGGTTTGTTAAGCGAGATGTGAAAGCCCCGGGCTCAACCTGGGAACTGCATTTCGAACTGGCAAACTAGAGTGTGATAGAGGGGGGTAGAATTTCAGGTGTAGCGGTGAAATGCGTAGAGATCTGAAGGAATACCGATGGCGAAGGCAGCCACCTGGGTCAACACTGACGCTCATGTACGAAAGCGTGGGGAGCAAACAGGATTAGATACCCTGGTAGTCCACGCCGTAAACGATGTCTACTAGAAGCTCGGAGCCTCGGCTCTGTTTTTCAAAGCTAACGCATTAAGTAGACCGCCTGGGGAGTACGGCCGCAAGGTTAAA	827
node_000000833	ACGGAGGGTGCAAGCGTTAATCGGAATCACTGGGCGTAAAGCGCGCGTAGGCGGTCTAGTCAGTCAGATGTGAAAGCCCCGGGCTCAACCTGGGAATTGCATTTGAAACAGCTAGACTAGAGTGTGGTAGAGGGAAGTGGAATTCCGAGTGTAGCGGTGAAATGCGTAGAGATTCGGAGGAACATCAGTGGCGAAGGCGACTTCCTGGACCAACACTGACGCTGAGGTGCGAAAGCGTGGGGAGCAAACAGGATTAGATACCCTGGTAGTCCACGCCGTAAACGATGTCTACTAGCCGTCGGGGAGCTTGACTCCTTGGTGGCGCAGCTAACGCGATAAGTAGACCGCCTGGGGAGTACGGCCGCAAGGCTAAA	821
node_000000665	ACGTAGGTGGCGAGCGTTGTCCGGAATTACTGGGCGTAAAGGGTTAGTAGGCGGCTTGTTAAGTTTTCTGTGAAATTTTTAGGCTCAACCTAAAAAGTCGGAAAATACTGACGAGCTAGAGATAGGTAGAGGCGAACGGAATTCCCGGTGTAATGGTGGAATATATAAATATCGGGAGGAACTCCAGTGGCGAAGGCGGTTCGCTAGACCTTTTCTGACGCTTAGGAACGAAAGCGTGGGGAGCAAACCGGATTAGATACCCGGGTAGTCCACGCTGTAAACGATGGATGTTAGGTTTTCGGAGTTTTGATCCTCTGGGAGCCGAAGCTAACGCGTTAAACATCCCGCCTGGGGACTACGGCCGCAAGGCTAAA	797
node_000000982	ACGGAGGGTGCGAGCGTTAATCGGAATTACTGGGCGTAAAGCGCACGCAGGCGGTTTGTTAAGCTAGATGTGAAAGCCCCGGGCTCAACCTGGGATGGTCATTTAGAACTGGCAGACTAGAGTCTTGGAGAGGGGAGTGGAATTCCAGGTGTAGCGGTGAAATGCGTAGATATCTGGAGGAACATCAGTGGCGAAGGCGACTCCCTGGCCAAAGACTGACGCTCATGTGCGAAAGTGTGGGTAGCGAACAGGATTAGATACCCTGGTAGTCCACACCGTAAACGCTGTCTACTAGCTGTTTGTGACTTTAAGTCGTGAGTAGCGAAGCTAACGCGATAAGTAGACCGCCTGGGGAGTACGGCCGCAAGGTTAAA	792
node_000000963	ACGGAGGGTGCGAGCGTTAATCGGAATTACTGGGCGTAAAGCGTACGCAGGCGGTTTGTTAAGCGAGATGTGAAAGCCCCGGGCTCAACCTGGGAACTGCATTTCGAACTGGCAAACTAGAGTGTGATAGAGGGTGGTAGAATTTCAGGTGTAGCGGTGAAATGCGTAGAGATCTGAAGGAATACCGATGGCGAAGGCAGCCACCTGGGTCAACACTGACGCTCATGTACGAAAGCGTGGGGAGCAAACAGGATTAGATACCCTGGTAGTCCACGCCGTAAACGATGTCTACTAGAAGCTCGGAACCTCGGTTCTGGTTTTCAAAGCTAACGCATTAAGTAGACCGCCTGGGGAGTACGGCCGCAAGGTTAAA	791
node_000000926	ACGAAGGGACCTAGCGTAGTTCGGAATTACTGGGCTTAAAGAGCTCGTAGGTGGTTAGAAAAGTTAGTGGTGAAATCCCAAGGCTTAACCTTGGAACTGCCACTAAAACTTTTTAACTAGAGTATGGTAGAGGTAAGCGGAATTTCTAGTGTAGAGGTGAAATTCGTAGATATTAGAAAGAACACCAATTGCGAAGGCAGCTTTCTGGATCATTACTGACACTGAGGAGCGAAAGCATGGGTAGCGAAGAGGATTAGATACCCTCGTAGTCCATGCTGTAAACGATGTGTGCTAGACGTTGGAAATTTATTTTTCAGTGTCGCAGCAAAAGCGTTAAGCACACCGCCTGGGGAGTACGACCGCAAGGTTAAA	777
node_000000058	ACGGAGGGTGCAAGCGTTAATCGGAATTACTGGGCGTAAAGCGCGCGTAGGTGGCTAAGTCAGCCAGGTGTGAAAGCCCCGGGCTCAACCTGGGAACGGCATCTGGAACTGCTTGGCTAGAGTGCAGGAGAGGAAGGTAGAATTCCCGGTGTAGCGGTGAAATGCGTAGAGATCGGGAGGAATACCAGTGGCGAAGGCGGCCTTCTGGACTGACACTGACACTGAGGTGCGAAAGCGTGGGTAGCAAACAGGATTAGATACCCTGGTAGTCCACGCCGTAAACGATGTCAACTAGCCGTTGGGTCCCTTGAGGACTTAGTGGCGCAGCTAACGCAATAAGTTGACCGCCTGGGGAGTACGGCCGCAAGGTTAAA	719
node_000000846	ACGTAGGGTGCGAGCGTTGTTCGGAATTACTGGGCGTAAAGGGCGCGCAGGCGGAGGTGCAAGTCGGAGGTGAAAGCCCGGGGCTCAACCCCGGAGGGTCTTTCGAAACTGCATCTCTAGAGAGGGTCAGGGGCCGGCAGAATTCCTGGTGTAGAGGTGAAATTCGTAGATATCAGGAGGAATACCGGTGGCGAAAGCGGCCGGCTGGGGCCACTCTGACGCTGAGGCGCGAAAGCGTGGGGAGCAAACAGGATTAGATACCCTGGTAGTCCACGCCGTAAACGATGAGCACTGGACGTTCGGAGGGTTCGACCCTTCTGGGTGTTTCAGCTAACGCATTAAGTGCTCCGCCTGGGGAGTACGGTCGCAAGACTAAA	673
node_000000015	ACGGAGGGGGCAAGCGTTGTTCGGAATTATTGGGCGTAAAGCGTATGTAGGCGGCTAAGTAAGTCAGGCGTGCAAGCCCGTGGCTCAACCACGGAATTGCGTTTGAAACTGCTTAGCTTGAGTACAGGAGAGGAAAGCGGAATTCCCAGTGTAGCGGTGAAATGCATTGATATTGGGAAGAACATCTGTGGCGAAGGCGGCTTTCTGGTCTGTTACTGACGCTGAGATACGAAAGCCAGGGTAGCGAACGGGATTAGATACCCCGGTAGTCCTGGCTGTAAACGATGGGCACTAGGTGCAGGAGGTATCGATCCCCTCTGTGCCGTAGCTAACGCGTTAAGTGCCCCGCCTGGGGAGTACGGTCGCAAGGCTGAA	633
node_000000882	ACGAAGGGACCTAGCGTAGTTCGGAATTACTGGGCTTAAAGAGTTCGTAGGTGGTTGAAAAAGTTAGTGGTGAAATCCCAGAGCTTAACTCTGGAACTGCCATTAAAACTTTTCAGCTAGAGTATGATAGAGGAAAGCAGAATTTCTAGTGTAGAGGTGAAATTCGTAGATATTAGAAAGAATACCAATTGCGAAGGCAGCTTTCTGGATCATTACTGACACTGAGGAACGAAAGCATGGGTAGCGAAGAGGATTAGATACCCTCGTAGTCCATGCCGTAAACGATGTGTGTTAGACGTTGGAAATTTATTTTCAGTGTCGCAGGGAAACCGATAAACACACCGCCTGGGGAGTACGACCGCAAGGTTAAA	625
node_000000796	ACGGAGGGTGCAAGCGTTAATCGGAATTACTGGGCGTAAAGCGTGCGTAGGCGGTTTATTAAGTCAGATGTGAAAGCCCCGGGCTTAACCTGGGAACTGCATTTGAAACTGGTCAACTAGAGTATGGTAGAGGAAAGTGGAATTTCTGGTGTAGCGGTGAAATGCGTAGATATCAGAAGGAACATCAATGGCGAAGGCAGCTTTCTGGACCAATACTGACGCTGAGGTACGAAAGCGTGGGTAGCAAACAGGATTAGATACCCTGGTAGTCCACGCCGTAAACGATGATAACTAGCCGTTGGGGGGATTTACCCTTTAGTGGCGAAGCTAACGCGTTAAGTTATCCGCCTGGGGAGTACGGCCGCAAGGTTAAA	613
node_000000695	ACGGAGGGTGCAAGCGTTAATCGGAATTACTGGGCGTAAAGCGCGCGTAGGTGGTTTGATAAGCGAGATGTGAAAGCCCCGGGCTCAACCTGGGAACGGCATTTCGAACTGTCAGGCTAGAGTATGGTAGAGGAGTGTGGAATTTCCTGTGTAGCGGTGAAATGCGTAGATATAGGAAGGAACACCAGTGGCGAAGGCGGCACTCTGGACCAATACTGACACTGAGGTGCGAAAGCGTGGGGAGCAAACAGGATTAGATACCCTGGTAGTCCACGCTGTAAACGATGTCAACTAGCCGTTGGGACTCTTGAAGTCTTAGTGGCGCAGCTAACGCACTAAGTTGACCGCCTGGGGAGTACGGCCGCAAGGTTAAA	609
node_000000793	ACGGAGGGTGCAAGCGTTAATCGGAATTACTGGGCGTAAAGCGTGCGTAGGTGGTTTATTAAGTCAGATGTGAAAGCCCCGGGCTTAACCTGGGAACTGCATTTGAAACTGGTAAACTAGAGTATGGTAGAGGAAAGTGGAATTTCTGGTGTAGCGGTGAAATGCGTAGATATCAGAAGGAACATCAATGGCGAAGGCAGCTTTCTGGACCAATACTGACACTGAGGTACGAAAGCGTGGGTAGCAAACAGGATTAGATACCCTGGTAGTCCACGCCGTAAACGATGATAACTAGCCGTTGGGGGGATTTACCCTTTAGTGGCGAAGCTAACGCGTTAAGTTATCCGCCTGGGGAGTACGGCCGCAAGGTTAAA	595
node_000001001	ACGAGGGGTGCTAGCGTTGTCCGGAATCATTGGGCGTAAAGGGTCCGTAGGTGTCTTTGCAAGTCGTTTGTTACATCCACCGGCTTAACCGGTGGCCTGCAATCGAAACTGCAAGGATAGAGTTCGAGAGAGGAAAGTGGAATTCCTGGTGTAGCGGTGACATGCGTAGATATCAGGAGGAACACCAATGGCGAAGGCAGCTTTCTGGCTCGATACTGACACTGAGGGACGAAAGCGTGGGGAGCGAACAGGATTAGATACCCTGGTAGTCCACGCCGTAAACGATGAGTACTTGATGTCGGAGGATTCGACCCCTTCGGTATCGTAGCTAACGCGTTAAGTACTCCGCCTGGGGACTACGGCCGCAAGGCTGAA	592
node_000000122	ACGAAGGGGGCAAGCGTTGTTCGGAATTATTGGGCGTAAAGCGTATGTAGGTGGTCTTTCAAGTCAGACGTGTAAGCCCTCGGCTCAACCGAGGAATTGCGTTTGAAACTGATTGACTTGAGTGTAGGAGAGGAAAGCGGAATTCCCAGTGTAGCGGTGAAATGCGTTGATATTGGGAAGAACACCGGTGGCGAAGGCGGCTTTCTGGCCTGCTACTGACACTGAGATACGAAAGCCAGGGGAGCAAAGGGGATTAGATACCCCCGTAGTCCTGGCTGTAAACGATGGGCACTAGGTGCGGGAGGTATTGATCCCTTCTGTGCCGCAGCTAACGCATTAAGTGCCCCGCCTGGGGAGTACGGTCGCAAGGCTGAA	590
node_000000807	ACGGAGGGGGCTAGCGTTGTTCGGAATCACTGGGCGTAAAGCGCGCGTAGGCGGATTGCTAAGTTGGGGGTGAAATGCTGAGGCTTAACCTCATGAATTGCCTCCAAAACTAGCAGTCTCGAGTCCGAGAGAGGTGAGCGGAATTTCCAGTGTAGAGGTGGAATTCGTAGATATTGGAAAGAACACCAGTGGCGAAGGCGGCTCACTGGCTCGGTACTGACGCTGAGGTGCGAAAGCGTGGGGAGCAAACAGGATTAGATACCCTGGTAGTCCACGCCGTAAACGATGGATGCTAGCCGTTGGGCGGTTCGCCGCTCGGTGGCGCAGCTAACGCATTAAGCATCCCGCCTGGGGAGTACGGTCGCAAGACTAAA	577
node_000000053	ACAGAGGTCCCAAGCGTTGTTCGGATTTACTGGGCGTAAAGAGTGCGTAGGCGGCTAGAAAAGTTTGGTGTGAAATCTTCGGGCTTAACCCGGAAACTGCACTGAAAACTATCTGGCTAGAGGATCGGAGAGGAGATTGGAATTCTCGGTGTAGCAGTGAAATGCGTAGATATCGAGAGGAACACCAGTTGCGAAGGCGGATCTCTGGACGGTTTCTGACGCTGAGGCACGAAAGCTGGGGTAGCGAAGAGGATTAGATACCCTCGTAGTCCCAGCCGTAAACGGTGCACACTTGCTGTGGGCGGATTCGACCCCGTCCGTGGCGAAGCTAACGCGATAAGTGTGCCGCCTGGGGAGTACGGTCGCAAGATTAAA	557
node_000000421	ACAGAGGGTGCAAGCGTTAATCGGAATTACTGGGCGTAAAGCGCGCGTAGGCGGCTTGATAAGATGGGTGTGAAATCCCCGGGCTTAACCTGGGAACTGCATCCATAACTGTCTGGCTAGAGTACAGTAGAGGGTGGTGGAATTTCCTGTGTAGCGGTGAAATGCGTAGATATAGGAAGGAACACCAGTGGCGAAGGCGACCACCTGGACTGATACTGACGCTGAGGTGCGAAAGCGTGGGGAGCAAACAGGATTAGATACCCTGGTAGTCCACGCCGTAAACGATGTCAACTAGCCGTTGGAATCCTTGAGATTTTAGTGGCGCAGCTAACGCACTAAGTTGACCGCCTGGGGAGTACGGTCGCAAGATTAAA	553
node_000000884	ACGAAGGGACCTAGCGTAGTTCGGAATTACTGGGCTTAAAGAGTTCGTAGGTGGTTGAAAAAGTTGGTGGTGAAATCCCAGAGCTTAACTCTGGAACTGCCATCAAAACTTTTCAGCTAGAGTATGATAGAGGAAAGCAGAATTTCTAGTGTAGAGGTGAAATTCGTAGATATTAGAAAGAATACCAATTGCGAAGGCAGCTTTCTGGATCATTACTGACACTGAGGAACGAAAGCATGGGTAGCGAAGAGGATTAGATACCCTCGTAGTCCATGCCGTAAACGATGTGTGTTAGACGTTGGAAATTTATTTTCAGTGTCGCAGCGAAAGCGATAAACACACCGCCTGGGGAGTACGACCGCAAGGTTAAA	552
node_000000830	ACTGAGGGTGCAAGCGTTAATCGGAATTACTGGGCGTAAAGCGCGCGTAGGCGGTCTGGTCAGTCAGATGTGAAAGCCCCGGGCTTAACCTGGGAACTGCATTTGAAACTGCCAGACTAGAGTGTGGTAGAGGGAAGTGGAATTCCGCGTGGAGCGGTGAAATGCGTAGAGATGCGGAGGAACACCAGTGGCGAAGGCGACTTCCTGGACCAACACTGACGCTCAGGTGCGAAAGCGTGGGGAGCAAACAGGATTAGATACCCTGGTAGTCCACGCCGTAAACGATGTCTACTAGCCGTTGGGGAGCTTGTCTCCTTAGTGGCGCAGCTAACGCGATAAGTAGACCGCCTGGGGAGTACGGTCGCAAGACTAAA	538
node_000000402	ACGGATGGTGCGAGCGTTAATCGGAATTACTGGGCGTAAAGCGCGCGTAGGCTGTTTTATAAGTCGGATGTGAAATCCCCGGGCTCAACCTGGGAACTGCATCCGAAACTATTTAACTAGAGTATGGGAGAGGTAAGTAGAATTTCCGGTGTAGCGGTGAAATGCGTAGATATCGGAAGGAATACCAGTGGCGAAGGCGGCTTACTGGACCAATACTGACGCTGAGGTGCGAAAGCGTGGGGAGCGAACAGGATTAGATACCCTGGTAGTCCACGCCGTAAACGATGAGAACTAGACGTTGGGAGGGTGAGCCTTTCAGTGTCGCAGCTAACGCATTAAGTTCTCCGCCTGGGGAGTACGACCGCAAGGTTGAA	533
node_000000037	ACGAACCGTACGAACGTTATTCGGAATCACTGGGCTTAAAGAGTGCGTAGGCGGCCTAGCAAGTTGGGTGTGAAATCCCTCGGCTCAACCGAGGAACTGCGCCCAAAACTGTTAGGCTTGAGGGAGGCAGAGGTGAGCGGAACTAATGGTGGAGCGGTGAAATGCGTTGATATCATTAGGAACACCGGTGGCGAAGGCGGCTCACTGGGTCTCTTCTGACGCTGAGGCACGAAAGCTAGGGGAGCGAACGGGATTAGATACCCCGGTAGTCCTAGCTGTAAACGATGAGCACTAGGTTGTGGGACCTTCCACAGTTTCACGACCGTAGCGAAAGTGTTAAGTGCTCCGCCTGGGGAGTATGGTCGCAAGGCTGAA	529
node_000000978	ACGGAGGGTGCGAGCGTTAATCGGAATTACTGGGCGTAAAGCGCACGCAGGCGGTTTGTTAAGCTAGATGTGAAAGCCCCGGGCTCAACCTGGGATGGTCATTTAGAACTGGCAGACTAGAGTCTTGGAGAGGGGAGTGGAATTCCAGGTGTAGCGGTGAAATGCGTAGATATCTGGAGGAACATCAGTGGCGAAGGCGACTCCCTGGCCAAAGACTGACGCTCATGTGCGAAAGTGTGGGTAGCGAACAGGATTAGATACCCTGGTAGTCCACACCGTAAACGCTGTCTACTAGCTGTTTGTGACTTTAAGTCGTGAGTAGCGAAGCTAACGCGCTAAGTAGACCGCCTGGGGAGTACGGCCGCAAGGTTAAA	517
node_000000405	ACGGATGGTGCGAGCGTTAATCGGAATTACTGGGCGTAAAGCGTACGTAGGCTGTTTTATAAGTCGGATGTGAAATCCCCGGGCTCAACCTGGGAACTGCATCCGAAACTATTTAACTAGAGTATGGGAGAGGTAAGTAGAATTTCCGGTGTAGCGGTGAAATGCGTAGATATCGGAAGGAATACCAGTGGCGAAGGCGGCTTACTGGACCAATACTGACGCTGAGGTACGAAAGCGTGGGGAGCGAACAGGATTAGATACCCTGGTAGTCCACGCCGTAAACGATGAGAACTAGACGTTGGGAGGGTTAGCCTTTCAGTGTCGCAGCTAACGCATTAAGTTCTCCGCCTGGGGAGTACGACCGCAAGGTTGAA	515
node_000000052	ACGGAGGGTGCAAGCGTTATCCGGAATCATTGGGTTTAAAGGGTCCGCAGGCGGTCAATTAAGTCAGAGGTGAAATCCCATAGCTTAACTATGGAACTGCCTTTGATACTGGTTGACTTGAGTTATACGGAAGTAGATAGAATAAGTAGTGTAGCGGTGAAATGCATAGATATTACTTAGAATACCGATTGCGAAGGCAGTCTACTACGTATATACTGACGCTCATGGACGAAAGCGTGGGGAGCGAACAGGATTAGATACCCTGGTAGTCCACGCCGTAAACGATGGACACTAGTTGTTGGGATTTATCTCAGTGACTAAGCGAAAGTGATAAGTGTCCCACCTGGGGAGTACGATCGCAAGATTGAA	514
node_000000693	ACGTAGGTGGCAAGCGTTGTCCGGAATTATTGGGCGTAAAGCGCGCGCAGGCGGTTTCTTAAGTCTGATGTGAAAGCCCCCGGCTCAACCGGGGAGGGTCATTGGAAACTGGGAAACTTGAGTGCAGAAGAGGAGAGTGGAATTCCACGTGTAGCGGTGAAATGCGTAGAGATGTGGAGGAACACCAGTGGCGAAGGCGACTCTCTGGTCTGTAACTGACGCTGAGGCGCGAAAGCGTGGGGAGCGAACAGGATTAGATACCCTGGTAGTCCACGCCGTAAACGATGAGTGCTAAGTGTTAGAGGGTTTCCGCCCTTTAGTGCTGCAGCTAACGCATTAAGCACTCCGCCTGGGGAGTACGGTCGCAAGATTGAA	509
node_000000756	ACGGAGGGTGCAAGCGTTAATCGGAATTACTGGGCGTAAAGAGTTCGTAGGCGGTTTGGTCAGTTAGATGTGAAAGCCCTGGGCTTAACCTAGGAACTGCATTTAAAACTCCCGAACTAGAGTATAGGAGAGGAAAGTGGAATTTCTGGTGTAGCGGTGAAATGCGTAGATATCAGAAAGAACACCAATGGCGAAGGCAGCTTTCTGGACTAATACTGACGCTGAGGAACGAAAGCGTGGGGAGCGAACAGGATTAGATACCCTGGTAGTCCACGCCGTAAACGATGAGTGCTAGCCGTTAGGCGGGTTACCGCTTAGTGGCGAAGCTAACGCGTTAAGCACTCCGCCTGGGGAGTACGGTCGCAAGACTAAA	507
node_000000279	ACGAAGGTGGCGAGCGTTGTTCGGATTTACTGGGCGTAAAGAGTACGTAGGCGGTTTCGTAAGCCCCTTGGGAAATCTACGGGCTTAACCCGTAAAGGTCGAGGGGGACTGCGAGGCTAGAGGGCGGGAGAGGAGCGCGGAATTCCCGGTGTAGCGGTGAAATGCGTAGATATCGGGAAGAAGGCCGGTGGCGAAGGCGGCGCTCTGGAACGTTTCTGACGCTGAGGTACGAAAGCGTGGGGAGCAAACAGGATTAGATCCCCTGGTAGTCCACGCTGTAAACGATGGGCACCAAGTGTCGGCGGGTTACCGCCGGTGCCGCAGTTAACGCAGTAAGTGCCCCGCCTGGGGAGTACGGCCGCAAGGTTGAA	453
node_000000028	ACGTATGGTGCGAACGTTATTCGGAATTACTGGGCATAAAGGGCGCGTAGGCGGTTTGGTAAGTCTGCATGTGAAATCCCTCGGCTTAACCGAGGAACTGCATCGGATACTGCCAGACTAGAGTGCAGGAGGGGAGAGCGGAATTCCTGGTGGAGCGGTGAAATGCGTAGATATCAGGAGGAACGCCAGTGGCGAAAGCGGCTCTCTGGCCTGCAACTGACGCTGAGGCGCGAAAGCTAGGGGAGCGAACGGGATTAGATACCCCGGTAGTCCTAGCCCTAAACGATGGGCACTAGGTAGAGGAAGTTTTAGAGCTTTCTCTGCTGTAGCTAATGTATTAAGTGCCCCGCCTGGGGAGTATGGTCGCAAGGCTAAA	437
node_000000139	ACGAAGGGGGCTAGCGTTGTTCGGAATTACTGGGCGTAAAGGGCGCGTAGGCGGCTATTCAAGTCGGGGGTGAAATCCCGGGGCTCAACCCCGGAACAGCCTTCGAGACTGAGGAGCTAGAGCACGATAGAGGACAGCGGAATTTCCAGTGTAGAGGTGGAATTCGTAGATATTGGAAAGAACACCGATGGCGAAGGCAACTGTCTGGGTCGGCGCTGACGCTGAGGCGCGAAAGCGTGGGGAGCAAACAGGATTAGATACCCTGGTAGTCCACGCCGTAAACGATGTGTGCTAATTGTCGGAGCATTTCGGTGTTTCGGTGATGTCGCTAACGCATTAAGCACACCGCCTGGGGAGTACGGTCGCAAGATTAAA	414
node_000000887	ACGAAGGGACCTAGCGTAGTTCGGAATTACTGGGCTTAAAGAGTTCGTAGGTGGTTGAAAAAGTTGGTGGTGAAATCCCAGAGCTTAACTCTGGAACTGCCATCAAAACTTTTCAGCTAGAGTTTGATAGAGGAAAGCAGAATTTCTAGTGTAGAGGTGAAATTCGTAGATATTAGAAAGAATACCAATTGCGAAGGCAGCTTTCTGGATCATTACTGACACTGAGGAACGAAAGCATGGGTAGCGAAGAGGATTAGATACCCTCGTAGTCCATGCCGTAAACGATGTGTGTTAGACGTTGGAAATTTATTTTCAGTGTCGCAGCGAAAGCGATAAACACACCGCCTGGGGAGTACGACCGCAAGGTTAAA	413
node_000000728	ACGGAGGGGGTTAGCGTTGTTCGGAATTACTGGGCGTAAAGCGTACGTAGGCGGATCAGAAAGTTGGGGGTGAAATCCCGGGGCTCAACCCCGGAACTGCCTCCAAAACTCCTGGTCTTGAGTTCGAGAGAGGTGAGTGGAATTCCAAGTGTAGAGGTGAAATTCGTAGATATTTGGAGGAACACCAGTGGCGAAGGCGGCTCACTGGCTCGATACTGACGCTGAGGTACGAAAGTGTGGGGAGCAAACAGGATTAGATACCCTGGTAGTCCACACCGTAAACGATGAATGCCAGTCGTCGGGCAGTATACTGTTCGGTGACACACCTAACGGATTAAGCATTCCGCCTGGGGAGTACGGTCGCAAGATTAAA	406
node_000001023	ACGAGGGGTGCTAGCGTTGTCCGGAATTACTGGGCGTAAAGGGTCCGTAGGCGTCTTGACAAGTTGATCGTTAAATCCACCGGCTTAACCGGTGATCTGCGGTCAAAACTTGCAGGATAGAATATGTGAGAGGAAAGTAGAATTCCTGGTGTAGCGGTGACATGCGTAGATATCAGGAGGAACACCAATGGCGAAGGCAGCTTTCTGGCACAATATTGACGCTGAGGGACGAAAGCGTGGGGAGCGAACAGGATTAGATACCCTGGTAGTCCACGCCGTAAACGATGAGTACTTGGTGGTGGGAGATTCGACCCTCTCACTATCGGAGCTAACGCGTTAAGTACTCCGCCTGGGGACTACGGCCGCAAGGCTGAA	396
node_000000311	ACGAAGGGACCTAGCGTAGTTCGGAATTACTGGGCTTAAAGAGCACGTAGGTGGTTAAAAAAGTTGGTGGTGAAATCCCAGAGCTTAACTCTGGAACTGCCATCAAAACTTTTTAGCTAGAGTATGATAGAGGAAAGTAGAATTTCTAGTGTAGAGGTGAAATTCGTAGATATTAGAAAGAATACCAATTGCGAAGGCAGCTTTCTGGATCATTACTGACACTGAGGTGCGAAAGCATGGGTAGCGAAGAGGATTAGATACCCTCGTAGTCCATGCCGTAAACGATGTGTGCTAGACGTTGGAAATTTATTTTCAGTGTCGCAGCAAAAGCATTAAGCACACCGCCTGGGGAGTACGACCGCAAGGTTAAA	393
node_000000825	ACGAAGGGGGCTAGCGTTGTTCGGATTCACTGGGCGTAAAGGGCGCGTAGGCGGCCAGGCAAGTGAGGGGTGAAATCCTCGGGCTCAACCCGAGAACTGCCTCTCAAACTGCCAGGCTAGAGAGCGGAAGAGGGCGACGGAATTCCCAGTGGAGAGGTGGAATTCGTAGAGATTGGGAAGAACACCAGTAGCGAAGGCGGTCGCCTGGTCCGATTCTGACGCTGAGGCGCGAAAGCGTGGGTAGCAAACAGGATTAGATACCCTGGTAGTCCACGCCGTAAACGATGTGTGCCAGCTGTCGGGACATTCATGTCTCGGTGGCGCAGCTAACGCCTTGAGCACACCGCCTGGGAAGTACGGCCGCAAGGCTAAA	389
node_000000062	ACGTAGGGAGCAAGCGTTGTCCGGATTTATTGGGCGTAAAGAGCTCGTAGGCGGTTCGGTAAGTCGGGTGTGAAAACTTGAGGCTCAACCTCAAGAGGCCACTCGATACTGCTGTGACTGGAGTCCGGTAGAGGAGTGTGGAATTCCTGGTGTAGCGGTGAAATGCGCAGATATCAGGAGGAACACCGACAGCGAAGGCAGCACTCTGGGCCGGTACTGACGCTGAGGAGCGAAAGCATGGGGAGCGAACAGGATTAGATACCCTGGTAGTCCATGCCGTAAACGTTGGGCACTAGGTGTGGGGTCTAGCTAACAGATTCCGTGCCGCAGCTAACGCATTAAGTGCCCCGCCTGGGGAGTACGGCCGCAAGGCTAAA	386
node_000000943	ACGAAGGGACCTAGCGTAGTTCGGAATTACTGGGCTTAAAGAGCTCGTAGGTGGTTAAGAAAGTTGGTGGTGAAATCCCAAGGCTTAACCTTGGAACTGCCACCAAAACTTTTTAACTAGAGTATGATAGAGGTAAGCGGAATTTCTAGTGTAGAGGTGAAATTCGTAGATATTAGAAAGAACACCAATTGCGAAGGCAGCTTTCTGGATCATTACTGACACTGAGGAGCGAAAGCATGGGTAGCGAAGAGGATTAGATACCCTCGTAGTCCATGCCGTAAACGATGTGTGCTAGACGTTGGAAATTTTATTTTCAGTGTCGCAGCAAAAGCGTTAAGCACACCGCCTGGGGAGTACGACCGCAAGGTTAAA	384
node_000000705	ACGGAGGGTGCAAGCGTTAATCGGAATCACTGGGCGTAAAGCGCACGCAGGCGGTTTGTTAAGTCAGATGTGAAAGCCCCGGGCTCAACCTGGGAACTGCGTTTGATACTGACGAACTAGAGTATGGTAGAGAGAAGTGGAATTCCACATGTAGCGGTGAAATGCGTAGAGATGTGGAGGAACATCAGTGGCGAAGGCGACTTCTTGGACCAATACTGACGCTCAGGTGCGAAAGCGTGGGGAGCAAACAGGATTAGATGCCCTGGTAGTCCACGCCGTAAACGATGTCTACCAGCCGTTGGGGGACTTGTTCCCTTAGTGGCGAAGCTAACGCGATAAGTAGACCGCCTGGGGAGTACGGCCGCAAGGCTAAA	382
node_000000123	ACGTACTGGGCGAACGTTATTCGGAATCACTGGGCTTAAAGGGTACGTAGGCGGCCAGATTAGTCAGATGTGAAATCCCACGGCTCAACCGTGGAACTGCGTTTGATACTGTCTGGCTTGAGTGAGATAGGGGTGTGTGGAACTTCCGGTGGAGCGGTGAAATGTGTTGAGATCGGAAGGAACGCCGGTGGCGAAAGCGACACACTGGGTCTTTACTGACGCTGAGGTACGAAAGCTAGGGTAGCGAACGGGATTAGATACCCCGGTAGTCCTAGCTGTAAACGATGAGCACTAGTCGGGAGGAGTTTCGACTTTTCCGGATGCAGCGAAAGCATGAAGTGCTCCGCCTGGGGAGTATGGTCGCAAGGCTGAA	376
node_000000611	ACGAGGGGTCCTAGCGTTGTCCGGATTTACTGGGCGTAAAGGGTACGTAGGCGTTTTAGAAAGTTATGTGTTAAATACTTTAGCTTAACTAAAGAAGTGCACATAAAACTATTAAAATAGAGTTTGAGAGAGGAACGCAGAATTCATGGTGGAGCGGTGACATGCGTAGATATCATGAGGAAAGCCAAATGCGAAGGCAGCCTTCTGGCTCAAAACTGACGCTGAGGTACGAAAGCGTGGGGAGCGAACAGGATTAGATACCCTGGTAGTCCACGCCGTAAACGATGAGTACTTGGTGCTGGAAGATTTCGACCCTTTCAGTGCCGTAGCTAACGCGATAAGTACTCCGCCTGGGGACTACGATCGCAAGATTGAA	375
node_000000413	ACAGAGGGTGCAAGCGTTAATCGGAATTACTGGGCGTAAAGCGCGCGTAGGTGGTTAGTTAAGTTGGATGTGAAATCCCCGGGCTCAACCTGGGAACTGCATTCAAAACTGACTGACTAGAGTATGGTAGAGGGTGGTGGAATTTCCTGTGTAGCGGTGAAATGCGTAGATATAGGAAGGAACACCAGTGGCGAAGGCGACCACCTGGACTGATACTGACACTGAGGTGCGAAAGCGTGGGGAGCAAACAGGATTAGATACCCTGGTAGTCCACGCCGTAAACGATGTCAACTAGCCGTTGGGAGCCTTGAGCTCTTAGTGGCGCAGCTAACGCATTAAGTTGACCGCCTGGGGAGTACGGCCGCAAGGTTAAA	374
node_000000310	ACGAAGGGACCTAGCGTAGTTCGGAATTACTGGGCTTAAAGAGTTCGTAGGTGGTTAAAATAGTTGGTGGTGAAATCCCAGAGCTTAACTCTGGAACTGCCATCAAAACTTTTTAGCTAGAGTATGATAGAGGAAAGCAGAATTTCTAGTGTAGAGGTGAAATTCGTAGATATTAGAAAGAATACCAATTGCGAAGGCAGCTTTCTGGATCATTACTGACACTGAGGAACGAAAGCATGGGTAGCGAAGAGGATTAGATACCCTCGTAGTCCATGCCGTAAACGATGTGTGTTAGACGTTGGAAATTTATTTTCAGTGTCGCAGCAAAAGCGATAAACACACCGCCTGGGGAGTACGACCGCAAGGTTAAA	369
node_000000237	ACGGAGGATCCAAGCGTTATCCGGAATTATTGGGTTTAAAGGGTCCGTAGGTGGATAATTTAGTCAGAGGTGAAATCCTGCAGCTTAACTGTAGAATTGCCTTTGATACTGGTTATCTTGAGTTATTATGAAGTGATTAGAATGTGTAGTGTAGCGGTGAAATGCATAGATATTACACAGAATACCAATTGCGAAGGCAGATCACTAATAATCAACTGACACTGAGGGACGAAAGCGTGGGTAGCGAACAGGATTAGATACCCTGGTAGTCCACGCCGTAAACGATGGTCACTAGCTGTTTGGACTTCGGTCTGAGTGGCTAAGCGAAAGTGATAAGTGACCCACCTGGGGAGTACGTTCGCAAGAATGAA	365
node_000000782	ACGGAAGGTGCAAGCGTTAATCGGAATTACTGGGCGTAAAGCGCGCGTAGGCGGTTGTGTAAGTCGGATGTGAAATCCTCAAGCTTAACTTGGGAACTGCATTCGATACTGCGCAACTAGAGTACAGTAAAGGAAAGTGGAATTCCGGGTGTAGCGGTGAAATGCGTAGATATCCGGAAGAACACCAGTGGCGAAGGCGACTTTCTAGGCTGTTACTGACGCTAAGGTGCGAAAGCGTGGGGAGCAAACAGGATTAGATACCCTGGTAGTCCACGCCGTAAACGATGTCAACTAACTGTTTAAAATTTCTATTTTAAGTGGTGTAGCTAACGCGTTAAGTTGACCGCCTGGGGAGTACGGCCGCAAGGTTGAA	362
node_000000422	ACGGAGGGTGCAAGCGTTAATCGGAATTACTGGGCGTAAAGCGCGCGTAGGTGGCTTGATAAGCCGGTTGTGAAAGCCCCGGGCTCAACCTGGGAACGGCATCCGGAACTGTCAAGCTAGAGTGCAGGAGAGGAAGGTAGAATTCCCGGTGTAGCGGTGAAATGCGTAGAGATCGGGAGGAATACCAGTGGCGAAGGCGGCCTTCTGGACTGACACTGACACTGAGGTGCGAAAGCGTGGGTAGCAAACAGGATTAGATACCCTGGTAGTCCACGCCGTAAACGATGTCGACCAGCCGTTGGGTGCCTAGCGCACTTTGTGGCGAAGTTAACGCGATAAGTCGACCGCCTGGGGAGTACGGCCGCAAGGTTAAA	361
node_000000937	ACGAAGGGACCTAGCGTAGTTCGGAATTACTGGGCTTAAAGAGCTCGTAGGTGGTTAGAAAAGTTGGTGGTGAAATCCCAAGGCTTAACCTTGGAACTGCCACCAAAACTTTTTAACTAGAGTATGATAGAGGAAAGTGGAATTTCTAGTGTAGAGGTGAAATTCGTAGATATTAGAAAGAACACCGATTGCGAAGGCAACTTTCTGGATCATTACTGACACTGAGGAGCGAAAGCATGGGTAGCGAAGAGGATTAGATACCCTCGTAGTCCATGCCGTAAACGATGTGTGCTAGACGTTGGAAATTTAATTTTCAGTGTCGCAGCAAAAGCGTTAAGCACACCGCCTGGGGAGTACGACCGCAAGGTTAAA	357
node_000000907	ACGAAGGGACCTAGCGTAGTTCGGAATTACTGGGCTTAAAGAGCTCGTAGGTGGTTAAGAAAGTTGGTGGTGAAATCCCAAGGCTTAACCTTGGAACTGCCACCAAAACTTTTTGACTAGAGTATGATAGAGGTAAGTGGAATTTCTAGTGTAGAGGTGAAATTCGTAGATATTAGAAAGAACACCAATTGCGAAGGCAACTTTCTGGATCATTACTGACACTGAGGAGCGAAAGCATGGGTAGCGAAGAGGATTAGATACCCTCGTAGTCCATGCTGTAAACGATGTGTGCTAGACGTTGGAAATTTATTTTTCAGTGTCGCAGCAAAAGCATTAAGCACACCGCCTGGGGAGTACGACCGCAAGGTTAAA	357
node_000000545	ACGAACCGTGCGAACGTTATTCGGAATCACTGGGCTTAAAGGGTGCGTAGGCGGCTTTGCAAGTGAGGTGTGAAATCCCTCAGCTCAACTGAGGAACTGCGCTTCAAACTGCATAGCTAGAGGGAGACAGAGGTAAGCGGAACTGATGGTGGAGCGGTGAAATGCGTTGATATCATCAGGAACACCAGTGGCGAAGGCGGCTTACTGGGTCTCTTCTGACGCTGAGGCACGAAAGCTAGGGTAGCGAACGGGATTAGATACCCCGGTAGTCCTAGCTGTAAACGATGAGTACTGGATCGAGGAACCTTCCACAGTTTCTCGGTCGTAGCGAAAGTGTTAAGTACTCCGCCTGGGGAGTATGGTCGCAAGGCTGAA	352
node_000000863	ACGAAGGGACCTAGCGTAGTTCGGAATTACTGGGCTTAAAGAGTTCGTAGGTGGTTAAAAAAGTTGGTGGTGAAAGCCCAGAGCTTAACTCTGGAATGGCCATCAAAACTTTTTAGCTAGAGTATGATAGAGGAAAGCAGAATTTCTAGTGTAGAGGTGAAATTCGTAGATATTAGAAAGAATACCGATTGCGAAGGCAGCTTTCTGGATCATTACTGACACTGAGGAACGAAAGCATGGGTAGCGAAGAGGATTAGATACCCTCGTAGTCCATGCCGTAAACGATGTGTGTTAGATGTTGGAAATTTATTTTCAGTATCGCAGCGAAAGCAATAAACACACCGCCTGGGGAGTACGACCGCAAGGTTAAA	342
node_000000569	ACGGAGGGTGCGAGCGTTAATCGGAATTACTGGGCGTAAAGCGTGCGTAGGCGGCATGGTCAGTCGGATGTGAAAGCCCCGGGCTCAACCTGGGAATTGCATTCGATACTGCCAAGCTAGAGTATGTTAGAGGAAAGTGGAATTCCCGGTGTAGCGGTGAAATGCGTAGATATCGGGAGGAACATCAATGGCGAAGGCAACTTTCTGGAGCAATACTGACGCTGAGGCACGAAAGCGTGGGGAGCAAACAGGATTAGATACCCTGGTAGTCCACGCCCTAAACGATGTCAACTAGCCGTTGGGTTCATTTAAGAATTTAGTGGCGCAGCTAACGCGTTAAGTTGACCGCCTGGGGAGTACGGCCGCAAGGCTAAA	339
node_000000010	ACGGAGGGGGCTAACGTTGTTCGGATTTACTGGGCGTAAAGCGCGCGTAGGCGGTTTGTTAAGTTGGGCGTGAAATCCCGGGGCTCAACCCCGGAACTGCGTTCGAAACTGGCGAGCTAGAGTTCGGGAGAGGGTGGTGGAATTTCCAGTGTAGAGGTGAAATTCGTAGATATTGGAAAGAACACCAGTGGCGAAGGCGACCACCTGGACCGATACTGACGCTGAGGTGCGAAAGCGTGGGGAGCAAACAGGATTAGATACCCTGGTAGTCCACGCCGTAAACGATGAGAGCTAGATGTCGGGCAGCATGCTGTTCGGTGTCGGAGTTAACGCATTAAGCTCTCCGCCTGGGGAGTACGGCCGCAAGGTTAAA	331
node_000000446	ACGTAGGATCCGAGCGTTGTCCGAATTTACTGGGCGTAAAGAGCGCGTAGGCGGTTTGTTAAGTCTCATGTGTAATCTCCCGGCTCAACTGGGAGGGGTCATGGGATACTGGCAGACTTGAGGATAGCAGAGGAAAGCGGAATTCCCGGAGTAGTGGTGAAATGCGTAGATACCGGGAGGAACACCAGAGGCGAAGGCGGCTTTCTGGGCTATTTCTGACGCTGAGGCGCGAAAGCGTGGGGAGCGAACCGGATTAGATACCCGGGTAGTCCACGCCCTAAACGATGGATACTAGATGTTGGGGGTATAGACCCCCCCAGTGTCGAAGCTAACGCGATAAGTATCCCGCCTGGGGAGTACGGCCGCAAGGCTAAA	327
node_000000008	ACGTAGGGTGCGAGCGTTAATCGGAATTACTGGGCGTAAAGCGTGCGCAGGTGGTTTTGTAAGTCAGATGTGAAATCCCCGGGCTTAACCTGGGAACTGCGTTTGAAACTGCAAGGCTAGAGTGTGGCAGAGGGGGGTGGAATTCCGCGTGTAGCAGTGAAATGCGTAGAGATGTGGAGGAACACCGATGGCGAAGGCAGCCCCCTGGGTCAACACTGACGCTCAGGCACGAAAGCATGGGGAGCAAACAGGATTAGATACCCTGGTAGTCCATGCCCTAAACGATGTCAACTAGTTGTCGGGTCTTAACGGGCTTGGTAACGTAGCTAACGCGTGAAGTTGACCGCCTGGGGAGTACGATCGCAAGATTAAA	326
node_000000347	ACGGAGGGTGCGAGCGTTAATCGGAATTACTGGGCGTAAAGCGTACGCAGGCGGTTTGTTAAGCGAGATGTGAAAGCCCCGGGCTCAACCTGGGAACTGCATTTCGAACTGGCAAACTAGAGTGTGATAGAGGGTGGTAGAATTTCAGGTGTAGCGGTGAAATGCGTAGAGATCTGAAGGAATACCGATGGCGAAGGCAGCCACCTGGGTCAACACTGACGCTCATGTACGAAAGCGTGGGGAGCAAACAGGATTAGATACCCTGGTAGTCCACGCCGTAAACGATGTCTACTAGAAGCTCGGTTCCTCGGAACTGTTTTTCAAAGCTAACGCATTAAGTAGACCGCCTGGGGAGTACGGCCGCAAGGTTAAA	323
node_000000823	ACGGAGGGGGCTAGCGTTGTTCGGAATTACTGGGCGTAAAGCGCACGTAGGCGGCTTTGTAAGTTAGAGGTGAAAGCCCGGGGCTCAACCCCGGAATTGCCTTTAAGACTGCATCGCTTGAACGTCGGAGAGGTGAGTGGAATTCCGAGTGTAGAGGTGAAATTCGTAGATATTCGGAAGAACACCAGTGGCGAAGGCGGCTCACTGGACGACTGTTGACGCTGAGGTGCGAAAGCGTGGGGAGCAAACAGGATTAGATACCCTGGTAGTCCACGCCGTAAACGATGATAACTAGCTGTCCGGGCACTTGGTGCTTGGGTGGCGCAGCTAACGCATTAAGTTATCCGCCTGGGGAGTACGGCCGCAAGGTTAAA	322
node_000000031	ACGGAGGGTGCAAGCGTTAATCGGAATTACTGGGCGTAAAGCGCGCGTAGGCGGTTTGTTAAGTCGGATGTGAAAGCCCTGGGCTCAACCTAGGAACTGCATCCGATACTGACAGGCTAGAGTACGGTAGAGGGGGGTAGAATTCCACGTGTAGCGGTGAAATGCGTAGAGATGTGGAGGAATACCGGTGGCGAAGGCGGCCCCCTGGACTGATACTGACGCTAAAGTGCGAAAGCGTGGGGAGCAAACAGGATTAGATACCCTGGTAGTCCACGCTGTAAACGATGTCAACTAGCCGTTGGAAGGGTAATCCTTTTAGTGGCGTAGCTAACGCGCTAAGTTGACCGCCTGGGGAGTACGGTCGCAAGACTAAA	314
node_000000182	ACGTAGGTGGCAAGCATTATTCGGATTTACTGGGCGTAAAGCGTCAGTAGGGGGTTAAATAAGTTTGGTGTGAAATCCTGAGGCTCAACCTCAGAACTGCACTGAAAACTGTTTAACTAGAGAACAGGAGAGGTAAGTAGAACTTGTAGTGTAGCGGTGGAATGTGTAGATATTACAAGGAAGACCAAATGCGAAGGCAGCTTACTGGTCTGTTTCTGACCCTGAGTGACGAAGGTTAGGGGAGCGAAAAGGATTAGATACCCTTGTAGTCCTAACAGTAAACGATGTATACTCGATGTCGGGCGTAAGCTCGGTGTCTAAGCTAACGCGTTAAGTATACCGCCTGGGGAGTACGGTCGCAAGACTAAA	308
node_000000517	ACGGAGGGTGCGAGCGTTAATCGGAATTACTGGGCGTAAAGCGCACGCAGGCGGTTTGTTAAGCTAGATGTGAAAGCCCCGGGCTCAACCTGGGATGGTCATTTAGAACTGGCAGACTAGAGTCTTGGAGAGGGGAGTGGAATTCCAGGTGTAGCGGTGAAATGCGTAGATATCTGGAGGAACATCAGTGGCGAAGGCGGCTCCCTGGCCAAAGACTGACGCTCATGTGCGAAAGTGTGGGTAGCGAACAGGATTAGATACCCTGGTAGTCCACACCGTAAACGCTGTCTACTAGCTGTTTGTGAATTTAATTCGTGAGTAGCGAAGCTAACGCGATAAGTAGACCGCCTGGGGAGTACGGCCGCAAGGTTAAA	307
node_000001024	ACGAGGGGTGCTAGCGTTGTCCGGAATTACTGGGCGTAAAGGGTCCGTAGGCGTCTTGACAAGTTGATCGTTAAATCCACCGGCTCAACCGGTGATCTGCGGTCAAAACTTGCAGGATAGAATATGTGAGAGGAAAGTAGAATTCCTGGTGTAGCGGTGACATGCGTAGATATCAGGAGGAACACCAATGGCGAAGGCAGCTTTCTGGCACAATATTGACGCTGAGGGACGAAAGCGTGGGGAGCGAACAGGATTAGATACCCTGGTAGTCCACGCCGTAAACGATGAGTACTTGGTGGTGGGAGATTCGACCCTCTCACTATCGGAGCTAACGCGTTAAGTACTCCGCCTGGGGACTACGGCCGCAAGGCTGAA	305
node_000000516	ACGGAGGGTGCAAGCGTTAATCGGAATTACTGGGCGTAAAGCGCGCGTAGGTTGTTTGTTAAGCGAGATGTGAAAGCCCCGGGCTCAACCTGGGAACTGCATTTCGAACTGGCAAGCTAGAGTACAGTAGAGGGTGGCGGAATTTCCTGTGTAGCGGTGAAATGCGTAGAGATGGGAAGGAACATCAGTGGCGAAGGCGGCCACCTGGACTGATACTGACACTGAGGTGCGAAAGCGTGGGGAGCAAACAGGATTAGATACCCTGGTAGTCCACGCCGTAAACGATGTCTACTAGTTGTCGGGAGACTTGATCTCTTGGTAACGAAGCTAACGCGATAAGTAGACCGCCTGGGGAGTACGGCCGCAAGGTTAAA	302
node_000000935	ACGAAGGGACCTAGCGTAGTTCGGAATTACTGGGCTTAAAGAGCTCGTAGGTGGTTAGAAAAGTTGGTGGTGAAATCCCAAGGCTTAACCTTGGAACTGCCATCAAAACTTTTTGACTAGAGTATGATAGAGGAAAGTGGAATTTCTAGTGTAGAGGTGAAATTCGTAGATATTAGAAAGAACACCAATTGCGAAGGCAACTTTCTGGATCATTACTGACACTGAGGAGCGAAAGCATGGGTAGCGAAGAGGATTAGATACCCTCGTAGTCCATGCCGTAAACGATGTGTGCTAGACGTTGGAAATTTAGTTTTCAGTGTCGCAGCAAAAGCGTTAAGCACACCGCCTGGGGAGTACGACCGCAAGGTTAAA	295
node_000000792	ACGGAGGGTGCAAGCGTTAATCGGAATTACTGGGCGTAAAGCGCGCGTAGGCGGTTTGTTAAGTCGGATGTGAAAGCCCTGGGCTCAACCTGGGAACTGCATCCGATACTGGCAGGCTAGAGTACGGTAGAGGGGGGTAGAATTCCACGTGTAGCGGTGAAATGCGTAGAGATGTGGAGGAATACCAGTGGCGAAGGCGGCCCCCTGGACTGATACTGACGCTAAGGTGCGAAAGCGTGGGGAGCAAACAGGATTAGATACCCTGGTAGTCCACGCTGTAAACGATGTCAACTAGCCGTTGGAAGGGTAATCCTTTTAGTGGCGTAGCTAACGCGCTAAGTTGACCGCCTGGGGAGTACGGTCGCAAGATTAAA	295
node_000000787	ACGGAAGGTGCAAGCGTTAATCGGAATTACTGGGCGTAAAGCGCGCGTAGGCGGCTGTGTAAGTCGGATGTGAAATCCTCAAGCTTAACTTGGGAACTGCATTCGATACTGCACAACTAGAGTACAGTAGAAGAAAGTGGAATTCCGGGTGTAGCGGTGAAATGCGTAGATATCCGGAAGAACACCAGTGGCGAAGGCGACTTTCTAGGCTGTTACTGACGCTGAGGTGCGAAAGCGTGGGGAGCAAACAGGATTAGATACCCTGGTAGTCCACGCCGTAAACGATGTCAACTAACTGTTTAAGATTTCTATTTTAAGTGGTGTAGCTAACGCGTTAAGTTGACCGCCTGGGGAGTACGGCCGCAAGGTTGAA	293
node_000000377	ACGGAGGGTGCAAGCGTTATCCGGATTTATTGGGTTTAAAGGGTCCGCAGGCGGAACTTTAAGTCAGTGGTGAAAGCCTACAGCTTAACTGTAGAACTGCCATTGAAACTGAAGTTCTTGAGTGTGGTTGAAGTGGGCGGAATATGTCATGTAGCGGTGAAATGCATAGATATGACATGGAACACCTATTGCGAAAGCAGCTCACTAAACCATTACTGACGCTCATGGACGAAAGTGTGGGTAGCGAACAGGATTAGATACCCTGGTAGTCCACACCGTAAACTATGATCACTAGATGTTGGCGATATAATGTCAGTGTTAAAGAGAAATCGTTAAGTGATCCACCTGGGGAGTACGTTCGCAAGAATGAA	290
node_000000019	ACGGAGGGCGCAAGCGTTGTTCGGAATTACTGGGCGTAAAGGGCGGGCAGGCGGTCCGTTAAGTCTTCTGTGAAAATCCGGGGCTCAACCCCGTGAAATGCAGGAGATACTGGCGGACTAGAGACCGGTAGAGGCTAGCGGAATTCCTGGTGTAGCGGTGGAATGCGTAGATATCAGGAAGAACACCTGTGGCGAAGGCGGCTAGCTGGGCCGGATCTGACGCTCATCCGCGAAAGCGTGGGGAGCAAACAGGATTAGATACCCTGGTAGTCCACGCCGTAAACGATGGGCACTAGGTACTGGGTCTATAGACGGATTCAGTGCCGCAGCTAACGCATTAAGTGCCCCGCCTGGGGAGTACGGTCGCAAGGCTGAA	290
node_000000883	ACGAAGGGACCTAGCGTAGTTCGGAATTACTGGGCTTAAAGAGTTCGTAGGTGGTTGAAAAAGTTGGTGGTGAAATCCCAGAGCTTAACTCTGGAACTGCCATCAAAACTTTTCAGCTAGAGTATGATAGAGGAAAGCAGAATTTCTAGTGTAGAGGTGAAATTCGTAGATATTAGAAAGAATACCAATTGCGAAGGCAGCTTTCTGGATCATTACTGACACTGAGGAACGAAAGCATGGGTAGCGAAGAGGATTAGATACCCTCGTAGTCCATGCCGTAAACGATGTGTGTTAGACGTTGGAAATTTATTTTCAGTGTCGCAGGGAAACCGATAAACACACCGCCTGGGGAGTACGACCGCAAGGTTAAA	288
node_000001040	ACGAAGGGACCTAGCGTAGTTCGGAATTACTGGGCTTAAAGAGCTCGTAGGTGGTTAAAAAAGTTGATGGTGAAATCCCAAGGCTCAACCTTGGAACTGCCATCAAAACTTTTTAGCTAGAGTGTGATAGAGGTAAGTGGAATTTCTAGTGTAGAGGTGAAATTCGTAGATATTAGAAAGAACACCAAATGCGAAGGCAACTTACTGGGTCACTACTGACACTGAGGAGCGAAAGCATGGGTAGCGAAGAGGATTAGATACCCTCGTAGTCCATGCCGTAAACGATGTGTGCTAGACGTTGGAAATATATTTTTCAGTGTCGCAGCGAAAGCATTAAGCACACCGCCTGGGGAGTACGACCGCAAGGTTAAA	286
node_000000158	ACGGAGGGTGCAAGCGTTAATCGGAATCACTGGGCGTAAAGCGCACGCAGGCGGTTTGTTAAGTCAGATGTGAAAGCCCCGGGCTCAACCTGGGAACTGCGTTTGATACTGGCGAACTAGAGTATGGTAGAGAGAAGTGGAATTCCACATGTAGCGGTGAAATGCGTAGAGATGTGGAGGAACATCAGTGGCGAAGGCGACTTCTTGGACCAATACTGACGCTCAGGTGCGAAAGCGTGGGGAGCAAACAGGATTAGATACCCTGGTAGTCCACGCCGTAAACGATGTCTACCAGCCGTTGGGGGACTTGTTCCCTTAGTGGCGAAGCTAACGCGATAAGTAGACCGCCTGGGGAGTACGGCCGCAAGGCTAAA	284
node_000000873	ACGAAGGGACCTAGCGTAGTTCGGAATTACTGGGCTTAAAGAGTTCGTAGGTGGTTAAAAAAGTTGGTGGTGAAATCCCAGAGCTTAACTCTGGAACTGCCATCAAAACTTTTTAGCTAGAGTATGATAGAGGAAAGCAGAATTTCTAGTGTAGAGGTGAAATTCGTAGATATTAGAAAGAATACCAATTGCGAAGGCAGCTTTCTGGATCATTACTGACACTGAGGAACGAAAGCATGGGTAGCGAAGAGGATTAGATACCCTCGTAGTCCATGCCGTAAACGATGTGTGTTAGACGTTGGAAATTTATTTTCAGTGTCGCAGTGAAAACAATAAACACACCGCCTGGGGAGTACGACCGCAAGGTTAAA	277
node_000001026	ACGAAGGGACCTAGCGTAGTTCGGAATTACTGGGCTTAAAGAGTTCGTAGGTGGTTAAAAAAGTTGGTGGTGAAATCCCAGAGCTTAACTCTGGAACTGCCATCAAAACTTTTTAGCTAGAGTATGATAGAGGAAAGCAGAATTTCTAGTGTAGAGGTGAAATTCGTAGATATTAGAAAGAATACCAATTGCGAAGGCAGCTTTCTGGATCATTACTGACACTGAGGAACGAAAGCATGGGTAGCGAAGAGGATTAGATACCCTCGTAGTCCATGCCGTAAACGATGTGTGTTAGATGTTGGAAATTTATTTTCAGTATCGCAGCGAAAGCAATAAACACACCGCCTGGGGAGTACGACCGCAAGGTTAAA	271
node_000000496	ACGGAGGGTGCAAGCGTTAATCGGAATTACTGGGCGTAAAGCGTGCGTAGGCGGTTTATTAAGTCAGATGTGAAAGCCCCGGGCTTAACCTGGGAACTGCATTTGAAACTGGTCAACTAGAGTATGGTAGAGGAAAGTGGAATTTCTGGTGTAGCGGTGAAATGCGTAGATATCAGAAGGAACATCAATGGCGAAGGCAGCTTTCTGGACCAATACTGACGCTGAGGTACGAAAGCGTGGGTAGCAAACAGGATTAGATACCCTGGTAGTCCACGCCGTAAACGATGATAACTAGCCGTTGGGGGGATTTACCCTTTAGTGGCGAAGCTAACGCGTTAAGTTATCCGCCTGGGGAGTACGGCCGCAAGGCTAAA	266
node_000000875	ACGAAGGGACCTAGCGTAGTTCGGAATTACTGGGCTTAAAGAGTTCGTAGGTGGTTAAAAAAGTTGATGGTGAAATCCCAGAGCTTAACTCTGGAACTGCCATCAAAACTTTTTAGCTAGAGTATGATAGAGGAAAGCAGAATTTCTAGTGTAGAGGTGAAATTCGTAGATATTAGAAAGAATACCAATTGCGAAGGCAGCTTTCTGGATCATTACTGACACTGAGGAACGAAAGCATGGGTAGCGAAGAGGATTAGATACCCTCGTAGTCCATGCCGTAAACGATGTGTGTTAGACGTTGGGAATTTATTTTCAGTGTCGCAGTGAAAACAATAAACACACCGCCTGGGGAGTACGACCGCAAGGTTAAA	265
node_000000603	ACGAGGGGTGCTAGCGTTGTCCGGAATCATTGGGCGTAAAGGGTCCGTAGGCGGTTTGACAAGTCAATTGTTAAATACATCGGCTTAACCGATGGAATGCAGTTGAAACTGTCAGAATAGAGTTTAGGAGAGGAAAGTGGAATTTCTGGTGTAGCGGTGACATGCGTAGATATCAGAAGGAACACCAATGGCGAAGGCAACTTTCTGGCCTAAAACTGACGCTGAGGGACGAAAGCGTGGGGAGCGAACAGGATTAGATACCCTGGTAGTCCACGCCGTAAACGATGAGTACTTGTTGTCGGGAGATTCGACCCTCTCGGTAGCGGAGCTAACGCGTTAAGTACTCCGCCTGGGTACTACGACCGCAAGGTTGAA	265
node_000000819	ACGAGGGGTGCTAGCGTTGTCCGGAATTACTGGGCGTAAAGGGTCCGTAGGCGTCTTGTCAAGTTGATCGTTAAATCCACCGGCTTAACCGGTGATCTGCGATCAAAACTGGCAGGATAGAATATGTGAGGGGAATGTGGAATTCCTGGTGTAGCGGTGACATGCGTAGATATCAGGAGGAACACCAATGGCGAAGGCAGCATTCTGGCACAATATTGACGCTGAGGGACGAAAGCGTGGGGAGCAAACAGGATTAGATACCCTGGTAGTCCACGCCGTAAACGATGAGTACTTGGTGGTGGGGGATTCGACCCCTTCACTATCGGAGCTAACGCGTTAAGTACTCCGCCTGGGGAATACGGCCGCAAGGCTGAA	264
node_000000318	ACGAAGGGACCTAGCGTAGTTCGGAATTACTGGGCTTAAAGAGTTCGTAGGTTGTTAAAAAAGTTGGTGGTGAAATCCCAGAGCTTAACTCTGGAACTGCCATCAAAACTTTTTAGCTAGAGTATGATAGAGGAAAGCAGAATTTCTAGTGTAGAGGTGAAATTCGTAGATATTAGAAAGAATACCGATTGCGAAGGCAGCTTTCTGGATCATTACTGACGCTGAGGAACGAAAGCATGGGTAGCGAAGAGGATTAGATACCCTCGTAGTCCATGCCGTAAACGATGTGTGTTAGACGTTGGAAATTTATTTTCAGTGTCGCAGCGAAAGCAGTAAACACACCGCCTGGGGAGTACGACCGCAAGGTTAAA	263
node_000000987	ACGGAGGGTCCAAGCGTTGTCCGGATTTATTGGGTTTAAAGAGTGCGTAGGTGGTTTATTAAGTCAGTGGTGAAATCCTGCAGCTCAACTGTAGAACTGCCATTGAAACTGATAAACTTGAGTTTGGTTTAGGTAAGTGGAATTTATGATGTAGCGGTGAAATGCATAGATATCATAAGGAACACCAATAGCGAAGGCAGCTTACTGGACCACAACTGACACTGAGGCACGAAAGCGTGGGTAGCGAACAGGATTAGATACCCTGGTAGTCCACGCCGTAAACGATGCTCACTCGATGTTAGCGATATACTGTTAGCGTCCAAGCTAAAGCGTTAAGTGAGCCACCTGGGGAGTACGCCGGCAACGGTGAA	254
node_000000745	ACGGAGGGTGCGAGCGTTAATCGGAATTACTGGGCGTAAAGCGCGCGTAGGCGGTTTTGTAAGTCGGATGTGAAAGCCCAGGGCTTAACCTTGGAATTGCATTCGATACTGCATCACTAGAGTATGGTAGAGGGAAGTGGAATTTCCGGTGTAGCGGTGAAATGCGTAGATATCGGAAGGAACATCAGTGGCGAAGGCGACTTCCTGGGCCAATACTGACGCTCAGGTGCGAAAGCGTGGGGAGCAAACAGGATTAGATACCCTGGTAGTCCACGCCGTAAACGATGAGAACTAGATGTCGGGGGGGTTGCCTTTCGGTATCGTAGCTAACGCGTTAAGTTCTCCGCCTGGGGAGTACGCCGGCAACGGTAAA	251
node_000000924	ACGAAGGGACCTAGCGTAGTTCGGAATTACTGGGCTTAAAGAGCTCGTAGGTGGTTAGAAAAGTTGGTGGTGAAATCCCAAGGCTTAACCTTGGAACTGCCACCAAAACTTTTTAACTAGAGTATGATAGAGGAAAGTGGAATTTCTAGTGTAGAGGTGAAATTCGTAGATATTAGAAAGAACACCGATTGCGAAGGCAACTTTCTGGATCATTACTGACACTGAGGAGCGAAAGCATGGGTAGCGAAGAGGATTAGATACCCTCGTAGTCCATGCTGTAAACGATGTGTGCTAGACGTTGGAAATTTAATTTTCAGTGTCGCAGCAAAAGCGTTAAGCACACCGCCTGGGGAGTACGACCGCAAGGTTAAA	250
node_000000814	ACGGAGGGTGCAAGCGTTAATCGGAATCACTGGGCGTAAAGCGCACGCAGGCGGTTTGTTAAGTCAGATGTGAAAGCCCCGGGCTCAACCTGGGAACTGCGTTTGATACTGACGAACTAGAGTATGGTAGAGAGAAGTGGAATTCCACATGTAGCGGTGAAATGCGTAGAGATGTGGAGGAACATCAGTGGCGAAGGCGACTTCTTGGACCAATACTGACGCTCAGGTGCGAAAGCGTGGGGAGCAAACAGGATTAGATACCCTGGTAGTCCACGCCGTAAACGATGTCTACCAGCCGTTGGGGGGCTTGTTCCCTTAGTGGCGAAGCTAACGCGATAAGTAGACCGCCTGGGGAGTACGGCCGCAAGGCTAAA	245
node_000000656	ACGGAGGGTCCAAGCGTTAATCGGAATTACTGGGCGTAAAGCGCGCGTAGGCGGTTTAATAAGTTGTATGTGAAAGCCCTGGGCTCAACCTAGGAACTGCATACAAAACTATTAAGCTTGAGGACGAGAGAGGAGAGTAGAATTTCAGGTGTAGCGGTGAAATGCGTAGATATCTGAAGGAATACCAATGGCGAAGGCAGCTCTCTGGCTCGTTTCTGACGCTGAGGTGCGAAAGCGTGGGTAGCAAACAGGATTAGATACCCTGGTAGTCCACGCCGTAAACGATGATAACTAGCCGTTGGGCAGATTTAACTGTTCAGTGGCACAGCTAACGCATTAAGTTATCCGCCTGGGGAGTACGGCCGCAAGGCTAAA	244
node_000000089	ACGGAGGGGGCTAGCGTTGTTCGGAATTACTGGGCGTAAAGAGCGTGTAGGCTGTTTACCAAGTTAGACGTGAAAGCCCTGGGCTTAACCCAGGAAATGCGTTTAAAACTGATAAGCTAGAGTTCAGAAGAGGATAGCGGAATTCCAAGTGTAGAGGTGAAATTCGTAGATATTTGGAAGAACACCGATGGCGAAGGCAGCTATCTGGGCTGTAACTGACGCTGAGACGCGAAAGCGTGGGGAGCAAACAGGATTAGATACCCTGGTAGTCCACGCCGTAAACGATGAGTGCTAGCTGTTGGGAGATTTATCTTTCAGTGGCGAAGCTAACGCATTAAGCACTCCGCCTGGGGAGTACGATCGCAAGATTAAA	243
node_000000994	ACGGGGGGGGCAAGCGTTGTTCGGAATTACTGGGCGTAAAGAGCTCGTAGGCGGCTTGTTTAGTCGGACGTGAAATCCCTTGGCTCAACTGAGGAACTGCGTCCGATACTGGCAGGCTTGAATCCGGGAGAGGGATGCGGAATTCCAGGTGTAGCGGTGAAATGCGTAGATATCTGGAGGAACACCGGTGGCGAAGGCGGCATCCTGGACCGGTATTGACGCTGAGGAGCGAAAGCTAGGGTAGCAAACGGGATTAGATACCCCGGTAGTCCTAGCCCTAAACGATGAATGCTTGGTGTGGCGGGTATCGATCCCTGCTGTGCCGAAGCTAACGCATTAAGCATTCCGCCTGGGGAGTACGGTCGCAAGGCTGAA	237
node_000000424	ACAGAGGGTGCAAGCGTTAATCGGAATTACTGGGCGTAAAGCGCGCGTAGGCGGCTTGATAAGATGGGTGTGAAATCCCCGGGCTTAACCTGGGAACTGCATCCATAACTGTCTGGCTAGAGTACAGTAGAGGGTGGTGGAATTTCCTGTGTAGCGGTGAAATGCGTAGATATAGGAAGGAACACCAGTGGCGAAGGCGACCACCTGGACTGATACTGACGCTGAGGTGCGAAAGCGTGGGGAGCAAACAGGATTAGATACCCTGGTAGTCCACGCCGTAAACGATGTCTACTAGCCGTTGGAATCCTTGAGATTTTAGTGGCGCAGCTAACGCACTAAGTAGACCGCCTGGGGAGTACGGTCGCAAGATTAAA	237
node_000000995	ACTAGGGGTGCGAGCGTTGTCCGGAATCATTGGGCGTAAAGGGTCCGTAGGCGTCCCAAAAAGTCATTTGTTAAATACACCGGCTTAACCGGTGGCCTGCATTTGAAACTGTTGGGATAGAGTATAGGAGAGGAAAGTGGAATTCCTGGTGTAGCGGTGACATGCGTAGATATCAGGAGGAACACCAATGGCGAAGGCAGCTTTCTGGCCTATTACTGACGCTGAGGGACGAAAGCGTGGGGAGCGAACAGGATTAGATACCCTGGTAGTCCACGCCGTAAACGATGAGTACTTGGTGTCGGGGGAATCGACCCCCTCGGTACCGGAGCTAACGCATTAAGTACTCCGCCTGGGAACTACGACCGCAAGGTTGAA	236
node_000000773	ACGGAGGGAGCTAGCGTTGTTCGGAATTACTGGGCGTAAAGCGCACGTAGGCGGCTTTTTAAGTCAGGGGTGAAATCCCGGGGCTCAACCCCGGAACTGCCCTTGAAACTGGGAAGCTAGAATCTTGGAGAGGCGAGTGGAATTCCGAGTGTAGAGGTGAAATTCGTAGATATTCGGAAGAACACCAGTGGCGAAGGCGACTCGCTGGACAAGTATTGACGCTGAGGTGCGAAAGCGTGGGGAGCAAACAGGATTAGATACCCTGGTAGTCCACGCCGTAAACGATGATAACTAGCTGTCCGGGTTCATGGAACTTGGGTGGCGCAGCTAACGCATTAAGTTATCCGCCTGGGGAGTACGGTCGCAAGATTAAA	236
node_000000167	ACGGAGGGTGCAAGCGTTATCCGGAATCACTGGGTTTAAAGGGTGCGTAGGCGGCTTAGTAAGTCAGAGGTGAAAGGCCACAGCTCAACTGTGGGACTGCCTTTGATACTGCTGAGCTTGAATTAGGCTGAGGTTAGCGGAATGTGACAAGTAGCGGTGAAATGCATAGATATGTCATAGAACACCAATTGCGAAGGCAGCTGACTAGACCTAAATTGACGCTGAGGCACGAAAGCGTGGGGAGCGAACAGGATTAGATACCCTGGTAGTCCACGCCCTAAACGATGCTTACTCGATGTTTGGACCTTGTGTTTGAGCATCCAAGCGAAAGCGTTAAGTAAGCCACCTGGGGAGTACGTCGGCAACGATGAA	234
node_000001077	ACGAAGGGACCTAGCGTAGTTCGGAATTACTGGGCTTAAAGAGTTCGTAGGTGGTTAAAATAGTTGGTGGTGAAATCCCAGAGCTTAACTCTGGAACTGCCATCAAAACTTTTTAGCTAGAGTATGATAGAGGAAAGTAGAATTTCTAGTGTAGAGGTGAAATTCGTAGATATTAGAAAGAATACCAATTGCGAAGGCAGCTTTCTGGATCATTACTGACACTGAGGAACGAAAGCATGGGTAGCGAAGAGGATTAGATACCCTCGTAGTCCATGCCGTAAACGATGTGTGCTAGACGTTGGAAATTTTATTTTCAGTGTCGCAGCAAAAGCGATAAGCACACCGCCTGGGGAGTACGACCGCAAGGTTAAA	233
node_000000388	ACGGAGGATCCAAGCGTTATCCGGAATTATTGGGTTTAAAGGGTCCGCAGGCTGTTTGTTAAGTCAGAGGTGAAATCCTACCGCTCAACGGTAGAACTGCCTTAGATACTGACAAACTTGAGTTATTGTGAAGTAATTAGAATGTGTAGTGTAGCGGTGAAATGCATAGATATTACACAGAATACCGATTGCGAAAGCAGATTACTAACAATATACTGACGCTGAGGGACGAAAGCGTAGGTAGCGAACAGGATTAGATACCCTGGTAGTCTACGCCGTAAACGATGGTCACTAGCTGTTCGACATACATTGGTATGTTGAGTGGCTAAGCGAAAGTGATAAGTGACCCACCTGGGGAGTACGCTCGCAAGAGTGAA	223
node_000000173	ACGGAGGGTGCAAGCGTTAATCGGAATTACTGGGCGTAAAGGGTATGTAGGCGGTTTATTAAGTCATTCGTGAAAGACCTGGGCTTAACCTGGGTTTGTCGGGTGATACTGGTGGACTAGAATTTAGCAGAGGCAAGTGGAATTTCCTGTGTAGCGGTGAAATGCGTAGATATAGGAAAGAACACCGGTGGCGAAGGCGACTTGCTGGGCTAAAATTGACGCTGAGGTACGAAAGCGTGGGTAGCGAACAGGATTAGATACCCTGGTAGTCCACGCTGTAAACGATGAGAACTTGCTGTTGGGGCCATTTATAGGCATTTAGTAGCGTAGTTAACGCGTTAAGTTCTCCGCCTGGGGAGTACGGTCGCAAGATTAAA	221
node_000000812	ACGAAGGGTGCAAGCGTTGTTCGGATTTACTGGGCGTAAAGCGCGCGCAGGCGGATTGTTAAGCCAGATGTGAAATCTCGGGGCCCAACCCCGAAACTGCGTCTGGAACTGATGATCTAGAATCTTGGAGAGGGAAATGGAATTTCGCATGTAGGGGTAAAATCCGTAGAGATGCGAAGGAACACCAGAGGCGAAGGCGGTTTCCTGGCCAAGTATTGACGCTGAGGCGCGAAAGCGTGGGGAGCAAACAGGATTAGATACCCTGGTAGTCCACGCCGTAAACGATGAGCACTAGGTATGGGATTGTTGACCGATTCCGTGCCAAAGCTAACGCATTAAGTGCTCCGCCTGGGGAGTACGGTCGCAAGACTAAA	216
node_000001035	ACGAAGGGACCTAGCGTAGTTCGGAATTACTGGGCTTAAAGAGTTCGTAGGTGGTTAAAAAAGTTGGTGGTGAAATCCCAGAGCTTAACTCTGGAACTGCCATCAAAACTTTTTAGCTAGAGTATGATAGAGGAAAGCAGAATTTCTAGTGTAGAGGTGAAATTCGTAGATATTAGAAAGAATACCAATTGCGAAGGCAGCTTTCTGGATCATTACTGACACTGAGGAACGAAAGCATGGGTAGCGAAGAGGATTAGATACCCTCGTAGTCCATGCCGTAAACGATGTGTGTTAGACGTTGGAAATTTATTTTCAGTGTCGCAGCGAAAGCGATAAACACACCGCCTGGGGAGTACGACCGCAAGGTTAAA	214
node_000000060	ACGGAAGGTCCAAGCGTTAATCGGAATTACTGGGCGTAAAGCGCGCGTAGGTGGTTTATTAAGTTGGATGTGAAATCCCCGGGCTCAACCTGGGAACTGCATCCAAAACTGATTCACTAGAGTACGATAGAGGGAGGTAGAATTCACAGTGTAGCGGTGGAATGCGTAGATATTGTGAAGAATACCAATGGCGAAGGCAGCCTCCTGGATCTGTACTGACACTGAGGTGCGAAAGCGTGGGTAGCGAACAGGATTAGATACCCTGGTAGTCCACGCCGTAAACGATGTCAACTAGCTGTTGGAGAACTATGTTCTTCAGTGGCGCAGCTAACGTAGTAAGTTGACCGCCTGGGGAGTACGGCCGCAAGGCTAAA	209
node_000000850	ACGTAGGGTGCGAGCGTTGTTCGGAATTACTGGGCGTAAAGGGCGCGCAGGCGGAATAGCAAGTCGGAGGTGAAAGCCCGGGGCTCAACCCCGGAGGGTCTTTCGAAACTGCTAATCTAGAGAGGGTCAGGGGCCAGCAGAATTCCTGGTGTAGAGGTGAAATTCGTAGATATCAGGAGGAATACCGGTGGCGAAAGCGGCTGGCTGGGGCCACTCTGACGCTGAGGCGCGAAAGCGTGGGGAGCAAACGGGATTAGATACCCCGGTAGTCCACGCCGTAAACGATGAGCACTGGACGTCCGGAGGGTTCGACCCTTCTGGGTGTTTCAGCTAACGCATTAAGTGCTCCGCCTGGGGAGTACGGTCGCAAGACTAAA	208
node_000000731	ACGGAGGGGGCTAGCGTTGTTCGGAATCACTGGGCGTAAAGCGCGCGTAGGCGGACGGGTCAGTTGGGGGTGAAATCCCGGAGCTCAACTCCGGAACTGCCTTCAATACTGCCCGTCTTGAGGTCGAGAGAGGTAAGTGGAATTCCGAGTGTAGAGGTGGAATTCGTAGATATTCGGAAGAACACCAGTGGCGAAGGCGGCTTACTGGCTCGATTCTGACGCTGAGGTGCGAAAGCGTGGGGAGCAAACAGGATTAGATACCCTGGTAGTCCACGCCGTAAACGATGAATGCCAGCTGTCGGGCGGTTTTCCGTTCGGTGGCGCAGCTAACGCATTAAGCATTCCGCCTGGGGAGTACGGTCGCAAGACTAAA	208
node_000000348	ACGGAGGGTGCAAGCGTTAATCGGAATTACTGGGCGTAAAGCGTACGTAGGCGGCGTGTTAAGCAAGATGTGAAAGCCCCGGGCTCAACCTGGGAATTGCATTTTGAACTGGCATGCTAGAGTCCTGAAGAGGGTGGTAGAATTTCCAGTGTAGCGGTGAAATGCGTAGATATTGGAAGGAATACCAGTGGCGAAGGCGGCCACCTGGTCAGAGACTGACGCTGAGGTACGAAAGCGTGGGGAGCAAACAGGATTAGATACCCTGGTAGTCCACGCCGTAAACGATGTCAACTAGTTGTTCGTGTCATTAAGACGTGAGTAACGCAGCTAACGCACTAAGTTGACCGCCTGGGGAGTACGGCCGCAAGGTTAAA	206
node_000001019	ACGGAGGGTGCAAGCGTTAATCGGAATTACTGGGCGTAAAGCGCGCGTAGGTGGTTTGATAAGCGAGATGTGAAAGCCCCGGGCTTAACCTGGGAACGGCATTTCGAACTGTCAGGCTAGAGTATGGTAGAGGGTAGTGGAATTTCCTGTGTAGCGGTGAAATGCGTAGATATAGGAAGGAACACCAGTGGCGAAGGCGGCTACCTGGACCAATACTGACACTGAGGTGCGAAAGCGTGGGGAGCAAACAGGATTAGATACCCTGGTAGTCCACGCCGTAAACGATGTCTACTAGCCGTTGGGACTCTTGAAGTCTTAGTGGCGCAGCTAACGCACTAAGTAGACCGCCTGGGGAGTACGGCCGCAAGGTTAAA	205
node_000001049	ACGAAGGGACCTAGCGTAGTTCGGAATTACTGGGCTTAAAGAGCTCGTAGGTGGTTAGAAAAGTTGGTGGTGAAATCCCAAGGCTTAACCTTGGAACTGCCACCAAAACTTTTTGACTAGAGTATGATAGAGGAAAGTGGAATTTCTAGTGTAGAGGTGAAATTCGTAGATATTAGAAAGAACACCAATTGCGAAGGCAACTTTCTGGATCATTACTGACACTGAGGAGCGAAAGCATGGGTAGCGAAGAGGATTAGATACCCTCGTAGTCCATGCCGTAAACGATGTGTGCTAGACGTTGGAAATTTAGTTTTCAGTGTCGCAGCAAAAGCGTTAAGCACACCGCCTGGGGAGTACGACCGCAAGGTTAAA	204
node_000000876	ACGAAGGGACCTAGCGTAGTTCGGAATTACTGGGCTTAAAGAGTTCGTAGGTGGTTAAAAAAGTTGGTGGTGAAATCCCAGAGCTTAACTCTGGAACTGCCATCAAAACTTTTTAGCTAGAGTATGATAGAGGAAAGCAGAATTTCTAGTGTAGAGGTGAAATTCGTAGATATTAGAAAGAATACCAATTGCGAAGGCAGCTTTCTGGATCATTACTGACACTGAGGAACGAAAGCATGGGTAGCGAAGAGGATTAGATACCCTCGTAGTCCATGCCGTAAACGATGTGTGTTAGACGTTGGAAATTTATTTTCAGTGTCACAGTGAAAACAATAAACACACCGCCTGGGGAGTACGACCGCAAGGTTAAA	200
node_000001011	ACGGAGGGGGCTAGCGTTGTTCGGAATTACTGGGCGTAAAGCGCGCGTAGGCGGGTTGGTTAGTTGGAGGTGAAATCCCAGGGCTTAACCCTGGAACTGCCCTCAATACTGCCAGTCTTGAGTGTGATAGAGGTGAGTGGAATTCTAAGTGTAGAGGTGAAATTCGTAGATATTTAGAAGAACACCAGTGGCGAAGGCGGCTCACTGGCTCACAACTGACGCTGAGGCGCGAAAGCGTGGGGAGCAAACAGGATTAGATACCCTGGTAGTCCACGCCGTAAACGATGAATGCTAGCCGTTGGGCGACTTGATCGCACAGTGGCGCAGCTAACGCATTAAGCATTCCGCCTGGGGAGTACGGTCGCAAGACTAAA	192
node_000001078	ACGAAGGGACCTAGCGTAGTTCGGAATTACTGGGCTTAAAGAGTTCGTAGGTGGTTAAAATAGTTGGTGGTGAAATCCCAGAGCTTAACTCTGGAACTGCCATCAAAACTTTTTAGCTAGAGTATGATAGAGGAAAGTAGAATTTCTAGTGTAGAGGTGAAATTCGTAGATATTAGAAAGAATACCAATTGCGAAGGCAGCTTTCTGGGTCATTACTGACACTGAGGAACGAAAGCATGGGTAGCGAAGAGGATTAGATACCCTCGTAGTCCATGCCGTAAACGATGTGTGCTAGACGTTGGAAATTTTATTTTCAGTGTCGCAGCAAAAGCGATAAGCACACCGCCTGGGGAGTACGACCGCAAGGTTAAA	191
node_000000858	ACATAGGGTGCGAGCGTTGTTCGGAATTACTGGGCGTAAAGGGCGCGCAGGCGGAATAGTAAGTCGGAGGTGAAAGCCCGGGGCTCAACCCCGGAGGGTCTTTCGAAACTGCTAATCTAGAGAGGGTCAGGGGCCGGCAGAATTCCTGGTGTAGAGGTGAAATTCGTAGATATCAGGAGGAATACCGGTGGCGAAGGCGGCCGGCTGGGACCACTCTGACGCTGAGGCGCGAAAGCGTGGGGAGCAAACAGGATTAGATACCCTGGTAGTCCACGCCGTAAACGATGAGCACTGGACGTCCGGAGGGTTCGACCCTTCTGGGTGTTTCAGCTAACGCATTAAGTGCTCCGCCTGGGGAGTACGGTCGCAAGACTAAA	190
node_000001068	ACGAAGGGACCTAGCGTAGTTCGGAATTACTGGGCTTAAAGAGCTCGTAGGTGGTTAGAGAAGTTGGTGGTGAAATCCCAAGGCTTAACCTTGGAACTGCCATCAAAACTTTTTGACTAGAGTATGATAGAGGAAAGTGGAATTTCTAGTGTAGAGGTGAAATTCGTAGATATTAGAAAGAACACCGATTGCGAAGGCAGCTTTCTGGATCATTACTGACACTGAGGAGCGAAAGCATGGGTAGCGAAGAGGATTAGATACCCTCGTAGTCCATGCTGTAAACGATGTGTGCTAGACGTTGGAAATTTATTTTTCAGTGTCGCAGCAAAAGCGTTAAGCACACCGCCTGGGGAGTACGACCGCAAGGTTAAA	188
node_000000616	ACGAGGGGTGCTAGCGTTGTCCGGAATTACTGGGCGTAAAGGGTGTCTAGGCGATTAGGTAAGTTGTTTGTAAAATACCCCGGCTTAACCGGGGACCTGCATACAAAACTATCTGGATAGAGTTTGGGAGAGGAAAGTGGAATTCCTGGTGTAGCGGTGACATGCGTAGATATCAGGAGGAACACCAAAAGCGAAGGCAGCTTTCTGGCCCAAAACTGACGCTGAAGCACGAAAGCGTGGGGAGCAAACAGGATTAGATACCCTGGTAGTCCACGCTGTAAACGATGAGCACTTGGTGTTGGGAGATTCGACCCTCTCAGTGCCGGAGTTAACGCATTAAGTGCTCCGCCTGGGGACTACGACCGCAAGGTTGAA	186
node_000000552	ACGAACCGTGCGAACGTTATTCGGAATCACTGGGCTTAAAGGGTACGTAGGCGGTCTTGCAAGTGGGGTGTGAAATCCCCCGGCTCAACCGGGGAACTGCGCTCCAAACTGCAAGACTTGAGGGAGATAGAGGTGAGCGGAACTGATGGTGGAGCGGTGAAATGCGTTGAGATCATCAGGAACACCAGAGGCGAAGGCGGCTCACTGGATCTCTTCTGACGCTGAGGTACGAAAGCTAGGGTAGCGAACGGGATTAGATACCCCGGTAGTCCTAGCTGTAAACGATGAGCACTGGGTCGAGGAGCCTTCCACAGTTTCTCGGCCGTAGCGAAAGTGTTAAGTGCTCCGCCTGGGGAGTATGGTCGCAAGGCTGAA	186
node_000000775	ACGGAGGGAGCTAGCGTTGTTCGGAATTACTGGGCGTAAAGCGCACGTAGGCGGCGATCTAAGTCAGAGGTGAAAGCCCGGGGCTCAACCCCGGAATAGCCTTTGAGACTGGATTGCTAGAATCTTGGAGAGGTGAGTGGAATTCCGAGTGTAGAGGTGAAATTCGTAGATATTCGGAAGAACACCAGTGGCGAAGGCGGCTCACTGGACAAGTATTGACGCTGAGGTGCGAAAGCGTGGGGAGCAAACAGGATTAGATACCCTGGTAGTCCACGCCGTAAACGATGATAACTAGCTGTCCGGGCTCATGGAGCCTGGGTGGCGCAGCTAACGCATTAAGTTATCCGCCTGGGGAGTACGGTCGCAAGATTAAA	185
node_000000156	ACGGAAGGTGCAAGCGTTATCCGGAATCACTGGGTTTAAAGGGTGCGTAGGCGGTTGCGTAAGTCAGAAGTGAAAGCTCACAGCTTAACTGTGGAATTGCTTTTGATACTGCGCGACTAGAATTAGGTTGAGGTTGGCGGAATGTGACATGTAGCGGTGAAATGCATAGATATGTCATAGAACACCAATTGCGAAGGCAGCTGACTGGACCTATATTGACGCTGAGGCACGAAAGCGTGGGGAGCGAACAGGATTAGATACCCTGGTAGTCCACGCCCTAAACGATGCTTACTCGATGTGTGAAATATTGCGCATCCAAGGGAAACCGTTAAGTAAGCCACCTGGGGAGTACGTTCGCAAGAATGAA	184
node_000000406	ACGGAGGGTGCAAGCGTTAATCGGAATTACTGGGCGTAAAGCGCGCGTAGGCGGTTTGATAAGTTGGATGTGAAAGCCCAGGGCTCAACCTTGGAACTGCATTCAAAACTGTCAGGCTAGAGTACGGTAGAGGGGGGTAGAATTCCACGTGTAGCGGTGAAATGCGTAGAGATGTGGAGGAATACCAGTGGCGAAGGCGGCCCCCTGGATCGATACTGACGCTAAGGTGCGAAAGCGTGGGGAGCAAACAGGATTAGATACCCTGGTAGTCCACGCTGTAAACGATGTCAACTAGCCGTTGGAAGGGTAATCCTTTTAGTGGCGTAGCTAACGCGCTAAGTTGACCGCCTGGGGAGTACGGTCGCAAGATTAAA	182
node_000000993	ACGGGGGGGGCAAGCGTTGTTCGGATTTACTGGGCGTAAAGAGCTCGTAGGCGGCTTGCTTAGTCGAACGTGAAATCCCTTGGCTCAACTGAGGAACTGCGTCCGATACTGGCAGGCTTGAATCCGGGAGAGGGATGCGGAATTCCAGGTGTAGCGGTGAAATGCGTAGATATCTGGAGGAACACCGGTGGCGAAGGCGGCATCCTGGACCGGTATTGACGCTGAGGAGCGAAAGCCAGGGTAGCAAACGGGATTAGATACCCCGGTAGTCCTGGCCCTAAACGATGAATGCTTGGTGTGGCGGGTATCGATCCCTGCTGTGCCGAAGCTAACGCATTAAGCATTCCGCCTGGGGAGTACGGTCGCAAGGCTGAA	178
node_000001070	ACGAAGGGACCTAGCGTAGTTCGGAATTACTGGGCTTAAAGAGCTCGTAGGTGGTTAGAAAAGTTGGTGGTGAAATCCCAAGGCTTAACCTTGGAACTGCCATCAAAACTTTTTAACTAGAGTATGATAGAGGAAAGTGGAATTTCTAGTGTAGAGGTGAAATTCGTAGATATTAGAAAGAACACCGATTGCGAAGGCAACTTTCTGGATCATTACTGACACTGAGGAGCGAAAGCATGGGTAGCGAAGAGGATTAGATACCCTCGTAGTCCATGCTGTAAACGATGTGTGCTAGACGTTGGAAATTTATTTTTCAGTGTCGCAGCAAAAGCGTTAAGCACACCGCCTGGGGAGTACGACCGCAAGGTTAAA	175
node_000000431	ACGGAGGGTGCAAGCGTTAATCGGAATCACTGGGCGTAAAGCGCACGCAGGCGGTTTGTTAAGTCAGATGTGAAAGCCCCGGGCTCAACCTGGGAACTGCGTTTGATACTGACGAACTAGAGTATGGTAGAGAGAAGTGGAATTCCACATGTAGCGGTGAAATGCGTAGAGATGTGGAGGAACATCAGTGGCGAAGGCGACTTCTTGGACCAATACTGACGCTCAGGTGCGAAAGCGTGGGAGCAAACAGGATTAGATACCCTGGTAGTCCACGCCGTAAACGATGTCTACCAGCCGTTGGGGGACTTGTTCCCTTAGTGGCGAAGCTAACGCGATAAGTAGACCGCCTGGGGAGTACGGCCGCAAGGCTAAA	175
node_000000991	ACGAAAGGTGCGAGCGTTAATCGGAATTACTGGGCGTAAAGCGCGCGTAGGCGGTTTGTTAAGTCAGATGTGAAAGCCCCGGGCTCAACCTGGGAATTGCATTTGAAACTGGCAGGCTAGAGTGCAGTAGAGGGAGGTGGAATTTCCGGTGTAGCGGTGAAATGCGTAGAGATCGGAAGGAACACCAGTGGCGAAGGCGGCCTCCTGGACTGACACTGACGCTGAGGTGCGAAAGCGTGGGGAGCAAACAGGATTAGATACCCTGGTAGTCCACGCCGTAAACGATGTCTACTAGTCGTTGGGAATCTTAGTATTCTTGGTGACGAAGTTAACGCGATAAGTAGACCGCCTGGGGAGTACGGCCGCAAGGTTAAA	164
node_000000626	ACGAGGGGTGCTAGCGTTGTCCGGAATCATTGGGCGTAAAGGGTCCGTAGGTGTCTTTGAAAGTCTTTTGTTACATCCATCGGCTTAACCGGTGGCCTGCAATCGAAACTTCAAGGATAGAGTTCGAGAGAGGAAAGTGGAATTCCTGGTGTAGCGGTGACATGCGTAGATATCAGGAGGAACACCAATGGCGAAGGCAGCTTTCTGGCTCGATACTGACGCTGAGGGACGAAAGCGTGGGGAGCGAACAGGATTAGATACCCTGGTAGTCCACGCCGTAAACGATGAGTACTTGATGTCGGAGGATTCGACCCCTTCGGTATCGTAGCTAACGCGATAAGTACTCCGCCTGGGGACTACGGCCGCAAGGCTGAA	164
node_000001048	ACGAAGGGACCTAGCGTAGTTCGGAATTACTGGGCTTAAAGAGCTCGTAGGTGGTTAGAAAAGTTGGTGGTGAAATCCCAAGGCTTAACCTTGGAACTGCCGCCAAAACTTTTTGACTAGAGTATGATAGAGGAAAGTGGAATTTCTAGTGTAGAGGTGAAATTCGTAGATATTAGAAAGAACACCGATTGCGAAGGCAACTTTCTGGATCATTACTGACACTGAGGAGCGAAAGCATGGGTAGCGAAGAGGATTAGATACCCTCGTAGTCCATGCCGTAAACGATGTGTGCTAGACGTTGGAAATTTAGTTTTCAGTGTCGCAGCAAAAGCGTTAAGCACACCGCCTGGGGAGTACGACCGCAAGGTTAAA	154
node_000000313	ACGGAGGGTGCAAGCGTTATCCGGAATCACTGGGTTTAAAGGGTGCGTAGGCGGCCTGGTAAGTCAGAGGTGAAATGCACGAGCTTAACTGGTGAATTGCCTTTGAAACTATCAAGCTAGAATTATGTTGAGGTCAGCGGAATGAGTCATGTAGCGGTGAAATGCATAGATATGACTTAGAACACCAATTGCGTAGGCAGCTGGCTGGGCATATATTGACGCTGAGGCACGAAAGCGTGGGGAGCGAACAGGATTAGATACCCTGGTAGTCCACGCCCTAAACGATGCTTACTCGATGTTTGGTTTTAGGACTGAGCATCCAAGGGAAACCATTAAGTAAGCCACCTGGGGAGTACGTTCGCAAGAATGAA	153
node_000000286	ACGAAGGGGGCTAGCGTTGTTCGGATTTACTGGGCGTAAAGGGCGCGTAGGCGGTCTGGAAAGTGAAGGGTGAAATCCTCGGGCCCAACCCGAGAACTGCCCCTCAAACTAACAGACTCGAGAGTGGGAAATGATGACGGAATTCCCAGTGGAGAGGTGGAATTCGTAGAGATTGGGAAGAACACCAGTAGCGAAAGCGGTCATCAGGCCCAAATCTGACGCTGAGGCGCGAAAGCGTGGGTAGCAAACAGGATTAGATCCCCTGGTAGTCCACGCCGTAAACGATGTGTGCCAGCTGTCGGGTCGTTCACGACTCGGCGGCGCAGCTAACGCCTTGAGCACACCGCCTGGGGAGTACGGCCGCAAGGCTAAA	153
node_000001012	ACGGAGGGGGCTAGCGTTGTTCGGAATTACTGGGCGTAAAGCGCGCGTAGGCGGGTTGGTTAGTTGGAGGTGAAATCCCAGGGCTTAACCCTGGAACTGCCCTCAATACTGCCAGTCTTGAGTGTGATAGAGGTGAGTGGAATTCTAAGTGTAGAGGTGAAATTCGTAGATATTTAGAAGAACACCAGTGGCGAAGGCGGCTCACTGGCTCACAACTGACGCTGAGGCGCGAAAGCGTGGGGAGCAAACAGGATTAGATACCCTGGTAGTCCACGCCGTAAACGATGAATGCTAGCCGTTGGGCAACTTGATTGCACAGTGGCGCAGCTAACGCATTAAGCATTCCGCCTGGGGAGTACGGTCGCAAGACTAAA	150
node_000000996	ACTAGGGGTGCGAGCGTTGTCCGGAATCACTGGGCGTAAAGGGTCCGTAGGCGTCCCAAAAAGTCATTTGTTAAATACACCGGCTTAACCGGTGGCCTGCATTTGAAACTGTTGGGATAGAGTATAGGAGAGGAAAGTGGAATTCCTGGTGTAGCGGTGACATGCGTAGATATCAGGAGGAACACCAATGGCGAAGGCAGCTTTCTGGCCTATTACTGACGCTGAGGGACGAAAGCGTGGGGAGCGAACAGGATTAGATACCCTGGTAGTCCACGCCGTAAACGATGAGTACTTGGTGTCGGGGGAATCGACCCCCTCGGTACCGGAGCTAACGCATTAAGTACTCCGCCTGGGAACTACGACCGCAAGGTTGAA	144
node_000000808	ACGGAGGGGGCTAGCGTTGTTCGGAATCACTGGGCGTAAAGCGCGCGTAGGCGGATTGCTAAGTTGGGGGTGAAATGCTGAGGCTTAACCTCATGAATTGCCTCCAAAACTAGCAGTCTCGAGTCCGAGAGAGGTGAGCGGAATTTCCAGTGTAGAGGTGGAATTCGTAGATATTGGAAAGAACACCAGTGGCGAAGGCGGCTCACTGGCTCGGTACTGACGCTGAGGTGCGAAAGCGTGGGGAGCAAACAGGATTAGATCCCCTGGTAGTCCACGCCGTAAACGATGGATGCTAGCCGTTGGGCGGTTCGCCGCTCGGTGGCGCAGCTAACGCATTAAGCATCCCGCCTGGGGAGTACGGTCGCAAGACTAAA	144
node_000000283	ACGAAGGGGGCTAGCGTTGTTCGGATTTACTGGGCGTAAAGGGCGCGTAGGCGGTCTGGAAAGTGAAGGGTGAAATCCTCGGGCCCAACCCGAGAACTGCCCCTCAAACTCACAGACTCGAGAGTGGGAAATGATGACGGAATTCCCAGTGGAGAGGTGGAATTCGTAGAGATTGGGAAGAACACCAGTAGCGAAAGCGGTCATCAGGCCCAAATCTGACGCTGAGGCGCGAAAGCGTGGGTAGCAAACAGGATTAGATACCCTGGTAGTCCACGCCGTAAACGATGTGTGCCAGCTGTCGGGTCGTTCACGACTCGGCGGCGCAGCTAACGCCTTGAGCACACCGCCTGGGGAGTACGGCCGCAAGGCTAAA	141
node_000000632	ACGGAGGGTGCAAGCATTAATCGGATTTATTGGGTGTAAAGAGCATGTAGGCGGATAAGTAAGTCAGATGTGAAATTTCGGAGCTCAACTTCGAAGCTGCATTTGAAACTACTTGTCTTGAGGGTAGACGGAGAAAACGGAATTCCAAGTGTAGCGGTGAAATGCGTAGATATTTGGAAGAACACCGGTGGCGAAAGCGGTTTTCTAGTTTATTCCTGACGCTGAGATGCGAGAGCAAGGGTAGCAAACAGGATTAGATACCCTGGTAGTCCTTGCCGTAAACGATGCATACTTGGTGTAGTTGGACTCAACCCCGACTGTGCCGTAGCTAACGCGTTAAGTATGCCACCTGGGGAGTACGCCCGCAAGGGTGAA	140
node_000001030	ACGAAGGGACCTAGCGTAGTTCGGAATTACTGGGCTTAAAGAGTTCGTAGGTGGTTAAAAAAGTTGATGGTGAAATCCCAGAGCTTAACTCTGGAACTGCCATCAAAACTTTTTAGCTAGAGTATGATAGAGGAAAGCAGAATTTCTAGTGTAGAGGTGAAATTCGTAGATATTAGAAAGAATACCAATTGCGAAGGCAGCTTTCTGGATCATTACTGACGCTGAGGAACGAAAGCATGGGTAGCGAAGAGGATTAGATACCCTCGTAGTCCATGCCGTAAACGATGTGTGTTAGACGTTGGAAATTTATTTTCAGTGTCGCAGTGAAAACAATAAACACACCGCCTGGGGAGTACGACCGCAAGGTTAAA	137
node_000000988	ACGGAGGGTCCAAGCGTTGTCCGGATTTATTGGGTTTAAAGAGTGCGTAGGTGGTTTATTAAGTCAGTGGTGAAATCCTGCAGCTCAACTGTAGAACTGCCATTGATACTGATAAACTTGAGTTTGGTTTAGGTAAGTGGAATTTATGATGTAGCGGTGAAATGCATAGATATCATAAGGAACACCAATAGCGAAGGCAGCTTACTGGACCACAACTGACACTGAGGCACGAAAGCGTGGGTAGCGAACAGGATTAGATACCCTGGTAGTCCACGCCGTAAACGATGCTCACTCGATGTTAGCGATATACTGTTAGCGTCCAAGCTAAAGCGTTAAGTGAGCCACCTGGGGAGTACGCCGGCAACGGTGAA	137
node_000000414	ACAGAGGGTGCAAGCGTTAATCGGAATTACTGGGCGTAAAGCGCGCGTAGGTGGTTTGTTAAGTTGGATGTGAAATCCCCGGGCTCAACCTGGGAACTGCATTCAAAACTGACTGACTAGAGTATGGTAGAGGGTGGTGGAATTTCCTGTGTAGCGGTGAAATGCGTAGATATAGGAAGGAACACCAGTGGCGAAGGCGACCACCTGGACTAATACTGACACTGAGGTGCGAAAGCGTGGGGAGCAAACAGGATTAGATACCCTGGTAGTCCACGCCGTAAACGATGTCAACTAGCCGTTGGAAGCCTTGAGCTTTTAGTGGCGCAGCTAACGCATTAAGTTGACCGCCTGGGGAGTACGGCCGCAAGGTTAAA	136
node_000001003	ACGAGGGGTGCTAGCGTTGTCCGGAATCATTGGGCGTAAAGGGTCCGTAGGTGTCTTTGCAAGTCGTTTGTTACATCCACCGGCTTAACCGGTGGCCTGCAATCGAAACTGCAAGGATAGAGTTCGAGAGAGGAAAGTGGAATTCCTGGTGTAGCGGTGACATGCGTAGATATCAGGAGGAACACCAATGGCGAAGGCAGCTTTCTGGCTCGATACTGACACTGAGGGACGAAAGCGTGGGGAGCAAACAGGATTAGATACCCTGGTAGTCCACGCCGTAAACGATGAGTACTTGATGTCGGAGGATTCGACCCCTTCGGTATCGTAGCTAACGCGTTAAGTACTCCGCCTGGGGACTACGGCCGCAAGGCTGAA	135
node_000000726	ACGGAGGGTGCAAGCGTTAATCGGAATCACTGGGCGTAAAGCGCACGCAGGCGGTTTGTTAAGTCAGATGTGAAAGCCCCGGGCTCAACCTGGGAACTGCGTTTGATACTGACGAACTAGAGTATGGTAGAGAGAAGTGGAATTCCACATGTAGCGGTGAAATGCGTAGAGATGTGGAGGAACATCAGTGGCGAAGGCGACTTCTTGGACCAATACTGACGCTCAGGTGCGAAAGCGCGGGGAGCAAACAGGATTAGATACCCTGGTAGTCCACGCCGTAAACGATGTCTACCAGCCGTTGGGGGACTTGTTCCCTTAGTGGCGAAGCTAACGCGATAAGTAGACCGCCTGGGGAGTACGGCCGCAAGGCTAAA	135
node_000000245	ACGGAGGGGGCTAGCGTTGTTCGGAATTACTGGGCGTAAAGCGCGCGTAGGCGGATTGCCCAGTTGGGGGTGAAATCCTGAGGCTTAACCTCAGAACAGCCCTCAAAACTAGCAATCTCGAGTCCGAGAGAGGTGAGCGGAATTTCCAGTGTAGAGGTGGAATTCGTAGATATTGGAAAGAACACCAGCGGCGAAGGCGGCTCACTGGCTCGGAACTGACGCTGAGGTGCGAAAGCGTGGGTAGCGAACAGGATTAGATACCCTGGTAGTCCACGCTGTAAACGATGGATGCCAGCTGTCGGGCCTTACGGCTCGGTGGCGCCGCTAACGCATTGAGCATCCCGCCTGGGGAGTACGGTCGCAAGACTAAA	134
node_000000832	ACGGAGGGTGCAAGCGTTAATCGGAATCACTGGGCGTAAAGCGCGCGTAGGCGGTCTAGTCAGTCAGATGTGAAAGCCCCGGGCTCAACCTGGGAACTGCATTTGAAACTGCTGGACTAGAGTGTGGTAGAGGGAAGTGGAATTCCGAGTGTAGCGGTGAAATGCGTAGAGATTCGGAGGAACATCAGTGGCGAAGGCGACTTCCTGGACCAACACTGACGCTGAGGTGCGAAAGCGTGGGGAGCAAACAGGATTAGATACCCTGGTAGTCCACGCCGTAAACGATGTCTACTAGCCGTCGGGGAGCTTGACTCCTTGGTGGCGCAGCTAACGCGATAAGTAGACCGCCTGGGGAGTACGGCCGCAAGGCTAAA	132
node_000001031	ACGAAGGGACCTAGCGTAGTTCGGAATTACTGGGCTTAAAGAGTTCGTAGGTGGTTAAAAAAGTTGATGGTGAAATCCCAGAGCTTAACTCTGGAACTGCCATCAAAACTTTTTAGCTAGAGTATGATAGAGGAAAGCAGAATTTCTAGTGTAGAGGTGAAATTCGTAGATATTAGAAAGAATACCAACTGCGAAGGCAGCTTTCTGGATCATTACTGACGCTGAGGAACGAAAGCATGGGTAGCGAAGAGGATTAGATACCCTCGTAGTCCATGCCGTAAACGATGTGTGTTAGACGTTGGAAATTTATTTTCAGTGTCGCAGTGAAAACAATAAACACACCGCCTGGGGAGTACGACCGCAAGGTTAAA	131
node_000001043	ACGAAGGGACCTAGCGTAGTTCGGAATTACTGGGCTTAAAGAGCTCGTAGGTGGTTAAAAAAGTTGATGGTGAAATCCCAAGGCTTAACCTTGGAACTGCCATCAAAACTTTTTAGCTAGAGTGTGATAGAGGTAAGTGGAATTTCTAGTGTAGAGGTGAAATTCGTAGATATTAGAAAGAACACCAAATGCGAAGGCAACTTACTGGGTCACTACTGACACTGAGGAGCGAAAGCATGGGTAGCGAAGAGGATTAGATACCCTCGTAGTCCATGCCGTAAACGATGTGTGCTAGACGTTGGAAATATATTTTTCAGTGTCGCAGCGAAAGCATTAAGCACACCGCCTGGGGAGTACGACCGCAAGGTTAAA	129
node_000000725	ACGGAGGGTGCAAGCGTTAATCGGAATCACTGGGCGTAAAGCGCACGCAGGCGGTTTGTTAAGTCAGATGTGAAAGCCCCGGGCTCAACCTGGGAACTGCGTTTGATACTGACGAACTAGAGTATGGTAGAGAGAAGTGGAATTCCACATGTAGCGGTGAAATGCGTAGAGATGTGGAGGAACATCAGTGGCGAAGGCGACTTCTTGGACCAATACTGACGCTCAGGTGCGAAAGCGTGGGGAGCAAACAGGATTAGATACCCCGGTAGTCCACGCCGTAAACGATGTCTACCAGCCGTTGGGGGACTTGTTCCCTTAGTGGCGAAGCTAACGCGATAAGTAGACCGCCTGGGGAGTACGGCCGCAAGGCTAAA	127
node_000001002	ACGAGGGGTGCTAGCGTTGTCCGGAATCATTGGGCGTAAAGGGTCCGTAGGTGTCTTTGCAAGTCGTTTGTTACATTCACCGGCTCAACCGGTGGCCTGCAATCGAAACTGCAAGGATAGAGTTCGAGAGAGGAAAGTGGAATTCCTGGTGTAGCGGTGACATGCGTAGATATCAGGAGGAACACCAATGGCGAAGGCAGCTTTCTGGCTCGATACTGACACTGAGGGACGAAAGCGTGGGTAGCGAACAGGATTAGATACCCTGGTAGTCCACGCCGTAAACGATGAGTACTTGATGTCGGAGGATTCGACCCCTTCGGTATCGTAGCTAACGCGTTAAGTACTCCGCCTGGGGACTACGGCCGCAAGGCTGAA	125
node_000000246	ACGGAGGATCCAAGCGTTATCCGGAATTATTGGGTTTAAAGGGTCCGCAGGCTGTTTGTTAAGTTAGAGGTGAAATCCTACCGCTCAACGGTAGAACTGCCTTTAAAACTGGCAAACTTGAGTTATTGTGAAGTAATTAGAATGTGTAGTGTAGCGGTGAAATGCATAGATATTACACAGAATACCGATTGCGAAAGCAGATTACTAACAATTAACTGACGCTGAGGGACGAAAGCGTGGGTAGCGAACAGGATTAGATACCCTGGTAGTCCACGCCGTAAACGATGGTCACTAGCTGTTTGATGTACATTGGTACATTGAGTGGCTAAGCGAAAGTGATAAGTGACCCACCTGGGGAGTACGCTCGCAAGAGTGAA	125
node_000001013	ACGAAAGGGGCAAGCGTTGTTCGGATTTACTGGGCGTAAAGGGCACGCAGGCGGTCTTGCCAGTCAGGGGTGAAAGCCCGGGGCTCAACCCCGGAACTGCCTCTGATACTGCAGGACTAGAGACTAGGAGAGGGTGGTGGAATTCCCAGTGTAGAGGTGAAATTCGTAGATATTGGGAGGAACACCAGAGGCGAAGGCGGCCACCTGGACTAGATCTGACGCTCAGGTGCGAAAGCGTGGGGAGCAAACAGGATTAGATACCCTGGTAGTCCACGCCGTAAACGATGAGTGCTAGTTGTCGGGATTTCGATTTCGGTGACGCAGCTAACGCATTAAGCACTCCGCCTGGGGAGTACGGTCGCAAGATTAAA	124
node_000000983	ACGGAGGGTGCGAGCGTTAATCGGAATTACTGGGCGTAAAGCGCACGCAGGCGGTTTGTTAAGCTAGATGTGAAAGCCCCGGGCTCAACCTGGGATGGTCATTTAGAACTGGCAGACTAGAGTCTTGGAGAGGGGAGTGGAATTCCAGGTGTAGCGGTGAAATGCGTAGATATCTGGAGGAACATCAGTGGCGAAGGCGACTCCCTGGCCAAAGACTGACGCTCATGTGCGAAAGTGTGGGTAGCGAACAGGATTAGATACCCTGGTAGTCCACACCGTAAACGCTGTCTACTAGCTGTTTGTGGCTTTAAGCCGTGAGTAGCGAAGCTAACGCGATAAGTAGACCGCCTGGGGAGTACGGCCGCAAGGTTAAA	120
node_000001014	ACGAAAGGGGCAAGCGTTGTTCGGATTTACTGGGCGTAAAGGGCACGCAGGCGGTCCTGCCAGTCAGGGGTGAAAGCCCGGGGCTCAACCCCGGAACTGCCTCTGATACTGCAGGACTAGAGACTAGGAGAGGGTGGTGGAATTCCCAGTGTAGAGGTGAAATTCGTAGATATTGGGAGGAACACCAGAGGCGAAGGCGGCCACCTGGACTAGATCTGACGCTCAGGTGCGAAAGCGTGGGGAGCAAACAGGATTAGATACCCTGGTAGTCCACGCCGTAAACGATGAGTGCTAGTTGTCGGGATTTCGATTTCGGTGACGCAGCTAACGCATTAAGCACTCCGCCTGGGGAGTACGGTCGCAAGATTAAA	118
node_000000992	ACGAAAGGTGCGAGCGTTAATCGGAATTACTGGGCGTAAAGCGCGCGTAGGCGGTTTGTTAAGTCAGATGTGAAAGCCCCGGGCTCAACCTGGGAATTGCATTTGAAACTGGCAGGCTAGAATGCAGTAGAGGGAGGTGGAATTTCCGGTGTAGCGGTGAAATGCGTAGAGATCGGAAGGAACACCAGTGGCGAAGGCGGCCTCCTGGACTGACATTGACGCTGAGGTGCGAAAGCGTGGGGAGCAAACAGGATTAGATACCCTGGTAGTCCACGCCGTAAACGATGTCTACTAGTCGTTGGGAATCTTAGTATTCTTGGTGACGAAGTTAACGCGATAAGTAGACCGCCTGGGGAGTACGGCCGCAAGGTTAAA	118
node_000001029	ACGAAGGGACCTAGCGTAGTTCGGAATTACTGGGCTTAAAGAGTTCGTAGGTGGTTAAAAAAGTTGGTGGTGAAATCCCAGAGCTTAACTCTGGAACTGCCATCAAAACTTTTTAGCTAGAGTATGATAGAGGAAAGTAGAATTTCTAGTGTAGAGGTGAAATTCGTAGATATTAGAAAGAATACCAATTGCGAAGGCAGCTTTCTGGATCATTACTGACACTGAGGAACGAAAGCATGGGTAGCGAAGAGGATTAGATACCCTCGTAGTCCATGCCGTAAACGATGTGTGTTAGATGTTGGAAATTTATTTTCAGTATCGCAGCGAAAGCAATAAACACACCGCCTGGGGAGTACGACCGCAAGGTTAAA	115
node_000001017	ACGGAGGGTGCAAGCGTTAATCGGAATTACTGGGCGTAAAGCGCGCGTAGGTGGTTTGATAAGCGAGATGTGAAAGCCCCGGGCTTAACCTGGGAACGGCATTTCGAACTGTCAGGCTAGAGTGTGGTAGAGGGTAGTGGAATTTCCTGTGTAGCGGTGAAATGCGTAGATATAGGAAGGAACACCAGTGGCGAAGGCGGCTACCTGGACCAACACTGACACTGAGGTGCGAAAGCGTGGGGAGCAAACAGGATTAGATACCCTGGTAGTCCACGCCGTAAACGATGTCTACTAGCCGTTGGGACTCTTGAAGTCTTAGTGGCGCAGTTAACGCACTAAGTAGACCGCCTGGGGAGTACGGCCGCAAGGTTAAA	115
node_000001033	ACGAAGGGACCTAGCGTAGTTCGGAATTACTGGGCTTAAAGAGTTCGTAGGTGGTTAAAATAGTTGGTGGTGAAATCCCAGAGCTTAACTCTGGAACTGCCATCAAAACTTTTTAGCTAGAGTATGATAGAGGAAAGCAGAATTTCTAGTGTAGAGGTGAAATTCGTAGATATTAGAAAGAATACCAATTGCGAAGGCAGCTTTCTGGATCATTACTGACACTGAGGAACGAAAGCATGGGTAGCGAAGAGGATTAGATACCCTCGTAGTCCATGCCGTAAACGATGTGTGTTAGACGTTGGAAATTTATTTTCAGTGTCGCAGCGAAAGCGATAAACACACCGCCTGGGGAGTACGACCGCAAGGTTAAA	113
node_000000430	ACGGAGGGTGCAAGCGTTAATCGGAATCACTGGGCGTAAAGCGCACGCAGGCGGTTTGTTAAGTCAGATGTGAAAGCCCCGGGCTCAACCTGGGAACTGCGTTTGATACTGACGAACTAGAGTATGGTAGAGAGAAGTGGAATTCCACATGTAGCGGTGAAATGCGTAGAGATGTGGAGGAACATCAGTGGCGAAGGCGACTTCTTGGACCAATACTGACGCTCAGGTGCGAAAGCGTGGGGAGCAAACAGGATTAGATACCCTGGTAGTCCACGCCGTAAACGATGTCTACCAGCCGTTGGGGACTTGTTCCCTTAGTGGCGAAGCTAACGCGATAAGTAGACCGCCTGGGGAGTACGGCCGCAAGGCTAAA	110
