# Supplementary material for: Minimum entropy decomposition: Unsupervised oligotyping for sensitive partitioning of high-throughput marker gene sequences
Source: ISME J. 2014 Oct 17;9(4):968–79. doi: 10.1038/ismej.2014.195 (PMC4817710; doi:10.1038/ismej.2014.195)
Supplement: Supplementary Table 3 [file ismej2014195x6.xls]

## Sheet: ORAL MICROBIOME DATASET
Samples	Source	Quality Filtered Reads
159470302-BM	BUCCAL_MUCOSA	6785
160400887-BM	BUCCAL_MUCOSA	2633
158499257-BM	BUCCAL_MUCOSA	4677
160947100-BM	BUCCAL_MUCOSA	3137
160502038-BM	BUCCAL_MUCOSA	2949
158964549-BM	BUCCAL_MUCOSA	6739
514014184-BM	BUCCAL_MUCOSA	4885
533247696-BM	BUCCAL_MUCOSA	2585
159369152-BM	BUCCAL_MUCOSA	1926
160319967-BM	BUCCAL_MUCOSA	3207
158256496-BM	BUCCAL_MUCOSA	2852
161270782-BM	BUCCAL_MUCOSA	2314
161068481-BM	BUCCAL_MUCOSA	3955
160481808-BM	BUCCAL_MUCOSA	2023
208027353-BM	BUCCAL_MUCOSA	1985
872848689-BM	BUCCAL_MUCOSA	4917
737052003-BM	BUCCAL_MUCOSA	7609
159814214-BM	BUCCAL_MUCOSA	1494
764892411-BM	BUCCAL_MUCOSA	5839
295137534-BM	BUCCAL_MUCOSA	5638
764649650-BM	BUCCAL_MUCOSA	4755
404239096-BM	BUCCAL_MUCOSA	16076
159713063-BM	BUCCAL_MUCOSA	8466
161473083-BM	BUCCAL_MUCOSA	3086
160016515-BM	BUCCAL_MUCOSA	2359
158924089-BM	BUCCAL_MUCOSA	6016
160603188-BM	BUCCAL_MUCOSA	3595
158337416-BM	BUCCAL_MUCOSA	3107
158418336-BM	BUCCAL_MUCOSA	10674
159268001-BM	BUCCAL_MUCOSA	3600
158944319-BM	BUCCAL_MUCOSA	3676
159915365-BM	BUCCAL_MUCOSA	3418
158276726-BM	BUCCAL_MUCOSA	3807
159551223-BM	BUCCAL_MUCOSA	2791
160542498-BM	BUCCAL_MUCOSA	930
763982056-BM	BUCCAL_MUCOSA	7440
451588811-BM	BUCCAL_MUCOSA	3871
159632143-BM	BUCCAL_MUCOSA	2063
763759525-BM	BUCCAL_MUCOSA	8225
161412393-BM	BUCCAL_MUCOSA	2363
612472597-BM	BUCCAL_MUCOSA	5429
159429842-BM	BUCCAL_MUCOSA	2742
160178356-BM	BUCCAL_MUCOSA	1353
764083206-BM	BUCCAL_MUCOSA	7005
160158126-BM	BUCCAL_MUCOSA	2692
336497421-BM	BUCCAL_MUCOSA	5086
158822939-BM	BUCCAL_MUCOSA	6431
159207311-BM	BUCCAL_MUCOSA	1832
160663879-BM	BUCCAL_MUCOSA	1584
809635352-BM	BUCCAL_MUCOSA	2897
158357646-BM	BUCCAL_MUCOSA	2490
159510762-BM	BUCCAL_MUCOSA	3362
159005010-BM	BUCCAL_MUCOSA	3934
160340197-BM	BUCCAL_MUCOSA	3085
159146620-BM	BUCCAL_MUCOSA	10078
763921366-BM	BUCCAL_MUCOSA	6746
686765762-BM	BUCCAL_MUCOSA	1622
414519462-BM	BUCCAL_MUCOSA	3906
158013734-BM	BUCCAL_MUCOSA	3787
765094712-BM	BUCCAL_MUCOSA	4610
604812005-BM	BUCCAL_MUCOSA	3845
257905678-BM	BUCCAL_MUCOSA	6260
764447348-BM	BUCCAL_MUCOSA	5509
763901136-BM	BUCCAL_MUCOSA	6859
160704339-BM	BUCCAL_MUCOSA	2950
159571453-BM	BUCCAL_MUCOSA	2116
159389382-BM	BUCCAL_MUCOSA	2410
158479027-BM	BUCCAL_MUCOSA	7727
840279516-BM	BUCCAL_MUCOSA	3991
161230322-BM	BUCCAL_MUCOSA	4277
937415040-BM	BUCCAL_MUCOSA	5773
159591683-BM	BUCCAL_MUCOSA	730
370027359-BM	BUCCAL_MUCOSA	2726
158216035-BM	BUCCAL_MUCOSA	3628
160239046-BM	BUCCAL_MUCOSA	708
764467579-BM	BUCCAL_MUCOSA	6187
160967330-BM	BUCCAL_MUCOSA	3005
159672603-BM	BUCCAL_MUCOSA	1012
764831721-BM	BUCCAL_MUCOSA	3186
160421117-BM	BUCCAL_MUCOSA	1593
147406386-BM	BUCCAL_MUCOSA	5196
492786515-BM	BUCCAL_MUCOSA	2632
159227541-BM	BUCCAL_MUCOSA	2385
158802708-BM	BUCCAL_MUCOSA	4761
160056975-BM	BUCCAL_MUCOSA	4018
765560005-BM	BUCCAL_MUCOSA	5711
160441347-BM	BUCCAL_MUCOSA	1358
160218816-BM	BUCCAL_MUCOSA	1891
764872181-BM	BUCCAL_MUCOSA	3138
246515023-BM	BUCCAL_MUCOSA	4421
892969023-BM	BUCCAL_MUCOSA	5536
158155345-BM	BUCCAL_MUCOSA	2821
160906640-BM	BUCCAL_MUCOSA	2065
161311242-BM	BUCCAL_MUCOSA	2295
159328691-BM	BUCCAL_MUCOSA	5392
159450072-BM	BUCCAL_MUCOSA	1598
764305738-BM	BUCCAL_MUCOSA	9193
160643649-BM	BUCCAL_MUCOSA	2286
159288231-BM	BUCCAL_MUCOSA	3836
160684109-BM	BUCCAL_MUCOSA	2372
160380657-BM	BUCCAL_MUCOSA	1929
160259276-BM	BUCCAL_MUCOSA	636
764224817-BM	BUCCAL_MUCOSA	7383
161554003-BM	BUCCAL_MUCOSA	2582
160582958-BM	BUCCAL_MUCOSA	2373
764953101-BM	BUCCAL_MUCOSA	4852
432193348-BM	BUCCAL_MUCOSA	2264
764750800-BM	BUCCAL_MUCOSA	4512
160036745-BM	BUCCAL_MUCOSA	3080
638754422-BM	BUCCAL_MUCOSA	2689
160137896-BM	BUCCAL_MUCOSA	3293
764143897-BM	BUCCAL_MUCOSA	3713
160987560-BM	BUCCAL_MUCOSA	4999
668248235-BM	BUCCAL_MUCOSA	5844
763456073-BM	BUCCAL_MUCOSA	5386
764487809-BM	BUCCAL_MUCOSA	5743
158438567-BM	BUCCAL_MUCOSA	7931
517810313-BM	BUCCAL_MUCOSA	4154
161331472-BM	BUCCAL_MUCOSA	2853
764366428-BM	BUCCAL_MUCOSA	6417
370425937-BM	BUCCAL_MUCOSA	3200
764002286-BM	BUCCAL_MUCOSA	6100
765034022-BM	BUCCAL_MUCOSA	4671
160845950-BM	BUCCAL_MUCOSA	2019
650853796-BM	BUCCAL_MUCOSA	3519
159247771-BM	BUCCAL_MUCOSA	7584
441369442-BM	BUCCAL_MUCOSA	2845
763719065-BM	BUCCAL_MUCOSA	4546
763880905-BM	BUCCAL_MUCOSA	4034
861967750-BM	BUCCAL_MUCOSA	4391
158721788-BM	BUCCAL_MUCOSA	7145
159308461-BM	BUCCAL_MUCOSA	4719
764669880-BM	BUCCAL_MUCOSA	3687
206906765-BM	BUCCAL_MUCOSA	3580
970836795-BM	BUCCAL_MUCOSA	4060
158114885-BM	BUCCAL_MUCOSA	24451
159611913-BM	BUCCAL_MUCOSA	3380
765135172-BM	BUCCAL_MUCOSA	3748
158458797-BM	BUCCAL_MUCOSA	5247
160765029-BM	BUCCAL_MUCOSA	3256
161007791-BM	BUCCAL_MUCOSA	4886
160461578-BM	BUCCAL_MUCOSA	2074
161028021-BM	BUCCAL_MUCOSA	3918
764285508-BM	BUCCAL_MUCOSA	4410
159490532-BM	BUCCAL_MUCOSA	3581
161351702-BM	BUCCAL_MUCOSA	3753
160097436-BM	BUCCAL_MUCOSA	904
682449369-BM	BUCCAL_MUCOSA	5404
336497421-HP	HARD_PALATE	2200
414519462-HP	HARD_PALATE	5476
161007791-HP	HARD_PALATE	5606
158479027-HP	HARD_PALATE	6034
160663879-HP	HARD_PALATE	2089
764366428-HP	HARD_PALATE	6545
161412393-HP	HARD_PALATE	4227
160340197-HP	HARD_PALATE	4247
160158126-HP	HARD_PALATE	2344
160542498-HP	HARD_PALATE	827
159247771-HP	HARD_PALATE	7355
159429842-HP	HARD_PALATE	4224
158438567-HP	HARD_PALATE	13875
404239096-HP	HARD_PALATE	25766
764224817-HP	HARD_PALATE	5921
160036745-HP	HARD_PALATE	3917
158944319-HP	HARD_PALATE	4592
159510762-HP	HARD_PALATE	4019
764750800-HP	HARD_PALATE	4252
160502038-HP	HARD_PALATE	5838
892969023-HP	HARD_PALATE	4753
764143897-HP	HARD_PALATE	3447
638754422-HP	HARD_PALATE	3117
161331472-HP	HARD_PALATE	1758
159005010-HP	HARD_PALATE	5578
533247696-HP	HARD_PALATE	2939
160765029-HP	HARD_PALATE	3349
158721788-HP	HARD_PALATE	6613
159571453-HP	HARD_PALATE	2117
160239046-HP	HARD_PALATE	951
159227541-HP	HARD_PALATE	5143
765560005-HP	HARD_PALATE	4455
160947100-HP	HARD_PALATE	4148
158499257-HP	HARD_PALATE	9001
158802708-HP	HARD_PALATE	13172
765135172-HP	HARD_PALATE	5008
159490532-HP	HARD_PALATE	3800
604812005-HP	HARD_PALATE	3060
159369152-HP	HARD_PALATE	2313
159389382-HP	HARD_PALATE	12426
160097436-HP	HARD_PALATE	932
160481808-HP	HARD_PALATE	2636
161068481-HP	HARD_PALATE	5579
147406386-HP	HARD_PALATE	3932
159470302-HP	HARD_PALATE	8390
159713063-HP	HARD_PALATE	7914
763921366-HP	HARD_PALATE	6032
937415040-HP	HARD_PALATE	6919
161230322-HP	HARD_PALATE	6821
208027353-HP	HARD_PALATE	5214
159672603-HP	HARD_PALATE	957
514014184-HP	HARD_PALATE	4142
161028021-HP	HARD_PALATE	3797
159450072-HP	HARD_PALATE	1904
159632143-HP	HARD_PALATE	2864
160319967-HP	HARD_PALATE	4301
295137534-HP	HARD_PALATE	5257
370027359-HP	HARD_PALATE	4341
861967750-HP	HARD_PALATE	3974
737052003-HP	HARD_PALATE	8143
764953101-HP	HARD_PALATE	2983
160178356-HP	HARD_PALATE	1462
160643649-HP	HARD_PALATE	2729
159915365-HP	HARD_PALATE	2259
160259276-HP	HARD_PALATE	786
161554003-HP	HARD_PALATE	4558
763759525-HP	HARD_PALATE	5386
161351702-HP	HARD_PALATE	4562
160137896-HP	HARD_PALATE	3676
765034022-HP	HARD_PALATE	5440
158357646-HP	HARD_PALATE	3560
160016515-HP	HARD_PALATE	3007
158337416-HP	HARD_PALATE	3234
159328691-HP	HARD_PALATE	6216
159551223-HP	HARD_PALATE	2315
158256496-HP	HARD_PALATE	2580
686765762-HP	HARD_PALATE	1860
158924089-HP	HARD_PALATE	9537
158822939-HP	HARD_PALATE	8869
160684109-HP	HARD_PALATE	3065
764669880-HP	HARD_PALATE	3548
650853796-HP	HARD_PALATE	3339
160987560-HP	HARD_PALATE	4629
160845950-HP	HARD_PALATE	2166
161270782-HP	HARD_PALATE	2127
160380657-HP	HARD_PALATE	2883
764305738-HP	HARD_PALATE	5122
763456073-HP	HARD_PALATE	3907
764872181-HP	HARD_PALATE	3712
764447348-HP	HARD_PALATE	3685
682449369-HP	HARD_PALATE	3929
159207311-HP	HARD_PALATE	2151
763901136-HP	HARD_PALATE	6408
160218816-HP	HARD_PALATE	2369
160461578-HP	HARD_PALATE	5653
441369442-HP	HARD_PALATE	3774
763719065-HP	HARD_PALATE	1500
158013734-HP	HARD_PALATE	3137
158458797-HP	HARD_PALATE	6054
764831721-HP	HARD_PALATE	1345
159591683-HP	HARD_PALATE	760
764002286-HP	HARD_PALATE	10725
161311242-HP	HARD_PALATE	2076
764467579-HP	HARD_PALATE	5281
158276726-HP	HARD_PALATE	3088
764892411-HP	HARD_PALATE	5190
160967330-HP	HARD_PALATE	2990
160421117-HP	HARD_PALATE	1366
764083206-HP	HARD_PALATE	5728
257905678-HP	HARD_PALATE	5861
159146620-HP	HARD_PALATE	16587
159308461-HP	HARD_PALATE	4923
160441347-HP	HARD_PALATE	1415
764487809-HP	HARD_PALATE	5828
840279516-HP	HARD_PALATE	6043
970836795-HP	HARD_PALATE	4602
206906765-HP	HARD_PALATE	3297
764285508-HP	HARD_PALATE	4967
370425937-HP	HARD_PALATE	3061
159814214-HP	HARD_PALATE	1595
160603188-HP	HARD_PALATE	2612
763880905-HP	HARD_PALATE	4946
160906640-HP	HARD_PALATE	3204
158114885-HP	HARD_PALATE	15067
763982056-HP	HARD_PALATE	4603
158964549-HP	HARD_PALATE	8172
159611913-HP	HARD_PALATE	3029
492786515-HP	HARD_PALATE	4113
872848689-HP	HARD_PALATE	6649
160056975-HP	HARD_PALATE	3991
158418336-HP	HARD_PALATE	5902
668248235-HP	HARD_PALATE	4275
765094712-HP	HARD_PALATE	5320
451588811-HP	HARD_PALATE	3453
161473083-HP	HARD_PALATE	2568
159268001-HP	HARD_PALATE	3379
246515023-HP	HARD_PALATE	5846
432193348-HP	HARD_PALATE	2850
160582958-HP	HARD_PALATE	2369
158216035-HP	HARD_PALATE	5234
764649650-HP	HARD_PALATE	5172
159288231-HP	HARD_PALATE	2506
158155345-HP	HARD_PALATE	3629
809635352-HP	HARD_PALATE	3762
517810313-HP	HARD_PALATE	4263
612472597-HP	HARD_PALATE	6555
160400887-HP	HARD_PALATE	423
160704339-HP	HARD_PALATE	3704
160502038-KG	KERATINIZED_GINGIVA	1648
160239046-KG	KERATINIZED_GINGIVA	854
246515023-KG	KERATINIZED_GINGIVA	5410
533247696-KG	KERATINIZED_GINGIVA	3265
159672603-KG	KERATINIZED_GINGIVA	1367
160967330-KG	KERATINIZED_GINGIVA	3389
158114885-KG	KERATINIZED_GINGIVA	17215
638754422-KG	KERATINIZED_GINGIVA	3344
764447348-KG	KERATINIZED_GINGIVA	3957
414519462-KG	KERATINIZED_GINGIVA	3936
763880905-KG	KERATINIZED_GINGIVA	4969
159369152-KG	KERATINIZED_GINGIVA	1816
147406386-KG	KERATINIZED_GINGIVA	4059
161068481-KG	KERATINIZED_GINGIVA	3329
159470302-KG	KERATINIZED_GINGIVA	5584
370425937-KG	KERATINIZED_GINGIVA	2535
937415040-KG	KERATINIZED_GINGIVA	21423
160178356-KG	KERATINIZED_GINGIVA	1656
160259276-KG	KERATINIZED_GINGIVA	967
158256496-KG	KERATINIZED_GINGIVA	6878
158276726-KG	KERATINIZED_GINGIVA	2019
159450072-KG	KERATINIZED_GINGIVA	1831
158438567-KG	KERATINIZED_GINGIVA	7247
158802708-KG	KERATINIZED_GINGIVA	4254
295137534-KG	KERATINIZED_GINGIVA	4387
160036745-KG	KERATINIZED_GINGIVA	3444
158944319-KG	KERATINIZED_GINGIVA	4428
159551223-KG	KERATINIZED_GINGIVA	2475
765135172-KG	KERATINIZED_GINGIVA	5330
861967750-KG	KERATINIZED_GINGIVA	3962
160684109-KG	KERATINIZED_GINGIVA	2429
159429842-KG	KERATINIZED_GINGIVA	3685
159713063-KG	KERATINIZED_GINGIVA	7983
159268001-KG	KERATINIZED_GINGIVA	3736
161473083-KG	KERATINIZED_GINGIVA	2120
763921366-KG	KERATINIZED_GINGIVA	5666
161554003-KG	KERATINIZED_GINGIVA	2829
161331472-KG	KERATINIZED_GINGIVA	2672
764305738-KG	KERATINIZED_GINGIVA	11228
764366428-KG	KERATINIZED_GINGIVA	6019
160643649-KG	KERATINIZED_GINGIVA	2481
763759525-KG	KERATINIZED_GINGIVA	5104
160663879-KG	KERATINIZED_GINGIVA	1634
160218816-KG	KERATINIZED_GINGIVA	2277
159915365-KG	KERATINIZED_GINGIVA	4735
160158126-KG	KERATINIZED_GINGIVA	2354
208027353-KG	KERATINIZED_GINGIVA	4336
159510762-KG	KERATINIZED_GINGIVA	5143
160845950-KG	KERATINIZED_GINGIVA	2958
159207311-KG	KERATINIZED_GINGIVA	2589
158822939-KG	KERATINIZED_GINGIVA	4063
158337416-KG	KERATINIZED_GINGIVA	3818
604812005-KG	KERATINIZED_GINGIVA	3661
763456073-KG	KERATINIZED_GINGIVA	5082
160097436-KG	KERATINIZED_GINGIVA	909
159490532-KG	KERATINIZED_GINGIVA	3580
159389382-KG	KERATINIZED_GINGIVA	2719
159308461-KG	KERATINIZED_GINGIVA	4906
160400887-KG	KERATINIZED_GINGIVA	2878
809635352-KG	KERATINIZED_GINGIVA	3009
158721788-KG	KERATINIZED_GINGIVA	4590
158357646-KG	KERATINIZED_GINGIVA	3645
159005010-KG	KERATINIZED_GINGIVA	3738
160137896-KG	KERATINIZED_GINGIVA	3834
764143897-KG	KERATINIZED_GINGIVA	3463
158479027-KG	KERATINIZED_GINGIVA	6570
650853796-KG	KERATINIZED_GINGIVA	2522
514014184-KG	KERATINIZED_GINGIVA	3431
161007791-KG	KERATINIZED_GINGIVA	3141
160056975-KG	KERATINIZED_GINGIVA	2318
161028021-KG	KERATINIZED_GINGIVA	3839
764285508-KG	KERATINIZED_GINGIVA	3014
764953101-KG	KERATINIZED_GINGIVA	4400
764467579-KG	KERATINIZED_GINGIVA	3281
763901136-KG	KERATINIZED_GINGIVA	7406
160947100-KG	KERATINIZED_GINGIVA	2152
765560005-KG	KERATINIZED_GINGIVA	4998
370027359-KG	KERATINIZED_GINGIVA	4559
764872181-KG	KERATINIZED_GINGIVA	3506
160421117-KG	KERATINIZED_GINGIVA	1587
763982056-KG	KERATINIZED_GINGIVA	6293
492786515-KG	KERATINIZED_GINGIVA	3001
160380657-KG	KERATINIZED_GINGIVA	3299
159328691-KG	KERATINIZED_GINGIVA	3229
160319967-KG	KERATINIZED_GINGIVA	3887
160481808-KG	KERATINIZED_GINGIVA	2432
682449369-KG	KERATINIZED_GINGIVA	4380
206906765-KG	KERATINIZED_GINGIVA	3876
160704339-KG	KERATINIZED_GINGIVA	3532
159591683-KG	KERATINIZED_GINGIVA	868
257905678-KG	KERATINIZED_GINGIVA	5552
737052003-KG	KERATINIZED_GINGIVA	10410
160603188-KG	KERATINIZED_GINGIVA	4629
161270782-KG	KERATINIZED_GINGIVA	2388
159227541-KG	KERATINIZED_GINGIVA	2478
158499257-KG	KERATINIZED_GINGIVA	5377
160441347-KG	KERATINIZED_GINGIVA	1537
159247771-KG	KERATINIZED_GINGIVA	5776
764831721-KG	KERATINIZED_GINGIVA	3684
161412393-KG	KERATINIZED_GINGIVA	1992
158216035-KG	KERATINIZED_GINGIVA	2704
160016515-KG	KERATINIZED_GINGIVA	2583
764083206-KG	KERATINIZED_GINGIVA	7961
158458797-KG	KERATINIZED_GINGIVA	6462
840279516-KG	KERATINIZED_GINGIVA	4126
158964549-KG	KERATINIZED_GINGIVA	6248
159814214-KG	KERATINIZED_GINGIVA	2005
159632143-KG	KERATINIZED_GINGIVA	3019
764649650-KG	KERATINIZED_GINGIVA	5285
161311242-KG	KERATINIZED_GINGIVA	1709
764892411-KG	KERATINIZED_GINGIVA	4664
159288231-KG	KERATINIZED_GINGIVA	2467
451588811-KG	KERATINIZED_GINGIVA	1375
158418336-KG	KERATINIZED_GINGIVA	9401
764487809-KG	KERATINIZED_GINGIVA	6805
158155345-KG	KERATINIZED_GINGIVA	2740
160582958-KG	KERATINIZED_GINGIVA	2166
158013734-KG	KERATINIZED_GINGIVA	3036
612472597-KG	KERATINIZED_GINGIVA	5589
160765029-KG	KERATINIZED_GINGIVA	3637
764750800-KG	KERATINIZED_GINGIVA	4944
765094712-KG	KERATINIZED_GINGIVA	6136
432193348-KG	KERATINIZED_GINGIVA	3482
160340197-KG	KERATINIZED_GINGIVA	3471
668248235-KG	KERATINIZED_GINGIVA	4403
872848689-KG	KERATINIZED_GINGIVA	5518
160542498-KG	KERATINIZED_GINGIVA	926
764224817-KG	KERATINIZED_GINGIVA	8184
160987560-KG	KERATINIZED_GINGIVA	3330
517810313-KG	KERATINIZED_GINGIVA	5501
158924089-KG	KERATINIZED_GINGIVA	4201
763719065-KG	KERATINIZED_GINGIVA	3850
160461578-KG	KERATINIZED_GINGIVA	2595
764002286-KG	KERATINIZED_GINGIVA	7152
764669880-KG	KERATINIZED_GINGIVA	4913
336497421-KG	KERATINIZED_GINGIVA	4832
159571453-KG	KERATINIZED_GINGIVA	2206
686765762-KG	KERATINIZED_GINGIVA	2085
159146620-KG	KERATINIZED_GINGIVA	7595
159611913-KG	KERATINIZED_GINGIVA	3599
160906640-KG	KERATINIZED_GINGIVA	2283
161230322-KG	KERATINIZED_GINGIVA	4152
892969023-KG	KERATINIZED_GINGIVA	4888
161351702-KG	KERATINIZED_GINGIVA	3020
441369442-KG	KERATINIZED_GINGIVA	2866
765034022-KG	KERATINIZED_GINGIVA	4633
970836795-KG	KERATINIZED_GINGIVA	3131
404239096-KG	KERATINIZED_GINGIVA	12968
158458797-PT	PALATINE_TONSILS	7438
763880905-PT	PALATINE_TONSILS	5026
159369152-PT	PALATINE_TONSILS	1492
160947100-PT	PALATINE_TONSILS	2027
160097436-PT	PALATINE_TONSILS	836
159490532-PT	PALATINE_TONSILS	3142
159146620-PT	PALATINE_TONSILS	3048
970836795-PT	PALATINE_TONSILS	2984
763921366-PT	PALATINE_TONSILS	7981
764831721-PT	PALATINE_TONSILS	4174
160582958-PT	PALATINE_TONSILS	2635
159389382-PT	PALATINE_TONSILS	2674
158337416-PT	PALATINE_TONSILS	6948
765094712-PT	PALATINE_TONSILS	6335
161270782-PT	PALATINE_TONSILS	3112
159814214-PT	PALATINE_TONSILS	1384
158802708-PT	PALATINE_TONSILS	7521
161473083-PT	PALATINE_TONSILS	2017
764487809-PT	PALATINE_TONSILS	8510
161007791-PT	PALATINE_TONSILS	4017
765135172-PT	PALATINE_TONSILS	8008
158114885-PT	PALATINE_TONSILS	2788
159268001-PT	PALATINE_TONSILS	3759
764083206-PT	PALATINE_TONSILS	9091
158276726-PT	PALATINE_TONSILS	3303
158155345-PT	PALATINE_TONSILS	4766
160380657-PT	PALATINE_TONSILS	3166
160016515-PT	PALATINE_TONSILS	2751
612472597-PT	PALATINE_TONSILS	6436
160603188-PT	PALATINE_TONSILS	3216
161068481-PT	PALATINE_TONSILS	2483
158216035-PT	PALATINE_TONSILS	7493
159713063-PT	PALATINE_TONSILS	13203
737052003-PT	PALATINE_TONSILS	10224
159470302-PT	PALATINE_TONSILS	7386
160319967-PT	PALATINE_TONSILS	3622
158256496-PT	PALATINE_TONSILS	1842
161554003-PT	PALATINE_TONSILS	2461
159551223-PT	PALATINE_TONSILS	2920
159632143-PT	PALATINE_TONSILS	3262
161351702-PT	PALATINE_TONSILS	2654
161412393-PT	PALATINE_TONSILS	2821
159247771-PT	PALATINE_TONSILS	6347
764649650-PT	PALATINE_TONSILS	5240
159288231-PT	PALATINE_TONSILS	3570
158924089-PT	PALATINE_TONSILS	6359
159510762-PT	PALATINE_TONSILS	3361
158822939-PT	PALATINE_TONSILS	8969
336497421-PT	PALATINE_TONSILS	3498
158357646-PT	PALATINE_TONSILS	3333
160340197-PT	PALATINE_TONSILS	3742
414519462-PT	PALATINE_TONSILS	3097
937415040-PT	PALATINE_TONSILS	17325
160663879-PT	PALATINE_TONSILS	4238
159429842-PT	PALATINE_TONSILS	3210
160684109-PT	PALATINE_TONSILS	2190
159611913-PT	PALATINE_TONSILS	3605
404239096-PT	PALATINE_TONSILS	24721
160542498-PT	PALATINE_TONSILS	736
160158126-PT	PALATINE_TONSILS	3364
159672603-PT	PALATINE_TONSILS	1945
159005010-PT	PALATINE_TONSILS	3862
160218816-PT	PALATINE_TONSILS	2460
158944319-PT	PALATINE_TONSILS	3911
160056975-PT	PALATINE_TONSILS	4615
158479027-PT	PALATINE_TONSILS	9541
764447348-PT	PALATINE_TONSILS	2852
206906765-PT	PALATINE_TONSILS	2658
370027359-PT	PALATINE_TONSILS	18051
159207311-PT	PALATINE_TONSILS	6389
160421117-PT	PALATINE_TONSILS	1699
604812005-PT	PALATINE_TONSILS	4130
257905678-PT	PALATINE_TONSILS	6635
809635352-PT	PALATINE_TONSILS	1936
892969023-PT	PALATINE_TONSILS	3998
160239046-PT	PALATINE_TONSILS	912
158964549-PT	PALATINE_TONSILS	6953
668248235-PT	PALATINE_TONSILS	6329
763759525-PT	PALATINE_TONSILS	4214
208027353-PT	PALATINE_TONSILS	4394
159591683-PT	PALATINE_TONSILS	769
159571453-PT	PALATINE_TONSILS	1961
763982056-PT	PALATINE_TONSILS	8011
765560005-PT	PALATINE_TONSILS	4811
158499257-PT	PALATINE_TONSILS	8996
160906640-PT	PALATINE_TONSILS	1179
160967330-PT	PALATINE_TONSILS	3573
861967750-PT	PALATINE_TONSILS	5050
161230322-PT	PALATINE_TONSILS	2167
160259276-PT	PALATINE_TONSILS	818
492786515-PT	PALATINE_TONSILS	2676
840279516-PT	PALATINE_TONSILS	3205
763901136-PT	PALATINE_TONSILS	8460
147406386-PT	PALATINE_TONSILS	4580
160704339-PT	PALATINE_TONSILS	2492
160441347-PT	PALATINE_TONSILS	1409
160643649-PT	PALATINE_TONSILS	2570
159915365-PT	PALATINE_TONSILS	4104
246515023-PT	PALATINE_TONSILS	3975
158013734-PT	PALATINE_TONSILS	2683
161028021-PT	PALATINE_TONSILS	2590
158418336-PT	PALATINE_TONSILS	10487
686765762-PT	PALATINE_TONSILS	1323
159450072-PT	PALATINE_TONSILS	1752
764872181-PT	PALATINE_TONSILS	2792
295137534-PT	PALATINE_TONSILS	3318
517810313-PT	PALATINE_TONSILS	5520
160400887-PT	PALATINE_TONSILS	3267
451588811-PT	PALATINE_TONSILS	2215
764953101-PT	PALATINE_TONSILS	4262
432193348-PT	PALATINE_TONSILS	2623
159227541-PT	PALATINE_TONSILS	5812
160765029-PT	PALATINE_TONSILS	2730
764366428-PT	PALATINE_TONSILS	6743
159328691-PT	PALATINE_TONSILS	6382
160137896-PT	PALATINE_TONSILS	3132
161311242-PT	PALATINE_TONSILS	1984
764892411-PT	PALATINE_TONSILS	6475
765034022-PT	PALATINE_TONSILS	5876
160987560-PT	PALATINE_TONSILS	5121
764143897-PT	PALATINE_TONSILS	4182
160036745-PT	PALATINE_TONSILS	4219
158721788-PT	PALATINE_TONSILS	4873
764002286-PT	PALATINE_TONSILS	8030
160845950-PT	PALATINE_TONSILS	2938
160178356-PT	PALATINE_TONSILS	1774
764750800-PT	PALATINE_TONSILS	5115
763456073-PT	PALATINE_TONSILS	3687
764669880-PT	PALATINE_TONSILS	4710
650853796-PT	PALATINE_TONSILS	2573
161331472-PT	PALATINE_TONSILS	1976
764305738-PT	PALATINE_TONSILS	20723
160502038-PT	PALATINE_TONSILS	3346
370425937-PT	PALATINE_TONSILS	2965
764467579-PT	PALATINE_TONSILS	2993
441369442-PT	PALATINE_TONSILS	3124
763719065-PT	PALATINE_TONSILS	6131
682449369-PT	PALATINE_TONSILS	4887
158438567-PT	PALATINE_TONSILS	10459
764224817-PT	PALATINE_TONSILS	9378
159308461-PT	PALATINE_TONSILS	6571
514014184-PT	PALATINE_TONSILS	3337
160481808-PT	PALATINE_TONSILS	2741
764285508-PT	PALATINE_TONSILS	5640
160461578-PT	PALATINE_TONSILS	2779
533247696-PT	PALATINE_TONSILS	2396
872848689-PT	PALATINE_TONSILS	5885
638754422-PT	PALATINE_TONSILS	3949
764831721-SV	SALIVA	2536
763901136-SV	SALIVA	5242
160987560-SV	SALIVA	3053
763759525-SV	SALIVA	5133
295137534-SV	SALIVA	3626
158256496-SV	SALIVA	2838
160036745-SV	SALIVA	3504
160582958-SV	SALIVA	2425
158013734-SV	SALIVA	2486
336497421-SV	SALIVA	2605
161007791-SV	SALIVA	6956
764669880-SV	SALIVA	4317
160845950-SV	SALIVA	2924
159207311-SV	SALIVA	2464
370425937-SV	SALIVA	2677
161554003-SV	SALIVA	3065
764892411-SV	SALIVA	6407
160542498-SV	SALIVA	740
432193348-SV	SALIVA	2586
161351702-SV	SALIVA	2596
160097436-SV	SALIVA	843
159005010-SV	SALIVA	2970
970836795-SV	SALIVA	2973
160239046-SV	SALIVA	955
158357646-SV	SALIVA	3591
160340197-SV	SALIVA	3688
159490532-SV	SALIVA	3490
160441347-SV	SALIVA	1641
159571453-SV	SALIVA	789
404239096-SV	SALIVA	21430
158822939-SV	SALIVA	4902
246515023-SV	SALIVA	5060
159915365-SV	SALIVA	3926
159146620-SV	SALIVA	5494
158458797-SV	SALIVA	7723
159611913-SV	SALIVA	3186
160481808-SV	SALIVA	2885
147406386-SV	SALIVA	3184
160704339-SV	SALIVA	3434
160319967-SV	SALIVA	3093
514014184-SV	SALIVA	3969
158479027-SV	SALIVA	5075
764447348-SV	SALIVA	4965
160947100-SV	SALIVA	3423
161270782-SV	SALIVA	1626
159450072-SV	SALIVA	1891
160421117-SV	SALIVA	1813
763880905-SV	SALIVA	4489
159672603-SV	SALIVA	1860
160967330-SV	SALIVA	4210
937415040-SV	SALIVA	14848
257905678-SV	SALIVA	4962
492786515-SV	SALIVA	2517
160380657-SV	SALIVA	3652
160056975-SV	SALIVA	2058
441369442-SV	SALIVA	2121
158802708-SV	SALIVA	5740
159247771-SV	SALIVA	6014
160158126-SV	SALIVA	2529
159632143-SV	SALIVA	3320
158944319-SV	SALIVA	3202
158337416-SV	SALIVA	2659
686765762-SV	SALIVA	1815
160684109-SV	SALIVA	2947
764285508-SV	SALIVA	3892
158276726-SV	SALIVA	2564
158155345-SV	SALIVA	3177
861967750-SV	SALIVA	2772
159713063-SV	SALIVA	8952
764305738-SV	SALIVA	1064
160178356-SV	SALIVA	2071
764487809-SV	SALIVA	4957
160663879-SV	SALIVA	2413
159429842-SV	SALIVA	1934
158418336-SV	SALIVA	7464
764750800-SV	SALIVA	3928
612472597-SV	SALIVA	5238
765034022-SV	SALIVA	2924
159268001-SV	SALIVA	3753
158438567-SV	SALIVA	5228
764224817-SV	SALIVA	5189
764143897-SV	SALIVA	4808
668248235-SV	SALIVA	3015
451588811-SV	SALIVA	1578
158924089-SV	SALIVA	5814
159510762-SV	SALIVA	4542
158216035-SV	SALIVA	4431
161331472-SV	SALIVA	2105
414519462-SV	SALIVA	4787
764366428-SV	SALIVA	2128
158721788-SV	SALIVA	7292
159389382-SV	SALIVA	3116
765560005-SV	SALIVA	3261
763456073-SV	SALIVA	3066
161412393-SV	SALIVA	1890
160137896-SV	SALIVA	2946
604812005-SV	SALIVA	5795
650853796-SV	SALIVA	2358
892969023-SV	SALIVA	3682
682449369-SV	SALIVA	3918
764467579-SV	SALIVA	6273
764083206-SV	SALIVA	9038
206906765-SV	SALIVA	2888
159308461-SV	SALIVA	6338
517810313-SV	SALIVA	4968
764002286-SV	SALIVA	7562
533247696-SV	SALIVA	4114
160643649-SV	SALIVA	2634
764872181-SV	SALIVA	4461
638754422-SV	SALIVA	2703
765135172-SV	SALIVA	4048
158499257-SV	SALIVA	7446
160906640-SV	SALIVA	2020
370027359-SV	SALIVA	7530
161028021-SV	SALIVA	1977
160218816-SV	SALIVA	2702
160502038-SV	SALIVA	2284
872848689-SV	SALIVA	5652
161230322-SV	SALIVA	3085
158114885-SV	SALIVA	3638
159470302-SV	SALIVA	7205
159288231-SV	SALIVA	3357
737052003-SV	SALIVA	7686
208027353-SV	SALIVA	3317
809635352-SV	SALIVA	1901
763982056-SV	SALIVA	7972
159227541-SV	SALIVA	2545
840279516-SV	SALIVA	4529
159814214-SV	SALIVA	1830
764649650-SV	SALIVA	2698
160461578-SV	SALIVA	2579
159591683-SV	SALIVA	895
161068481-SV	SALIVA	2989
763719065-SV	SALIVA	4401
160400887-SV	SALIVA	2821
161311242-SV	SALIVA	2400
160603188-SV	SALIVA	4412
159328691-SV	SALIVA	6117
159369152-SV	SALIVA	2204
160016515-SV	SALIVA	2341
764953101-SV	SALIVA	4067
765094712-SV	SALIVA	5201
160765029-SV	SALIVA	3135
161473083-SV	SALIVA	1545
158964549-SV	SALIVA	10576
159551223-SV	SALIVA	2983
160259276-SV	SALIVA	3650
763921366-SV	SALIVA	6785
809635352-SUBP	SUBGINGIVAL_PLAQUE	2476
686765762-SUBP	SUBGINGIVAL_PLAQUE	1667
765094712-SUBP	SUBGINGIVAL_PLAQUE	4700
161473083-SUBP	SUBGINGIVAL_PLAQUE	1586
158802708-SUBP	SUBGINGIVAL_PLAQUE	5071
160421117-SUBP	SUBGINGIVAL_PLAQUE	1886
208027353-SUBP	SUBGINGIVAL_PLAQUE	1523
160765029-SUBP	SUBGINGIVAL_PLAQUE	3339
682449369-SUBP	SUBGINGIVAL_PLAQUE	4833
441369442-SUBP	SUBGINGIVAL_PLAQUE	2024
161554003-SUBP	SUBGINGIVAL_PLAQUE	3417
160218816-SUBP	SUBGINGIVAL_PLAQUE	3469
763921366-SUBP	SUBGINGIVAL_PLAQUE	8725
159288231-SUBP	SUBGINGIVAL_PLAQUE	4917
765135172-SUBP	SUBGINGIVAL_PLAQUE	11232
638754422-SUBP	SUBGINGIVAL_PLAQUE	2494
158721788-SUBP	SUBGINGIVAL_PLAQUE	3207
161270782-SUBP	SUBGINGIVAL_PLAQUE	1392
650853796-SUBP	SUBGINGIVAL_PLAQUE	3218
159510762-SUBP	SUBGINGIVAL_PLAQUE	3793
160097436-SUBP	SUBGINGIVAL_PLAQUE	896
161068481-SUBP	SUBGINGIVAL_PLAQUE	2939
160502038-SUBP	SUBGINGIVAL_PLAQUE	3008
161331472-SUBP	SUBGINGIVAL_PLAQUE	3220
764143897-SUBP	SUBGINGIVAL_PLAQUE	3584
158114885-SUBP	SUBGINGIVAL_PLAQUE	6107
764831721-SUBP	SUBGINGIVAL_PLAQUE	4228
159146620-SUBP	SUBGINGIVAL_PLAQUE	8326
160845950-SUBP	SUBGINGIVAL_PLAQUE	3124
160481808-SUBP	SUBGINGIVAL_PLAQUE	3256
159227541-SUBP	SUBGINGIVAL_PLAQUE	2696
668248235-SUBP	SUBGINGIVAL_PLAQUE	4857
159591683-SUBP	SUBGINGIVAL_PLAQUE	1055
159632143-SUBP	SUBGINGIVAL_PLAQUE	3158
158337416-SUBP	SUBGINGIVAL_PLAQUE	4007
764083206-SUBP	SUBGINGIVAL_PLAQUE	11635
160663879-SUBP	SUBGINGIVAL_PLAQUE	3296
612472597-SUBP	SUBGINGIVAL_PLAQUE	7962
161412393-SUBP	SUBGINGIVAL_PLAQUE	3091
764892411-SUBP	SUBGINGIVAL_PLAQUE	5449
246515023-SUBP	SUBGINGIVAL_PLAQUE	4365
764953101-SUBP	SUBGINGIVAL_PLAQUE	4115
160684109-SUBP	SUBGINGIVAL_PLAQUE	2431
159470302-SUBP	SUBGINGIVAL_PLAQUE	6178
160178356-SUBP	SUBGINGIVAL_PLAQUE	1580
160906640-SUBP	SUBGINGIVAL_PLAQUE	1738
161311242-SUBP	SUBGINGIVAL_PLAQUE	1560
160967330-SUBP	SUBGINGIVAL_PLAQUE	2099
159450072-SUBP	SUBGINGIVAL_PLAQUE	2298
765560005-SUBP	SUBGINGIVAL_PLAQUE	11951
158013734-SUBP	SUBGINGIVAL_PLAQUE	3967
295137534-SUBP	SUBGINGIVAL_PLAQUE	3809
158924089-SUBP	SUBGINGIVAL_PLAQUE	3857
158964549-SUBP	SUBGINGIVAL_PLAQUE	8795
159369152-SUBP	SUBGINGIVAL_PLAQUE	2039
160947100-SUBP	SUBGINGIVAL_PLAQUE	1278
764224817-SUBP	SUBGINGIVAL_PLAQUE	4479
764669880-SUBP	SUBGINGIVAL_PLAQUE	3850
872848689-SUBP	SUBGINGIVAL_PLAQUE	5946
159814214-SUBP	SUBGINGIVAL_PLAQUE	1781
158499257-SUBP	SUBGINGIVAL_PLAQUE	4905
158944319-SUBP	SUBGINGIVAL_PLAQUE	3699
160036745-SUBP	SUBGINGIVAL_PLAQUE	3173
159915365-SUBP	SUBGINGIVAL_PLAQUE	4802
159389382-SUBP	SUBGINGIVAL_PLAQUE	3726
158458797-SUBP	SUBGINGIVAL_PLAQUE	7486
370425937-SUBP	SUBGINGIVAL_PLAQUE	2525
763880905-SUBP	SUBGINGIVAL_PLAQUE	6224
161028021-SUBP	SUBGINGIVAL_PLAQUE	3865
404239096-SUBP	SUBGINGIVAL_PLAQUE	5340
514014184-SUBP	SUBGINGIVAL_PLAQUE	3197
160259276-SUBP	SUBGINGIVAL_PLAQUE	797
336497421-SUBP	SUBGINGIVAL_PLAQUE	2877
159672603-SUBP	SUBGINGIVAL_PLAQUE	1575
160340197-SUBP	SUBGINGIVAL_PLAQUE	4036
160016515-SUBP	SUBGINGIVAL_PLAQUE	2146
451588811-SUBP	SUBGINGIVAL_PLAQUE	1909
764487809-SUBP	SUBGINGIVAL_PLAQUE	4124
160542498-SUBP	SUBGINGIVAL_PLAQUE	996
159328691-SUBP	SUBGINGIVAL_PLAQUE	3740
159207311-SUBP	SUBGINGIVAL_PLAQUE	2907
937415040-SUBP	SUBGINGIVAL_PLAQUE	21811
158216035-SUBP	SUBGINGIVAL_PLAQUE	2672
763982056-SUBP	SUBGINGIVAL_PLAQUE	5962
160400887-SUBP	SUBGINGIVAL_PLAQUE	2125
160239046-SUBP	SUBGINGIVAL_PLAQUE	1013
160441347-SUBP	SUBGINGIVAL_PLAQUE	1550
432193348-SUBP	SUBGINGIVAL_PLAQUE	2797
492786515-SUBP	SUBGINGIVAL_PLAQUE	3381
370027359-SUBP	SUBGINGIVAL_PLAQUE	10983
160987560-SUBP	SUBGINGIVAL_PLAQUE	3352
160056975-SUBP	SUBGINGIVAL_PLAQUE	2303
159005010-SUBP	SUBGINGIVAL_PLAQUE	3359
765034022-SUBP	SUBGINGIVAL_PLAQUE	4320
158822939-SUBP	SUBGINGIVAL_PLAQUE	7023
160704339-SUBP	SUBGINGIVAL_PLAQUE	3066
414519462-SUBP	SUBGINGIVAL_PLAQUE	3103
158357646-SUBP	SUBGINGIVAL_PLAQUE	4015
161351702-SUBP	SUBGINGIVAL_PLAQUE	3045
840279516-SUBP	SUBGINGIVAL_PLAQUE	2994
257905678-SUBP	SUBGINGIVAL_PLAQUE	3681
160319967-SUBP	SUBGINGIVAL_PLAQUE	3236
158256496-SUBP	SUBGINGIVAL_PLAQUE	2746
861967750-SUBP	SUBGINGIVAL_PLAQUE	4914
764002286-SUBP	SUBGINGIVAL_PLAQUE	7039
763759525-SUBP	SUBGINGIVAL_PLAQUE	4883
160158126-SUBP	SUBGINGIVAL_PLAQUE	3642
158155345-SUBP	SUBGINGIVAL_PLAQUE	18021
159490532-SUBP	SUBGINGIVAL_PLAQUE	3722
161007791-SUBP	SUBGINGIVAL_PLAQUE	2760
159247771-SUBP	SUBGINGIVAL_PLAQUE	5759
159571453-SUBP	SUBGINGIVAL_PLAQUE	1107
159611913-SUBP	SUBGINGIVAL_PLAQUE	3751
161230322-SUBP	SUBGINGIVAL_PLAQUE	2634
764750800-SUBP	SUBGINGIVAL_PLAQUE	3218
159429842-SUBP	SUBGINGIVAL_PLAQUE	4471
892969023-SUBP	SUBGINGIVAL_PLAQUE	2825
763456073-SUBP	SUBGINGIVAL_PLAQUE	5226
159713063-SUBP	SUBGINGIVAL_PLAQUE	6131
160603188-SUBP	SUBGINGIVAL_PLAQUE	2979
533247696-SUBP	SUBGINGIVAL_PLAQUE	2499
160380657-SUBP	SUBGINGIVAL_PLAQUE	3137
764447348-SUBP	SUBGINGIVAL_PLAQUE	4779
160137896-SUBP	SUBGINGIVAL_PLAQUE	3488
158479027-SUBP	SUBGINGIVAL_PLAQUE	6470
160643649-SUBP	SUBGINGIVAL_PLAQUE	3039
147406386-SUBP	SUBGINGIVAL_PLAQUE	4073
159551223-SUBP	SUBGINGIVAL_PLAQUE	3249
764649650-SUBP	SUBGINGIVAL_PLAQUE	5801
160582958-SUBP	SUBGINGIVAL_PLAQUE	4189
764467579-SUBP	SUBGINGIVAL_PLAQUE	4543
160461578-SUBP	SUBGINGIVAL_PLAQUE	3286
158438567-SUBP	SUBGINGIVAL_PLAQUE	17378
763719065-SUBP	SUBGINGIVAL_PLAQUE	5367
763901136-SUBP	SUBGINGIVAL_PLAQUE	7168
737052003-SUBP	SUBGINGIVAL_PLAQUE	5433
764872181-SUBP	SUBGINGIVAL_PLAQUE	3686
206906765-SUBP	SUBGINGIVAL_PLAQUE	3091
159268001-SUBP	SUBGINGIVAL_PLAQUE	4196
158418336-SUBP	SUBGINGIVAL_PLAQUE	18697
764366428-SUBP	SUBGINGIVAL_PLAQUE	4869
517810313-SUBP	SUBGINGIVAL_PLAQUE	4347
970836795-SUBP	SUBGINGIVAL_PLAQUE	3146
764305738-SUBP	SUBGINGIVAL_PLAQUE	12502
764285508-SUBP	SUBGINGIVAL_PLAQUE	4451
604812005-SUBP	SUBGINGIVAL_PLAQUE	3414
159308461-SUBP	SUBGINGIVAL_PLAQUE	8091
158276726-SUBP	SUBGINGIVAL_PLAQUE	3744
161554003-SUPP	SUPRAGINGIVAL_PLAQUE	2145
161473083-SUPP	SUPRAGINGIVAL_PLAQUE	1641
159672603-SUPP	SUPRAGINGIVAL_PLAQUE	1680
161351702-SUPP	SUPRAGINGIVAL_PLAQUE	2028
158155345-SUPP	SUPRAGINGIVAL_PLAQUE	3461
161230322-SUPP	SUPRAGINGIVAL_PLAQUE	2673
159510762-SUPP	SUPRAGINGIVAL_PLAQUE	4607
414519462-SUPP	SUPRAGINGIVAL_PLAQUE	3442
160421117-SUPP	SUPRAGINGIVAL_PLAQUE	1379
160582958-SUPP	SUPRAGINGIVAL_PLAQUE	3512
208027353-SUPP	SUPRAGINGIVAL_PLAQUE	4729
604812005-SUPP	SUPRAGINGIVAL_PLAQUE	3217
159308461-SUPP	SUPRAGINGIVAL_PLAQUE	6001
160340197-SUPP	SUPRAGINGIVAL_PLAQUE	3368
158438567-SUPP	SUPRAGINGIVAL_PLAQUE	11524
158802708-SUPP	SUPRAGINGIVAL_PLAQUE	5705
159571453-SUPP	SUPRAGINGIVAL_PLAQUE	3571
160319967-SUPP	SUPRAGINGIVAL_PLAQUE	3474
159288231-SUPP	SUPRAGINGIVAL_PLAQUE	4546
161270782-SUPP	SUPRAGINGIVAL_PLAQUE	1339
160461578-SUPP	SUPRAGINGIVAL_PLAQUE	2962
638754422-SUPP	SUPRAGINGIVAL_PLAQUE	2734
764083206-SUPP	SUPRAGINGIVAL_PLAQUE	10727
159146620-SUPP	SUPRAGINGIVAL_PLAQUE	8165
160663879-SUPP	SUPRAGINGIVAL_PLAQUE	3407
160218816-SUPP	SUPRAGINGIVAL_PLAQUE	3336
159207311-SUPP	SUPRAGINGIVAL_PLAQUE	3551
861967750-SUPP	SUPRAGINGIVAL_PLAQUE	12708
872848689-SUPP	SUPRAGINGIVAL_PLAQUE	4305
159490532-SUPP	SUPRAGINGIVAL_PLAQUE	2924
336497421-SUPP	SUPRAGINGIVAL_PLAQUE	2721
612472597-SUPP	SUPRAGINGIVAL_PLAQUE	5800
158337416-SUPP	SUPRAGINGIVAL_PLAQUE	4006
370027359-SUPP	SUPRAGINGIVAL_PLAQUE	10921
809635352-SUPP	SUPRAGINGIVAL_PLAQUE	2438
160643649-SUPP	SUPRAGINGIVAL_PLAQUE	2412
764143897-SUPP	SUPRAGINGIVAL_PLAQUE	4707
160056975-SUPP	SUPRAGINGIVAL_PLAQUE	2185
737052003-SUPP	SUPRAGINGIVAL_PLAQUE	11681
160016515-SUPP	SUPRAGINGIVAL_PLAQUE	2544
158114885-SUPP	SUPRAGINGIVAL_PLAQUE	3873
159227541-SUPP	SUPRAGINGIVAL_PLAQUE	2335
763901136-SUPP	SUPRAGINGIVAL_PLAQUE	8703
765094712-SUPP	SUPRAGINGIVAL_PLAQUE	4893
765135172-SUPP	SUPRAGINGIVAL_PLAQUE	6105
764467579-SUPP	SUPRAGINGIVAL_PLAQUE	4223
160502038-SUPP	SUPRAGINGIVAL_PLAQUE	2970
257905678-SUPP	SUPRAGINGIVAL_PLAQUE	4640
764831721-SUPP	SUPRAGINGIVAL_PLAQUE	3815
764285508-SUPP	SUPRAGINGIVAL_PLAQUE	5134
764953101-SUPP	SUPRAGINGIVAL_PLAQUE	3828
160097436-SUPP	SUPRAGINGIVAL_PLAQUE	813
158276726-SUPP	SUPRAGINGIVAL_PLAQUE	2629
160259276-SUPP	SUPRAGINGIVAL_PLAQUE	1053
668248235-SUPP	SUPRAGINGIVAL_PLAQUE	7089
492786515-SUPP	SUPRAGINGIVAL_PLAQUE	2422
160481808-SUPP	SUPRAGINGIVAL_PLAQUE	2850
246515023-SUPP	SUPRAGINGIVAL_PLAQUE	3255
159247771-SUPP	SUPRAGINGIVAL_PLAQUE	4990
840279516-SUPP	SUPRAGINGIVAL_PLAQUE	3310
161068481-SUPP	SUPRAGINGIVAL_PLAQUE	2190
404239096-SUPP	SUPRAGINGIVAL_PLAQUE	14191
158499257-SUPP	SUPRAGINGIVAL_PLAQUE	5314
650853796-SUPP	SUPRAGINGIVAL_PLAQUE	2597
764224817-SUPP	SUPRAGINGIVAL_PLAQUE	6811
158924089-SUPP	SUPRAGINGIVAL_PLAQUE	3860
159915365-SUPP	SUPRAGINGIVAL_PLAQUE	5870
160704339-SUPP	SUPRAGINGIVAL_PLAQUE	3279
159369152-SUPP	SUPRAGINGIVAL_PLAQUE	2391
160906640-SUPP	SUPRAGINGIVAL_PLAQUE	1740
160967330-SUPP	SUPRAGINGIVAL_PLAQUE	2210
160178356-SUPP	SUPRAGINGIVAL_PLAQUE	1768
159814214-SUPP	SUPRAGINGIVAL_PLAQUE	1799
765560005-SUPP	SUPRAGINGIVAL_PLAQUE	4524
159470302-SUPP	SUPRAGINGIVAL_PLAQUE	8428
159450072-SUPP	SUPRAGINGIVAL_PLAQUE	2353
159005010-SUPP	SUPRAGINGIVAL_PLAQUE	3045
160684109-SUPP	SUPRAGINGIVAL_PLAQUE	2632
451588811-SUPP	SUPRAGINGIVAL_PLAQUE	937
295137534-SUPP	SUPRAGINGIVAL_PLAQUE	2978
432193348-SUPP	SUPRAGINGIVAL_PLAQUE	2384
160845950-SUPP	SUPRAGINGIVAL_PLAQUE	2659
160987560-SUPP	SUPRAGINGIVAL_PLAQUE	2624
763759525-SUPP	SUPRAGINGIVAL_PLAQUE	6768
160239046-SUPP	SUPRAGINGIVAL_PLAQUE	650
158944319-SUPP	SUPRAGINGIVAL_PLAQUE	3123
159591683-SUPP	SUPRAGINGIVAL_PLAQUE	1149
763921366-SUPP	SUPRAGINGIVAL_PLAQUE	8282
764447348-SUPP	SUPRAGINGIVAL_PLAQUE	3578
763880905-SUPP	SUPRAGINGIVAL_PLAQUE	5658
514014184-SUPP	SUPRAGINGIVAL_PLAQUE	2090
764487809-SUPP	SUPRAGINGIVAL_PLAQUE	5816
158013734-SUPP	SUPRAGINGIVAL_PLAQUE	4534
763719065-SUPP	SUPRAGINGIVAL_PLAQUE	5202
160400887-SUPP	SUPRAGINGIVAL_PLAQUE	3526
159389382-SUPP	SUPRAGINGIVAL_PLAQUE	3292
158216035-SUPP	SUPRAGINGIVAL_PLAQUE	4668
160947100-SUPP	SUPRAGINGIVAL_PLAQUE	1164
764892411-SUPP	SUPRAGINGIVAL_PLAQUE	5521
765034022-SUPP	SUPRAGINGIVAL_PLAQUE	5213
159429842-SUPP	SUPRAGINGIVAL_PLAQUE	4998
158357646-SUPP	SUPRAGINGIVAL_PLAQUE	4381
764669880-SUPP	SUPRAGINGIVAL_PLAQUE	4097
158822939-SUPP	SUPRAGINGIVAL_PLAQUE	5772
161311242-SUPP	SUPRAGINGIVAL_PLAQUE	1611
370425937-SUPP	SUPRAGINGIVAL_PLAQUE	2181
158479027-SUPP	SUPRAGINGIVAL_PLAQUE	5383
937415040-SUPP	SUPRAGINGIVAL_PLAQUE	23719
159328691-SUPP	SUPRAGINGIVAL_PLAQUE	4719
159632143-SUPP	SUPRAGINGIVAL_PLAQUE	2380
158458797-SUPP	SUPRAGINGIVAL_PLAQUE	6107
158256496-SUPP	SUPRAGINGIVAL_PLAQUE	2650
160441347-SUPP	SUPRAGINGIVAL_PLAQUE	1928
892969023-SUPP	SUPRAGINGIVAL_PLAQUE	2629
764002286-SUPP	SUPRAGINGIVAL_PLAQUE	7104
160542498-SUPP	SUPRAGINGIVAL_PLAQUE	1042
517810313-SUPP	SUPRAGINGIVAL_PLAQUE	7850
533247696-SUPP	SUPRAGINGIVAL_PLAQUE	2984
764750800-SUPP	SUPRAGINGIVAL_PLAQUE	4275
160137896-SUPP	SUPRAGINGIVAL_PLAQUE	3661
161028021-SUPP	SUPRAGINGIVAL_PLAQUE	2939
158964549-SUPP	SUPRAGINGIVAL_PLAQUE	7090
160158126-SUPP	SUPRAGINGIVAL_PLAQUE	3380
160765029-SUPP	SUPRAGINGIVAL_PLAQUE	3218
159268001-SUPP	SUPRAGINGIVAL_PLAQUE	4463
160380657-SUPP	SUPRAGINGIVAL_PLAQUE	2134
161331472-SUPP	SUPRAGINGIVAL_PLAQUE	2936
159713063-SUPP	SUPRAGINGIVAL_PLAQUE	9406
161007791-SUPP	SUPRAGINGIVAL_PLAQUE	2114
159611913-SUPP	SUPRAGINGIVAL_PLAQUE	3731
682449369-SUPP	SUPRAGINGIVAL_PLAQUE	4203
147406386-SUPP	SUPRAGINGIVAL_PLAQUE	5810
206906765-SUPP	SUPRAGINGIVAL_PLAQUE	2888
160036745-SUPP	SUPRAGINGIVAL_PLAQUE	3644
764366428-SUPP	SUPRAGINGIVAL_PLAQUE	4586
763982056-SUPP	SUPRAGINGIVAL_PLAQUE	8180
763456073-SUPP	SUPRAGINGIVAL_PLAQUE	5505
158721788-SUPP	SUPRAGINGIVAL_PLAQUE	3132
764649650-SUPP	SUPRAGINGIVAL_PLAQUE	4669
764872181-SUPP	SUPRAGINGIVAL_PLAQUE	4028
970836795-SUPP	SUPRAGINGIVAL_PLAQUE	2313
161412393-SUPP	SUPRAGINGIVAL_PLAQUE	2200
159551223-SUPP	SUPRAGINGIVAL_PLAQUE	3213
686765762-SUPP	SUPRAGINGIVAL_PLAQUE	1199
441369442-SUPP	SUPRAGINGIVAL_PLAQUE	1812
764305738-SUPP	SUPRAGINGIVAL_PLAQUE	7697
158418336-SUPP	SUPRAGINGIVAL_PLAQUE	13485
160603188-SUPP	SUPRAGINGIVAL_PLAQUE	4253
159611913-TH	THROAT	3280
160016515-TH	THROAT	1966
160319967-TH	THROAT	4146
764892411-TH	THROAT	5484
160441347-TH	THROAT	1870
158499257-TH	THROAT	6135
161331472-TH	THROAT	2107
159308461-TH	THROAT	5075
206906765-TH	THROAT	5205
159632143-TH	THROAT	2792
763921366-TH	THROAT	3670
158721788-TH	THROAT	4909
638754422-TH	THROAT	4730
414519462-TH	THROAT	3541
158822939-TH	THROAT	6946
159288231-TH	THROAT	3005
159490532-TH	THROAT	2625
970836795-TH	THROAT	2959
160340197-TH	THROAT	3281
160218816-TH	THROAT	2305
160036745-TH	THROAT	3219
161473083-TH	THROAT	2698
160380657-TH	THROAT	3364
158964549-TH	THROAT	1729
682449369-TH	THROAT	1588
160239046-TH	THROAT	761
161068481-TH	THROAT	3381
764083206-TH	THROAT	6487
158418336-TH	THROAT	6964
160158126-TH	THROAT	1925
161270782-TH	THROAT	2420
840279516-TH	THROAT	5012
158944319-TH	THROAT	3943
160481808-TH	THROAT	10092
612472597-TH	THROAT	4238
160603188-TH	THROAT	3128
159268001-TH	THROAT	3995
159510762-TH	THROAT	1712
159713063-TH	THROAT	7246
872848689-TH	THROAT	5875
159207311-TH	THROAT	3536
159470302-TH	THROAT	10781
158924089-TH	THROAT	6008
147406386-TH	THROAT	4557
160421117-TH	THROAT	1564
161554003-TH	THROAT	3681
809635352-TH	THROAT	3880
763759525-TH	THROAT	8106
668248235-TH	THROAT	5097
764649650-TH	THROAT	4869
158357646-TH	THROAT	4002
208027353-TH	THROAT	5100
158802708-TH	THROAT	7774
763901136-TH	THROAT	3481
686765762-TH	THROAT	2276
159551223-TH	THROAT	2787
160663879-TH	THROAT	2958
765560005-TH	THROAT	4903
159571453-TH	THROAT	3196
763982056-TH	THROAT	6449
159814214-TH	THROAT	1928
159389382-TH	THROAT	8915
160097436-TH	THROAT	2401
937415040-TH	THROAT	3040
158337416-TH	THROAT	3327
161351702-TH	THROAT	3716
764831721-TH	THROAT	4342
159005010-TH	THROAT	7272
158479027-TH	THROAT	6608
764447348-TH	THROAT	4547
160542498-TH	THROAT	917
160259276-TH	THROAT	754
295137534-TH	THROAT	2967
158256496-TH	THROAT	5836
158155345-TH	THROAT	3416
604812005-TH	THROAT	4260
257905678-TH	THROAT	11607
158216035-TH	THROAT	2902
764366428-TH	THROAT	7187
160845950-TH	THROAT	1227
892969023-TH	THROAT	5036
765094712-TH	THROAT	4939
432193348-TH	THROAT	3073
650853796-TH	THROAT	2748
764750800-TH	THROAT	4562
158276726-TH	THROAT	5953
161412393-TH	THROAT	3381
158458797-TH	THROAT	4612
764487809-TH	THROAT	5693
159227541-TH	THROAT	5406
765034022-TH	THROAT	6073
159591683-TH	THROAT	1214
404239096-TH	THROAT	15983
160987560-TH	THROAT	5102
160684109-TH	THROAT	2592
160461578-TH	THROAT	5644
861967750-TH	THROAT	2784
160582958-TH	THROAT	2394
370027359-TH	THROAT	9758
160906640-TH	THROAT	1776
160967330-TH	THROAT	6225
159672603-TH	THROAT	1138
764002286-TH	THROAT	7734
764467579-TH	THROAT	7750
492786515-TH	THROAT	3985
159429842-TH	THROAT	4053
764305738-TH	THROAT	1138
763456073-TH	THROAT	4356
441369442-TH	THROAT	3827
160704339-TH	THROAT	2242
764872181-TH	THROAT	4336
764224817-TH	THROAT	7208
160643649-TH	THROAT	5675
159915365-TH	THROAT	2890
160178356-TH	THROAT	1209
160502038-TH	THROAT	7086
370425937-TH	THROAT	2449
158013734-TH	THROAT	2213
533247696-TH	THROAT	4611
161230322-TH	THROAT	3469
159328691-TH	THROAT	6172
159450072-TH	THROAT	1709
763719065-TH	THROAT	4847
765135172-TH	THROAT	5426
158114885-TH	THROAT	4057
158438567-TH	THROAT	10714
451588811-TH	THROAT	1943
517810313-TH	THROAT	3351
764285508-TH	THROAT	4602
159146620-TH	THROAT	4541
160056975-TH	THROAT	1924
161007791-TH	THROAT	4046
160947100-TH	THROAT	3697
764953101-TH	THROAT	2326
763880905-TH	THROAT	8897
160765029-TH	THROAT	3234
159369152-TH	THROAT	1789
160137896-TH	THROAT	2623
514014184-TH	THROAT	3986
764143897-TH	THROAT	4715
159247771-TH	THROAT	6996
160400887-TH	THROAT	5684
336497421-TH	THROAT	3199
737052003-TH	THROAT	6675
161311242-TH	THROAT	3183
764669880-TH	THROAT	4219
161028021-TH	THROAT	6485
246515023-TH	THROAT	4684
159450072-TD	TONGUE_DORSUM	2385
159611913-TD	TONGUE_DORSUM	3732
517810313-TD	TONGUE_DORSUM	4479
161331472-TD	TONGUE_DORSUM	2058
161028021-TD	TONGUE_DORSUM	2700
682449369-TD	TONGUE_DORSUM	5754
158418336-TD	TONGUE_DORSUM	9297
765094712-TD	TONGUE_DORSUM	7270
160319967-TD	TONGUE_DORSUM	4275
764224817-TD	TONGUE_DORSUM	7698
147406386-TD	TONGUE_DORSUM	6231
159308461-TD	TONGUE_DORSUM	6674
764892411-TD	TONGUE_DORSUM	5727
159369152-TD	TONGUE_DORSUM	2076
159632143-TD	TONGUE_DORSUM	2362
158721788-TD	TONGUE_DORSUM	3818
638754422-TD	TONGUE_DORSUM	2925
160582958-TD	TONGUE_DORSUM	2763
161311242-TD	TONGUE_DORSUM	1961
159146620-TD	TONGUE_DORSUM	10771
160947100-TD	TONGUE_DORSUM	1805
160016515-TD	TONGUE_DORSUM	2849
159288231-TD	TONGUE_DORSUM	4281
159490532-TD	TONGUE_DORSUM	3720
161351702-TD	TONGUE_DORSUM	2148
160340197-TD	TONGUE_DORSUM	4101
160218816-TD	TONGUE_DORSUM	3268
970836795-TD	TONGUE_DORSUM	2695
161473083-TD	TONGUE_DORSUM	1761
158964549-TD	TONGUE_DORSUM	16430
160036745-TD	TONGUE_DORSUM	3862
161068481-TD	TONGUE_DORSUM	2815
160845950-TD	TONGUE_DORSUM	3179
160158126-TD	TONGUE_DORSUM	2654
764953101-TD	TONGUE_DORSUM	4391
158944319-TD	TONGUE_DORSUM	2366
840279516-TD	TONGUE_DORSUM	3312
161270782-TD	TONGUE_DORSUM	1569
159268001-TD	TONGUE_DORSUM	4824
650853796-TD	TONGUE_DORSUM	2430
158276726-TD	TONGUE_DORSUM	3568
612472597-TD	TONGUE_DORSUM	8084
159510762-TD	TONGUE_DORSUM	5002
160380657-TD	TONGUE_DORSUM	3475
159470302-TD	TONGUE_DORSUM	7137
159207311-TD	TONGUE_DORSUM	8925
159713063-TD	TONGUE_DORSUM	10408
872848689-TD	TONGUE_DORSUM	4801
160421117-TD	TONGUE_DORSUM	2039
764083206-TD	TONGUE_DORSUM	9319
158924089-TD	TONGUE_DORSUM	6741
809635352-TD	TONGUE_DORSUM	2350
158822939-TD	TONGUE_DORSUM	4806
158458797-TD	TONGUE_DORSUM	7286
668248235-TD	TONGUE_DORSUM	5120
763759525-TD	TONGUE_DORSUM	6976
160239046-TD	TONGUE_DORSUM	802
764649650-TD	TONGUE_DORSUM	5575
208027353-TD	TONGUE_DORSUM	5737
158357646-TD	TONGUE_DORSUM	3426
764487809-TD	TONGUE_DORSUM	7810
763901136-TD	TONGUE_DORSUM	7859
158802708-TD	TONGUE_DORSUM	4490
160137896-TD	TONGUE_DORSUM	3376
159551223-TD	TONGUE_DORSUM	3168
686765762-TD	TONGUE_DORSUM	1145
765560005-TD	TONGUE_DORSUM	6647
159389382-TD	TONGUE_DORSUM	4015
159571453-TD	TONGUE_DORSUM	2661
763982056-TD	TONGUE_DORSUM	11164
158499257-TD	TONGUE_DORSUM	5942
159429842-TD	TONGUE_DORSUM	2344
160097436-TD	TONGUE_DORSUM	880
937415040-TD	TONGUE_DORSUM	17785
158337416-TD	TONGUE_DORSUM	4369
206906765-TD	TONGUE_DORSUM	2746
764831721-TD	TONGUE_DORSUM	4146
159005010-TD	TONGUE_DORSUM	3089
160643649-TD	TONGUE_DORSUM	7428
158479027-TD	TONGUE_DORSUM	5950
764447348-TD	TONGUE_DORSUM	8583
295137534-TD	TONGUE_DORSUM	3647
158155345-TD	TONGUE_DORSUM	3256
158256496-TD	TONGUE_DORSUM	9881
257905678-TD	TONGUE_DORSUM	5162
604812005-TD	TONGUE_DORSUM	3378
158216035-TD	TONGUE_DORSUM	3389
160441347-TD	TONGUE_DORSUM	2027
432193348-TD	TONGUE_DORSUM	1893
892969023-TD	TONGUE_DORSUM	3904
764750800-TD	TONGUE_DORSUM	4720
533247696-TD	TONGUE_DORSUM	2520
404239096-TD	TONGUE_DORSUM	25413
159227541-TD	TONGUE_DORSUM	2666
159591683-TD	TONGUE_DORSUM	640
160603188-TD	TONGUE_DORSUM	4162
160987560-TD	TONGUE_DORSUM	2989
160684109-TD	TONGUE_DORSUM	2555
861967750-TD	TONGUE_DORSUM	7303
160461578-TD	TONGUE_DORSUM	6530
160967330-TD	TONGUE_DORSUM	2138
160906640-TD	TONGUE_DORSUM	1412
370027359-TD	TONGUE_DORSUM	4608
764002286-TD	TONGUE_DORSUM	7583
159672603-TD	TONGUE_DORSUM	1634
492786515-TD	TONGUE_DORSUM	2651
764467579-TD	TONGUE_DORSUM	3493
763456073-TD	TONGUE_DORSUM	6361
764305738-TD	TONGUE_DORSUM	3269
160704339-TD	TONGUE_DORSUM	3583
160663879-TD	TONGUE_DORSUM	2346
159915365-TD	TONGUE_DORSUM	5124
764872181-TD	TONGUE_DORSUM	3750
160502038-TD	TONGUE_DORSUM	8926
370425937-TD	TONGUE_DORSUM	2998
160178356-TD	TONGUE_DORSUM	2111
246515023-TD	TONGUE_DORSUM	3709
161230322-TD	TONGUE_DORSUM	3189
160259276-TD	TONGUE_DORSUM	3894
441369442-TD	TONGUE_DORSUM	2657
763719065-TD	TONGUE_DORSUM	6655
514014184-TD	TONGUE_DORSUM	2857
451588811-TD	TONGUE_DORSUM	790
414519462-TD	TONGUE_DORSUM	3694
764285508-TD	TONGUE_DORSUM	4282
159814214-TD	TONGUE_DORSUM	2244
158438567-TD	TONGUE_DORSUM	10141
160056975-TD	TONGUE_DORSUM	7540
161412393-TD	TONGUE_DORSUM	1921
160542498-TD	TONGUE_DORSUM	874
160765029-TD	TONGUE_DORSUM	2985
764366428-TD	TONGUE_DORSUM	7396
158114885-TD	TONGUE_DORSUM	3476
160481808-TD	TONGUE_DORSUM	11426
763880905-TD	TONGUE_DORSUM	72597
765135172-TD	TONGUE_DORSUM	5361
764143897-TD	TONGUE_DORSUM	4640
159247771-TD	TONGUE_DORSUM	7088
160400887-TD	TONGUE_DORSUM	9944
161554003-TD	TONGUE_DORSUM	3196
765034022-TD	TONGUE_DORSUM	6342
737052003-TD	TONGUE_DORSUM	11113
158013734-TD	TONGUE_DORSUM	3299
764669880-TD	TONGUE_DORSUM	4559
159328691-TD	TONGUE_DORSUM	8184
161007791-TD	TONGUE_DORSUM	3045
763921366-TD	TONGUE_DORSUM	6274
336497421-TD	TONGUE_DORSUM	2662
	TOTAL	5926860

## Sheet: TAXA COUNTS
samples	Bacteria;Firmicutes;Bacilli;Lactobacillales;Streptococcaceae;Streptococcus	Bacteria;Bacteroidetes;Bacteroidia;Bacteroidales;Prevotellaceae;Prevotella	Bacteria;Firmicutes;Clostridia;Clostridiales;Veillonellaceae;Veillonella	Bacteria;Fusobacteria;Fusobacteria;Fusobacteriales;Fusobacteriaceae;Fusobacterium	Bacteria;Proteobacteria;Gammaproteobacteria;Pasteurellales;Pasteurellaceae;Pasteurella	Bacteria;Proteobacteria;Betaproteobacteria;Neisseriales;Neisseriaceae;Neisseria	Bacteria;Bacteroidetes;Bacteroidia;Bacteroidales;Porphyromonadaceae;Porphyromonas	Bacteria;Proteobacteria;Gammaproteobacteria;Pasteurellales;Pasteurellaceae;Actinobacillus	Bacteria;Actinobacteria;Actinobacteria;Actinomycetales;Actinomycetaceae;Actinomyces	Bacteria;Fusobacteria;Fusobacteria;Fusobacteriales;Leptotrichiaceae;Leptotrichia	Bacteria;Bacteroidetes;Flavobacteria;Flavobacteriales;Flavobacteriaceae;Capnocytophaga	Bacteria;Bacteroidetes;Bacteroidia;Bacteroidales;Bacteroidaceae;Bacteroides	Bacteria;Actinobacteria;Actinobacteria;Actinomycetales;Corynebacteriaceae;Corynebacterium	Bacteria;Firmicutes;Bacilli;Bacillales;Staphylococcaceae;Gemella	Bacteria;Firmicutes;Bacilli;Lactobacillales;Carnobacteriaceae;Granulicatella	Bacteria;Actinobacteria;Actinobacteria;Actinomycetales;Micrococcaceae;Rothia	Bacteria;Firmicutes;Clostridia;Clostridiales;Veillonellaceae;Selenomonas	Bacteria;Firmicutes;Clostridia;Clostridiales;Lachnospiraceae;Oribacterium	Bacteria;Proteobacteria;Epsilonproteobacteria;Campylobacterales;Campylobacteraceae;Campylobacter	Bacteria;Firmicutes;Clostridia;Clostridiales;Lachnospiraceae;Johnsonella	Bacteria;Proteobacteria;Betaproteobacteria;Burkholderiales;Oxalobacteraceae;Collimonas	Bacteria;Firmicutes;Clostridia;Clostridiales;Lachnospiraceae;Syntrophococcus	Bacteria;Spirochaetes;Spirochaetes;Spirochaetales;Spirochaetaceae;Treponema	Bacteria;Firmicutes;Clostridia;Clostridiales;Lachnospiraceae;Moryella	Bacteria;Bacteroidetes;Flavobacteria;Flavobacteriales;Flavobacteriaceae;Cloacibacterium	Bacteria;Actinobacteria;Actinobacteria;Coriobacteriales;Coriobacteriaceae;Atopobium	Bacteria;Bacteroidetes;Sphingobacteria;Sphingobacteriales;Chitinophagaceae;Parasegetibacter	Bacteria;Firmicutes;Clostridia;Clostridiales;Lachnospiraceae;Catonella	Bacteria;Firmicutes;Clostridia;Clostridiales;Incertae_Sedis_XI;Parvimonas	Bacteria;Proteobacteria;Betaproteobacteria;Neisseriales;Neisseriaceae;Kingella	Bacteria;Bacteroidetes;Bacteroidia;Bacteroidales;Porphyromonadaceae;Dysgonomonas	Bacteria;Bacteroidetes;Bacteroidia;Bacteroidales;Porphyromonadaceae;Tannerella	Bacteria;Actinobacteria;Actinobacteria;Actinomycetales;Actinomycetaceae;Actinobaculum	Bacteria;Actinobacteria;Actinobacteria;Actinomycetales;Propionibacteriaceae;Tessaracoccus	Bacteria;Proteobacteria;Gammaproteobacteria;Pasteurellales;Pasteurellaceae;Aggregatibacter	Bacteria;Firmicutes;Bacilli;Lactobacillales;Aerococcaceae;Abiotrophia	Bacteria;Proteobacteria;Betaproteobacteria;Neisseriales;Neisseriaceae;Simonsiella	Bacteria;Firmicutes;Clostridia;Clostridiales;Veillonellaceae;Dialister	Bacteria;Firmicutes;Clostridia;Clostridiales;Lachnospiraceae;Lachnobacterium	Bacteria;Firmicutes;Clostridia;Clostridiales;Peptostreptococcaceae;Peptostreptococcus	Bacteria;Firmicutes;Clostridia;Clostridiales;Incertae_Sedis_XIII;Anaerovorax	Bacteria;Proteobacteria;Gammaproteobacteria;Cardiobacteriales;Cardiobacteriaceae;Cardiobacterium	Bacteria;Firmicutes;Clostridia;Clostridiales;Incertae_Sedis_XIII;Mogibacterium	Bacteria;Proteobacteria;Betaproteobacteria;Burkholderiales;Comamonadaceae;Simplicispira	Bacteria;Proteobacteria;Gammaproteobacteria;Pasteurellales;Pasteurellaceae;Haemophilus	Bacteria;Proteobacteria;Gammaproteobacteria;Pseudomonadales;Moraxellaceae;Moraxella	Bacteria;Firmicutes;Erysipelotrichi;Erysipelotrichales;Erysipelotrichaceae;Sharpea	Bacteria;Firmicutes;Clostridia;Clostridiales;Eubacteriaceae;Eubacterium	Bacteria;Firmicutes;Clostridia;Clostridiales;Clostridiaceae;Clostridium
147406386-BM	3651	17	13	19	177	16	9	238	11	3	3	1	1	656	110	211	5	2	7	0	0	0	2	0	24	1	1	0	0	0	0	1	1	0	1	0	0	0	0	0	0	0	0	0	9	0	0	0	0
147406386-HP	1829	155	219	39	307	28	18	55	80	28	3	15	16	862	84	88	0	22	17	8	2	0	0	15	18	5	0	0	0	0	0	0	0	0	1	0	0	1	2	0	0	0	1	0	0	0	0	0	0
147406386-KG	1818	2	20	7	1035	44	121	372	16	1	4	5	1	529	42	21	0	0	1	0	1	0	0	0	0	0	0	0	3	3	0	0	0	0	4	0	0	0	0	0	0	0	0	0	4	0	0	0	0
147406386-PT	764	449	315	229	84	353	106	317	85	369	545	50	0	70	61	19	183	88	161	37	0	3	0	32	85	13	23	23	5	20	0	0	0	0	31	0	1	1	0	0	0	0	1	0	7	0	0	0	0
147406386-SUBP	1652	47	15	90	52	309	34	93	383	5	165	0	124	40	83	317	1	0	30	2	197	1	1	0	58	0	0	0	1	16	0	0	76	147	77	16	0	0	16	0	0	14	0	0	1	0	0	0	0
147406386-SUPP	2833	6	25	27	49	801	0	95	598	0	19	2	179	37	117	526	1	0	15	0	268	0	0	0	13	1	0	0	0	22	0	0	75	33	21	32	0	1	0	0	0	2	0	0	1	0	0	0	0
147406386-SV	222	1209	354	109	58	27	102	89	17	16	41	50	5	24	16	9	255	77	162	14	10	9	16	10	13	11	121	3	0	2	5	0	0	0	12	0	0	50	5	0	0	0	3	0	0	0	0	0	0
147406386-TD	2296	279	535	93	1372	98	36	2	244	29	1	57	1	79	309	486	3	103	55	10	2	0	0	44	27	29	2	8	0	0	1	0	0	0	1	0	0	0	1	0	1	0	3	0	4	0	0	0	0
147406386-TH	447	453	433	41	28	2	4	3	205	357	1	71	1	8	34	17	44	56	163	72	0	2	0	51	5	54	21	4	0	1	0	0	0	0	0	0	0	2	0	0	0	0	5	0	1	1960	0	0	0
158013734-BM	2295	25	12	46	129	101	119	460	2	10	9	35	1	115	272	4	0	1	4	6	3	0	0	0	99	0	2	2	0	0	0	2	0	0	0	7	0	1	1	1	0	0	0	0	10	0	0	0	0
158013734-HP	1414	99	83	90	382	127	210	95	36	22	10	43	19	72	286	30	2	23	3	7	4	0	0	2	14	1	1	3	4	3	0	0	0	0	1	6	29	0	4	0	2	0	0	0	1	0	0	1	0
158013734-KG	950	6	69	22	143	110	775	432	0	0	1	302	0	17	158	0	0	0	0	0	0	0	0	0	22	0	0	0	0	2	0	2	0	0	2	0	1	0	0	0	0	0	0	0	3	0	0	0	0
158013734-PT	681	512	241	238	154	75	79	74	39	265	6	33	0	17	71	8	2	47	23	39	0	1	1	12	4	29	0	7	4	0	0	0	0	0	2	0	0	0	0	0	3	0	0	0	1	0	0	0	0
158013734-SUBP	184	501	18	982	154	142	283	218	8	68	240	249	3	5	23	15	18	0	87	46	25	0	176	1	3	1	0	15	29	9	247	10	0	4	61	13	0	25	36	0	1	4	0	0	0	0	0	5	0
158013734-SUPP	1249	10	167	67	1126	588	52	118	26	20	132	57	45	32	185	237	0	0	19	2	179	0	2	0	28	0	1	1	2	8	1	1	0	2	38	121	0	0	3	0	0	0	0	0	1	0	0	0	0
158013734-SV	633	181	105	201	268	206	119	188	17	73	28	84	8	12	115	30	4	13	19	13	32	2	9	2	48	5	7	2	2	2	6	1	0	2	9	11	3	5	2	1	2	0	0	0	0	0	0	1	0
158013734-TD	1333	173	456	130	333	190	103	13	82	35	4	5	1	32	187	66	1	49	12	16	1	0	2	9	11	17	0	6	14	2	0	0	0	0	1	0	3	0	2	1	0	0	0	0	0	0	0	0	0
158013734-TH	738	363	217	80	78	39	80	86	49	139	9	20	0	15	76	15	3	47	27	24	0	2	9	9	13	34	2	2	4	0	0	4	0	0	0	1	1	5	1	0	1	0	6	0	0	0	0	0	0
158114885-BM	7623	3860	3618	661	948	576	445	23	493	1363	249	199	75	373	940	529	200	574	155	366	16	138	36	245	4	174	32	26	18	6	3	28	0	2	0	1	0	26	17	69	143	2	68	0	0	0	32	10	0
158114885-HP	4350	3288	2240	307	358	552	171	1	319	918	34	175	17	100	547	180	44	259	113	191	11	111	22	91	1	136	28	20	20	0	3	15	1	0	0	0	4	14	9	84	173	0	82	0	0	0	9	0	0
158114885-KG	8739	298	3259	106	210	54	32	1001	104	492	18	1579	43	444	324	51	73	9	131	73	3	6	10	28	3	4	3	5	1	0	0	3	5	0	0	1	12	1	0	2	5	1	1	1	7	0	3	0	0
158114885-PT	714	416	197	122	268	61	65	4	148	221	9	30	5	27	169	107	13	40	24	37	4	18	0	19	0	16	1	2	0	0	0	5	3	1	0	0	0	0	1	7	16	1	5	0	0	0	6	1	0
158114885-SUBP	280	246	580	719	2	253	210	1	113	1125	669	2	806	16	53	41	221	0	144	138	47	2	22	2	10	0	13	10	1	14	24	21	183	33	0	0	0	2	4	0	0	61	0	2	0	0	5	1	0
158114885-SUPP	53	441	90	675	1	123	158	1	16	839	382	4	207	1	16	14	251	2	105	92	10	5	184	0	1	6	19	12	0	8	19	24	13	3	0	0	0	14	11	0	1	6	0	1	0	0	4	1	0
158114885-SV	544	772	376	328	128	95	76	6	134	232	36	46	10	6	91	73	124	62	103	48	28	12	39	15	0	22	46	17	3	1	5	17	2	2	0	0	0	30	4	23	15	1	11	1	0	0	25	2	0
158114885-TD	1093	505	422	80	268	177	24	0	89	168	8	21	3	15	235	113	0	70	30	38	0	13	1	17	0	28	0	7	2	1	0	0	0	0	0	0	0	0	1	9	11	0	13	0	0	0	2	0	0
158114885-TH	713	730	443	216	166	115	58	1	114	756	33	38	1	11	129	37	25	138	37	75	0	46	13	25	1	22	13	7	6	1	0	0	0	0	0	0	0	1	6	8	19	0	21	0	0	0	10	6	0
158155345-BM	827	756	231	65	250	65	10	77	55	45	11	16	4	20	112	56	10	44	38	20	21	3	3	27	0	24	0	9	0	5	0	2	0	0	0	0	0	1	0	0	0	0	7	0	3	0	0	2	0
158155345-HP	1269	885	313	12	206	59	1	128	77	33	4	18	7	29	168	115	9	67	47	29	0	2	3	21	0	84	0	12	1	4	0	0	0	1	0	0	0	0	0	0	0	0	9	0	3	0	0	3	0
158155345-KG	1649	60	274	2	11	0	0	624	11	3	3	2	0	26	27	4	0	0	1	1	1	0	0	0	0	3	0	0	0	1	0	0	0	0	0	0	0	0	0	0	0	0	1	0	31	0	0	0	0
158155345-PT	376	1786	134	778	32	12	11	7	43	413	6	101	0	15	45	20	35	36	33	26	5	30	90	22	0	263	0	10	98	1	0	25	0	0	8	0	0	76	0	4	10	0	12	0	2	0	0	41	0
158155345-SUBP	2791	2363	3130	1584	587	268	0	115	65	581	3660	6	828	89	182	83	399	2	377	24	268	0	0	5	46	26	0	70	8	389	0	0	0	7	0	0	0	3	0	0	0	30	0	6	1	0	0	6	0
158155345-SUPP	539	367	964	102	271	29	0	11	45	77	299	0	253	0	51	58	49	0	71	0	63	0	0	0	6	3	0	0	0	189	0	0	0	0	0	0	0	0	0	0	0	4	0	0	0	0	0	0	0
158155345-SV	243	1129	706	56	343	15	2	113	39	14	13	19	1	8	71	24	18	72	150	37	1	3	2	13	0	52	0	12	0	1	0	0	0	0	0	0	0	3	0	0	0	0	2	0	6	0	0	0	0
158155345-TD	589	904	421	13	275	18	0	3	69	35	1	9	0	6	378	69	8	122	143	52	0	2	2	32	0	72	0	18	1	0	0	0	0	0	0	0	0	1	0	0	1	0	5	0	0	0	0	1	0
158155345-TH	672	1160	482	21	124	23	0	31	103	67	0	52	2	7	218	67	25	103	43	48	0	4	0	61	0	72	1	12	1	1	0	0	0	0	0	0	0	3	0	0	1	0	5	0	0	0	0	2	0
158216035-BM	1443	11	27	183	849	227	120	444	1	15	30	55	1	48	69	6	1	1	51	3	2	0	0	0	17	1	0	0	0	0	0	0	0	0	0	0	0	0	2	0	0	0	0	1	6	0	0	0	0
158216035-HP	1147	399	143	371	462	1272	579	33	51	29	36	135	6	26	90	120	5	67	40	23	14	1	0	34	9	3	1	19	18	1	1	0	0	0	0	8	3	0	15	21	20	1	9	0	3	0	0	0	0
158216035-KG	1220	11	10	55	642	60	25	237	1	8	23	4	3	120	148	99	0	1	2	1	4	0	0	2	9	0	0	0	0	3	0	0	0	0	1	1	0	0	0	0	0	0	0	1	9	0	0	0	0
158216035-PT	746	474	333	1230	1121	1254	560	266	104	261	122	174	0	86	143	75	1	180	38	65	3	3	8	59	9	11	0	45	33	3	1	9	0	0	0	1	0	0	7	8	6	0	6	0	6	0	1	2	0
158216035-SUBP	80	601	26	553	86	23	58	16	6	15	133	10	21	1	6	34	51	0	30	3	108	1	529	1	3	3	0	5	10	10	24	34	1	0	0	5	0	48	9	13	4	4	2	11	0	0	0	27	0
158216035-SUPP	381	71	35	453	290	159	286	152	43	517	927	3	441	16	14	114	11	1	66	36	378	1	16	0	43	0	0	1	8	35	7	7	1	6	3	26	0	1	15	0	0	74	0	5	0	0	0	0	0
158216035-SV	301	554	298	712	415	296	495	105	24	103	126	173	11	10	33	50	25	128	74	23	133	10	16	24	8	21	61	27	17	0	16	10	0	1	3	4	0	27	20	31	6	1	9	2	3	0	4	1	0
158216035-TD	293	155	115	626	514	810	345	2	35	40	30	60	0	26	72	82	1	66	12	31	3	2	0	20	4	6	0	2	3	1	0	2	0	0	0	0	0	0	6	4	1	0	4	0	4	0	0	0	0
158216035-TH	1090	110	53	146	135	138	171	637	30	53	16	51	1	86	80	11	1	25	6	9	4	8	0	4	1	2	0	6	4	0	0	0	0	0	1	0	0	0	0	3	6	0	1	0	3	0	0	0	0
158256496-BM	2501	10	36	6	43	6	17	83	3	0	14	2	2	94	13	3	0	1	1	0	1	0	1	0	1	0	0	0	0	0	0	0	0	0	0	0	0	0	0	0	0	0	0	0	3	0	0	0	0
158256496-HP	1339	177	289	45	187	102	14	47	45	2	5	46	1	26	109	35	3	30	8	2	0	4	0	3	4	15	0	8	1	0	0	0	0	0	0	0	24	1	0	0	1	0	1	0	1	0	0	0	0
158256496-KG	3342	46	1009	72	1532	0	8	272	0	6	2	460	0	69	2	0	1	1	3	0	0	0	0	0	25	0	0	0	0	0	0	0	0	0	0	0	4	0	0	0	0	0	0	0	2	0	0	0	0
158256496-PT	233	593	15	421	12	5	99	194	3	4	2	17	0	13	4	6	3	1	4	0	0	0	42	1	1	5	0	11	40	0	0	0	0	0	3	0	0	14	0	17	1	0	1	0	0	0	0	1	0
158256496-SUBP	308	332	272	436	70	115	113	16	41	50	387	12	154	4	23	23	73	0	32	11	1	2	64	3	19	1	1	25	4	7	60	12	13	0	14	0	0	0	11	1	0	4	0	2	0	0	0	0	0
158256496-SUPP	609	76	239	220	140	117	58	8	42	8	152	13	472	10	26	105	59	0	23	8	12	0	5	0	27	0	0	24	1	12	5	1	34	4	121	0	0	0	9	1	0	4	0	0	0	0	0	0	0
158256496-SV	645	578	575	98	215	40	59	69	20	35	21	128	4	10	48	18	61	56	45	10	2	4	2	3	1	42	4	11	0	3	0	1	0	0	3	0	0	3	0	1	1	0	3	0	0	0	0	0	0
158256496-TD	2449	1446	2119	267	983	505	19	11	565	54	5	248	0	109	369	190	14	109	90	44	0	16	0	35	15	162	2	27	0	4	0	0	0	0	0	0	0	1	0	0	2	0	8	0	0	0	0	0	0
158256496-TH	1646	844	740	77	384	96	33	439	133	279	6	242	2	312	67	34	79	72	69	30	0	56	0	18	3	96	14	10	0	1	0	0	0	0	10	0	1	0	0	3	1	0	2	0	0	0	0	0	0
158276726-BM	3113	51	46	11	121	72	4	158	0	3	2	6	0	174	25	0	0	0	2	1	1	0	1	0	2	0	0	0	0	0	1	0	0	0	0	2	0	0	0	0	0	0	0	0	3	0	0	0	0
158276726-HP	1909	82	325	5	148	85	9	35	20	11	1	23	0	13	36	12	2	3	32	2	1	0	0	6	1	15	0	0	0	1	0	0	0	0	0	3	251	0	0	0	0	0	1	0	1	0	0	0	0
158276726-KG	1149	0	32	33	83	19	3	558	0	14	6	6	0	39	4	0	0	0	2	0	0	0	0	0	7	0	0	0	0	1	0	0	0	0	1	1	32	0	0	0	0	0	0	0	20	0	0	0	0
158276726-PT	1400	969	396	73	56	10	33	17	20	86	0	19	0	3	10	2	8	25	13	34	1	0	38	6	0	34	0	1	3	0	1	2	0	0	0	0	0	6	0	22	0	0	4	0	0	0	0	1	0
158276726-SUBP	25	1281	98	1079	67	8	3	1	8	198	25	24	18	0	1	6	275	1	65	9	2	0	144	1	3	55	28	3	25	12	0	10	0	0	0	0	0	103	0	2	2	0	1	0	0	0	0	0	0
158276726-SUPP	208	86	10	218	571	445	42	3	1	389	294	37	139	2	15	8	37	2	15	2	17	0	4	0	15	10	0	0	5	28	0	0	0	1	0	3	0	3	3	1	1	4	0	0	0	0	0	0	0
158276726-SV	585	393	442	104	179	88	53	63	22	38	26	69	0	4	42	9	29	93	75	4	17	2	36	6	2	16	6	7	1	0	23	22	0	0	0	3	0	14	1	0	0	0	2	0	0	0	0	2	0
158276726-TD	2032	200	876	5	151	15	3	5	64	10	0	5	0	2	58	22	7	46	21	13	0	0	0	1	0	23	0	0	0	0	0	0	0	0	0	0	0	0	0	0	0	0	0	0	0	0	0	0	0
158276726-TH	2706	541	804	43	147	61	13	65	69	56	10	358	3	147	43	3	34	32	15	21	5	1	0	23	4	48	0	6	0	0	0	0	0	0	0	0	0	0	0	0	0	0	1	0	0	0	0	5	0
158337416-BM	1297	13	13	59	994	99	100	11	16	7	5	14	1	248	7	22	0	2	2	10	91	0	0	1	11	0	1	1	0	0	0	0	0	1	13	53	0	0	0	0	0	0	0	0	0	0	0	0	0
158337416-HP	759	312	271	224	225	386	239	5	128	91	8	71	10	57	79	41	5	41	11	42	13	18	0	14	3	7	3	11	36	3	0	0	0	2	3	41	0	0	1	21	16	0	4	0	0	0	0	0	0
158337416-KG	1244	2	186	39	299	78	811	138	1	11	7	664	0	194	37	0	0	0	82	1	0	0	0	0	15	0	0	0	0	0	0	6	0	0	0	0	0	0	0	0	0	0	0	0	0	0	0	0	0
158337416-PT	841	882	613	975	1055	140	463	5	127	299	206	99	0	34	41	39	54	94	80	207	2	357	2	30	21	20	75	34	42	3	2	17	0	0	0	0	0	2	0	13	12	0	3	0	4	0	4	0	0
158337416-SUBP	443	153	211	280	148	40	664	191	38	279	284	1	768	13	16	2	40	0	14	30	70	0	0	0	17	0	0	1	0	9	0	1	14	1	255	15	0	0	0	0	0	1	1	0	0	0	0	0	0
158337416-SUPP	938	73	165	274	458	149	377	126	118	77	91	20	544	19	25	11	5	0	7	11	201	1	7	1	21	2	0	3	11	4	0	11	3	1	176	61	1	0	0	0	1	0	0	0	0	0	0	2	0
158337416-SV	201	449	181	243	425	107	153	63	30	32	27	243	3	9	13	11	70	23	63	38	24	25	0	11	7	11	68	15	9	2	2	5	0	0	29	20	0	1	2	6	5	0	2	0	0	0	11	0	0
158337416-TD	581	323	363	631	666	555	281	2	97	100	16	45	0	46	112	37	1	71	17	133	1	61	0	21	12	20	13	33	64	2	0	4	0	0	1	1	1	0	0	17	12	0	5	0	3	0	5	0	0
158337416-TH	404	448	326	578	210	111	119	1	74	176	40	62	0	17	22	14	24	28	35	159	4	288	0	42	10	24	16	16	13	0	0	13	0	0	1	3	0	0	0	21	8	0	4	0	0	0	4	0	0
158357646-BM	1404	29	16	148	365	155	31	42	1	33	15	23	4	32	45	16	1	1	1	3	91	0	2	0	6	0	2	1	0	1	1	4	0	1	2	8	0	0	2	0	0	0	0	0	0	0	0	1	0
158357646-HP	931	103	80	167	563	1087	186	48	10	21	14	12	0	74	86	77	2	7	4	16	3	0	3	7	2	1	0	2	11	1	0	1	0	0	2	0	7	0	1	8	1	0	4	0	0	0	0	0	0
158357646-KG	785	72	120	44	133	5	118	566	0	0	4	1468	0	161	118	0	6	0	15	0	0	0	0	0	19	0	0	1	0	0	0	2	0	0	1	0	0	0	0	1	0	0	0	0	0	0	0	0	0
158357646-PT	248	166	225	1053	349	398	145	61	16	122	194	34	0	48	21	3	4	12	33	66	3	3	7	11	5	1	13	9	11	7	6	21	0	0	2	0	0	0	4	6	0	0	11	0	1	0	0	0	0
158357646-SUBP	314	380	31	1028	550	70	242	46	34	48	299	32	112	29	7	18	17	0	74	11	3	0	167	0	17	0	2	24	11	34	51	74	0	3	194	0	0	11	22	2	0	2	0	4	0	0	0	16	0
158357646-SUPP	568	17	111	402	757	408	142	43	108	337	519	10	404	24	33	141	5	0	18	3	63	0	0	0	88	3	2	3	2	29	0	0	0	11	87	5	0	0	4	0	0	18	0	0	0	0	0	0	0
158357646-SV	322	140	156	597	460	815	138	64	2	75	153	70	3	36	42	4	28	30	21	34	191	3	13	4	5	2	23	29	14	3	11	8	0	1	22	4	0	1	14	5	0	0	18	0	2	0	5	0	0
158357646-TD	243	171	129	464	604	1191	295	1	17	8	36	42	0	23	70	17	0	11	0	12	2	1	3	4	4	0	1	16	13	3	0	2	0	0	0	0	0	0	5	9	3	0	12	0	3	0	0	0	0
158357646-TH	517	149	115	551	594	1258	192	76	21	57	144	47	0	40	80	14	0	7	12	36	2	1	1	4	2	6	8	5	17	3	3	9	0	0	0	0	1	0	0	9	5	0	4	0	1	0	1	0	0
158418336-BM	3696	434	631	787	1152	551	610	196	127	166	141	262	6	1101	173	107	3	55	23	108	2	0	22	133	22	2	0	23	31	22	1	13	0	1	3	0	2	1	1	8	2	2	10	0	12	1	0	0	0
158418336-HP	1878	289	452	380	819	380	414	56	124	67	68	148	4	275	146	103	5	26	11	47	0	0	6	82	7	0	0	7	23	18	0	5	0	2	5	0	17	1	0	4	4	5	2	0	3	0	0	0	0
158418336-KG	5659	17	77	91	693	104	56	2504	12	7	14	17	2	25	12	1	0	2	3	2	0	0	0	5	39	0	0	3	3	4	0	0	0	0	0	0	0	0	0	0	1	0	1	0	25	0	0	0	0
158418336-PT	4810	167	254	390	536	197	300	1352	67	88	58	85	2	1724	61	46	4	23	14	60	1	0	23	82	10	0	1	7	21	6	1	6	0	1	2	0	1	2	0	1	0	2	2	0	21	0	1	1	0
158418336-SUBP	2456	1936	261	3527	642	342	1042	250	274	631	1013	157	1417	113	36	398	487	1	381	110	44	0	1062	3	147	1	0	83	246	227	310	258	3	69	50	0	0	60	136	5	7	199	16	0	0	0	3	43	0
158418336-SUPP	2737	1017	340	2159	854	263	170	238	191	884	920	191	1298	68	48	246	153	0	297	119	1	0	55	1	95	1	0	30	59	318	34	81	15	81	52	0	0	25	99	6	2	218	4	0	1	0	0	11	0
158418336-SV	1000	669	776	1079	959	177	870	206	64	118	186	303	4	81	79	31	83	114	116	75	1	0	74	74	14	8	24	21	22	20	14	27	1	1	9	0	2	11	21	26	4	14	7	0	5	0	3	3	0
158418336-TD	1714	232	802	933	1929	1189	413	15	197	106	66	251	6	371	339	316	1	54	8	105	0	0	5	98	20	2	0	17	27	4	0	12	1	0	2	0	2	0	1	1	1	1	5	0	13	2	0	1	0
158418336-TH	3954	160	311	221	413	214	332	256	53	37	27	113	2	563	85	25	1	21	6	34	1	0	4	56	8	0	0	10	7	11	0	2	0	2	0	0	2	0	5	0	3	2	1	0	2	1	1	0	2
158438567-BM	4860	21	21	28	45	215	215	1262	7	5	2	11	8	1088	23	22	1	1	2	0	7	0	0	2	62	1	0	0	0	0	0	0	0	0	2	13	0	0	0	0	2	0	1	0	1	0	0	0	0
158438567-HP	7996	126	156	107	283	603	678	2936	34	26	7	59	14	322	247	86	8	13	15	14	8	14	0	15	21	0	0	9	3	0	0	0	0	0	0	17	0	1	0	0	8	0	0	0	0	0	0	0	5
158438567-KG	1907	42	68	732	196	593	1364	1394	0	5	2	474	0	229	145	2	0	0	6	1	1	0	0	0	46	0	0	0	0	2	0	12	0	0	2	4	0	0	0	0	0	0	0	0	2	0	0	0	0
158438567-PT	4567	117	231	659	749	1432	426	342	65	164	65	42	18	902	117	215	1	31	36	33	66	6	1	51	30	4	0	20	8	0	0	2	0	0	2	32	0	0	0	2	5	0	1	0	3	0	0	1	0
158438567-SUBP	2686	564	474	1075	100	2146	1125	224	150	773	2256	34	3388	90	241	238	211	6	334	210	287	2	72	4	220	17	0	26	43	35	0	30	0	3	20	57	0	42	7	4	2	126	7	0	1	0	0	4	0
158438567-SUPP	1053	825	288	880	43	855	442	695	79	888	1282	10	1749	85	53	310	209	2	575	71	254	1	98	21	114	15	0	21	73	36	0	145	0	5	34	35	0	77	14	9	3	50	5	0	0	0	0	9	0
158438567-SV	368	969	374	298	149	935	410	231	19	71	42	91	8	15	28	5	425	85	445	20	75	32	2	12	8	17	0	47	4	0	0	1	0	0	11	6	0	0	0	1	4	0	10	0	0	0	0	0	0
158438567-TD	3137	176	374	406	1498	1846	480	36	110	29	18	27	146	364	583	708	6	49	17	16	1	10	0	10	26	4	0	25	8	0	0	2	0	0	0	2	0	0	0	0	5	1	3	0	2	0	0	2	0
158438567-TH	2840	746	375	644	1175	2219	646	103	300	211	36	114	62	333	258	119	22	82	44	47	5	112	0	105	14	16	0	27	5	0	0	1	0	0	2	5	0	0	0	4	16	0	15	0	2	0	0	1	0
158458797-BM	4075	20	51	17	43	40	39	479	25	78	30	7	5	217	15	11	1	3	5	1	6	0	0	4	3	1	0	0	0	35	0	1	1	1	2	1	0	0	0	0	0	0	0	0	0	0	0	0	0
158458797-HP	3023	779	773	13	69	34	51	22	583	21	3	32	2	127	173	167	1	59	20	9	0	0	1	44	1	18	0	1	0	13	0	1	0	0	0	2	0	0	0	0	0	0	1	0	0	0	0	0	0
158458797-KG	2027	7	519	36	17	20	394	1399	0	82	31	1585	0	149	153	0	0	0	0	4	1	0	0	0	1	1	0	0	0	0	0	14	0	0	0	0	3	0	0	0	0	0	0	0	4	0	0	0	1
158458797-PT	1832	1726	535	1101	373	167	54	8	69	101	7	98	0	67	159	26	6	94	115	57	2	3	22	211	6	184	1	1	33	3	0	4	0	0	0	0	0	187	1	41	5	0	42	0	3	0	5	0	2
158458797-SUBP	1157	975	419	598	52	171	95	50	230	520	1474	33	504	54	81	195	125	1	72	6	72	0	0	0	8	0	0	0	106	300	0	1	26	32	4	1	0	46	0	0	0	34	0	0	0	0	0	10	0
158458797-SUPP	1016	60	156	179	165	240	70	86	251	367	987	8	939	19	45	935	6	0	42	1	110	0	0	0	29	0	0	0	2	233	0	0	16	46	0	7	0	6	0	0	0	44	1	0	0	0	0	2	0
158458797-SV	1565	1464	1433	220	903	229	219	173	188	49	49	162	13	45	60	167	8	272	154	10	81	0	12	48	8	16	3	0	2	69	0	3	0	4	14	2	0	5	1	0	0	7	3	0	11	0	0	0	0
158458797-TD	3954	437	843	25	155	21	14	1	755	22	0	9	1	79	305	466	0	78	16	16	0	0	0	53	0	24	0	0	0	5	0	0	0	0	0	0	0	0	0	0	0	0	0	0	1	0	0	0	0
158458797-TH	2333	478	439	224	142	25	88	15	167	103	10	27	0	70	59	16	2	88	36	25	2	4	2	200	2	21	1	3	1	1	0	0	1	1	0	1	0	9	0	0	0	0	0	0	0	0	1	0	0
158479027-BM	2683	198	295	526	505	1146	416	325	127	59	122	61	11	878	107	3	5	33	6	55	22	5	1	30	13	1	5	13	14	4	2	8	0	0	1	5	0	1	4	15	0	0	1	0	0	0	5	0	0
158479027-HP	1868	402	243	361	395	701	435	14	148	84	100	85	10	145	145	4	14	39	14	52	13	39	13	43	10	13	8	7	72	14	0	13	0	0	0	2	0	0	5	18	4	0	6	0	0	0	11	0	0
158479027-KG	1673	0	777	16	652	2	1224	81	0	2	23	1488	0	339	254	0	0	0	0	3	0	1	0	1	21	0	0	0	0	0	0	5	0	0	0	0	0	0	0	0	0	0	0	0	3	0	0	0	0
158479027-PT	3096	477	432	521	405	1248	548	210	164	439	177	267	10	550	165	14	5	58	17	160	50	170	19	112	26	11	7	16	42	5	2	12	0	0	0	5	0	0	17	13	13	0	0	0	2	0	10	0	0
158479027-SUBP	824	179	45	690	265	378	201	118	96	455	625	20	642	52	31	178	61	0	26	120	738	1	70	1	51	2	14	9	34	14	189	40	4	42	9	58	0	2	22	0	0	4	0	69	0	0	0	12	0
158479027-SUPP	605	54	15	494	341	272	192	61	21	296	1078	20	638	22	22	164	43	0	81	40	524	1	54	0	43	0	10	5	17	13	76	11	7	17	3	57	0	3	27	0	0	10	0	16	0	0	0	3	0
158479027-SV	278	513	572	509	454	721	297	27	45	51	192	131	1	18	37	1	183	128	101	44	59	56	14	43	16	16	303	52	19	4	2	1	0	0	0	0	0	3	26	15	11	0	4	0	1	0	86	0	0
158479027-TD	782	308	379	978	342	1084	697	4	160	146	289	37	0	61	162	0	2	86	9	84	5	37	15	89	22	6	9	32	46	6	1	12	0	0	0	0	0	0	7	9	6	0	4	0	0	0	12	0	0
158479027-TH	1769	355	394	480	489	858	531	46	307	157	120	270	14	186	126	31	1	55	8	108	10	31	6	56	17	4	7	21	42	7	0	28	0	1	0	1	0	0	17	3	1	0	1	0	2	0	3	1	0
158499257-BM	1913	177	68	10	84	95	42	732	2	6	0	1281	1	89	48	0	0	0	0	1	0	0	0	8	4	0	0	0	2	0	0	2	0	0	0	1	0	0	0	0	0	0	0	0	0	0	0	0	0
158499257-HP	4347	800	674	256	437	361	454	139	110	106	20	103	3	309	295	11	7	101	8	22	3	42	0	33	27	30	6	35	128	1	0	1	0	0	3	19	4	1	15	18	15	0	8	3	0	0	0	0	0
158499257-KG	1985	201	58	9	101	168	47	875	1	2	1	1637	0	91	48	1	0	0	2	2	1	2	1	3	5	0	0	0	0	1	0	3	0	0	0	2	0	0	0	0	0	0	0	0	1	0	0	0	0
158499257-PT	1584	1432	177	1638	61	36	781	183	100	385	5	325	5	165	41	7	49	26	10	35	1	167	637	26	5	12	8	19	31	0	439	226	1	0	4	2	0	45	1	8	26	0	17	0	17	0	0	181	0
158499257-SUBP	1212	130	142	767	290	367	402	148	27	133	360	21	340	49	61	27	25	0	28	21	54	0	19	2	55	0	0	31	27	12	2	5	53	6	16	9	0	0	38	0	0	1	0	0	0	0	0	7	0
158499257-SUPP	1595	84	137	583	359	556	215	52	54	186	286	26	544	74	80	64	49	0	12	30	79	0	17	0	72	0	0	6	18	8	1	4	8	13	16	28	0	0	39	0	1	0	0	3	0	0	0	0	0
158499257-SV	986	729	284	609	501	326	412	183	78	96	166	153	6	69	107	7	622	508	148	21	99	91	44	23	10	32	533	156	28	0	36	5	0	1	49	47	0	30	165	0	6	0	4	0	2	0	12	0	0
158499257-TD	2566	312	357	278	677	542	222	18	97	52	8	43	1	153	301	30	6	84	5	18	2	14	2	48	24	7	3	26	19	0	0	0	1	0	2	1	0	0	6	2	2	0	1	0	1	0	0	0	0
158499257-TH	1551	1149	409	156	52	35	81	26	210	982	5	328	1	44	64	1	62	66	14	140	0	452	35	76	2	73	10	14	4	0	13	5	1	0	2	3	0	1	4	6	6	0	11	0	5	0	0	11	0
158721788-BM	4369	335	154	298	1202	177	47	148	47	59	25	11	3	24	10	16	24	7	9	3	33	35	42	3	40	2	0	0	1	0	0	0	0	2	0	2	1	5	2	0	0	0	2	0	0	0	0	0	0
158721788-HP	4372	286	337	59	286	443	61	126	68	122	14	26	11	66	63	11	53	34	8	22	16	74	5	8	12	2	5	10	0	0	0	0	0	0	0	1	0	0	3	1	1	0	2	0	0	0	0	1	0
158721788-KG	3296	0	1	0	9	2	0	1262	0	0	0	0	0	16	0	0	0	0	0	0	0	0	0	0	1	0	0	0	0	0	0	0	0	0	0	0	0	0	0	0	0	0	0	0	0	0	0	0	0
158721788-PT	2506	204	305	126	63	114	12	113	54	472	10	38	6	36	43	10	21	53	20	47	30	500	0	31	6	3	0	9	0	0	0	2	3	0	0	0	0	0	9	0	0	0	1	0	3	0	0	0	0
158721788-SUBP	945	266	141	206	20	121	15	26	49	113	243	4	307	2	30	41	105	2	71	67	278	1	2	6	10	25	0	0	6	8	6	5	37	8	2	0	0	13	2	0	0	12	3	0	0	0	0	0	0
158721788-SUPP	1341	98	124	58	32	104	8	19	48	66	199	2	298	0	17	79	50	3	5	37	460	3	1	2	24	4	0	2	3	8	0	0	13	1	3	15	0	0	1	0	0	0	0	0	0	0	0	0	0
158721788-SV	1155	895	1534	166	341	176	43	61	38	234	33	64	7	9	32	3	662	1003	81	21	99	264	10	53	19	29	101	61	11	6	0	0	0	0	1	0	4	2	26	0	6	0	2	0	0	0	0	0	0
158721788-TD	1560	149	379	54	405	664	24	18	47	158	2	5	0	20	96	15	5	79	6	33	1	49	1	11	10	1	1	12	0	0	0	0	0	0	0	0	0	0	4	0	3	0	1	0	1	0	0	0	0
158721788-TH	1963	408	290	30	27	101	3	5	69	923	2	57	5	13	45	3	24	63	12	55	2	681	1	56	2	20	1	14	0	0	0	0	0	0	0	0	0	0	0	1	4	0	2	0	0	0	0	0	0
158802708-BM	2742	4	12	6	397	87	3	366	0	1	4	2	0	1126	0	0	0	2	0	0	0	0	0	1	1	0	0	0	0	3	0	0	0	0	0	0	0	0	0	0	0	0	0	0	3	0	0	0	0
158802708-HP	10302	190	119	95	860	414	35	448	8	11	45	44	2	237	33	4	14	17	2	6	1	0	0	18	4	0	0	0	0	32	0	0	0	0	2	0	0	0	0	0	9	0	0	0	2	0	0	0	9
158802708-KG	2289	1	14	14	1381	182	2	243	8	0	0	1	24	16	17	0	0	0	0	0	0	0	0	1	40	0	0	0	0	1	0	0	0	0	1	0	0	0	1	0	0	0	0	0	4	0	0	0	0
158802708-PT	2832	222	317	385	1262	542	153	1207	20	23	37	12	9	204	81	1	5	68	9	9	1	4	8	32	13	0	1	17	1	1	5	2	0	0	3	0	0	0	0	1	0	0	0	0	4	0	0	8	0
158802708-SUBP	729	265	56	608	170	1452	129	140	78	36	620	2	169	43	60	15	4	0	9	6	17	0	2	1	74	0	0	34	17	105	101	0	0	0	63	0	0	0	37	1	0	0	0	0	1	0	0	10	0
158802708-SUPP	1246	162	96	251	426	2126	57	163	66	13	434	1	132	45	65	6	1	0	6	7	3	0	2	0	46	0	0	24	19	27	21	0	0	0	104	0	0	0	14	0	0	0	0	0	1	0	0	4	0
158802708-SV	671	709	433	370	1362	752	97	309	14	54	146	135	10	20	35	6	17	235	23	5	8	3	12	18	25	3	8	46	1	3	7	7	0	0	38	0	0	2	0	0	4	0	1	0	5	0	0	1	1
158802708-TD	1008	145	246	280	446	1882	67	23	30	8	6	2	1	53	171	18	0	43	1	7	0	0	0	10	24	0	0	4	0	2	0	0	0	0	1	0	0	0	1	1	0	0	0	0	4	0	0	0	0
158802708-TH	2969	225	463	239	894	1682	43	207	30	32	5	56	1	351	241	8	1	63	2	4	1	4	1	13	41	5	0	7	2	0	0	1	0	2	4	0	0	0	0	0	2	0	0	0	2	0	0	0	6
158822939-BM	3367	345	182	217	183	760	138	194	54	76	55	53	11	383	162	21	18	8	22	24	22	5	3	5	3	6	3	6	6	3	3	9	0	0	9	35	0	3	0	2	2	0	1	2	0	0	0	3	0
158822939-HP	6139	606	228	176	167	207	80	106	77	59	13	115	18	99	472	6	21	50	16	62	3	8	0	13	1	22	6	13	3	1	0	2	0	0	4	1	0	0	0	5	14	0	14	2	0	0	6	3	0
158822939-KG	1584	83	584	193	202	14	127	810	12	8	19	27	1	24	358	0	3	1	0	1	0	0	0	2	4	0	0	0	0	0	0	1	0	0	3	0	0	0	0	0	0	0	0	0	0	0	0	0	0
158822939-PT	4152	457	292	528	626	1604	228	27	112	96	45	70	1	194	215	9	19	53	15	58	3	7	1	28	1	5	6	23	0	5	29	11	0	1	1	5	0	1	0	3	1	0	5	0	0	0	1	0	0
158822939-SUBP	133	2001	43	2073	1	37	51	15	30	346	169	120	153	14	3	0	499	0	59	80	1	0	427	0	2	0	1	96	40	25	167	75	0	1	14	0	0	28	12	0	6	0	0	80	0	0	10	20	0
158822939-SUPP	182	1088	68	1196	13	54	145	38	28	682	466	72	327	12	6	1	310	0	49	121	15	0	97	0	3	1	8	21	6	31	262	89	0	2	38	1	0	0	20	0	1	0	0	256	0	0	12	11	0
158822939-SV	495	1045	652	404	270	555	271	57	51	54	90	204	3	32	84	1	131	67	29	38	6	4	14	16	2	40	132	10	6	5	18	17	0	1	30	1	0	6	0	16	4	1	3	0	0	0	19	2	0
158822939-TD	437	1074	589	767	428	265	33	1	120	235	1	116	0	3	64	6	24	119	20	233	0	75	1	31	0	29	13	42	0	0	0	1	0	0	0	0	0	0	0	11	7	0	18	0	0	0	0	0	0
158822939-TH	1877	739	741	579	571	513	296	81	111	159	180	105	22	114	273	2	34	55	13	124	20	40	2	15	3	5	4	21	4	3	0	17	0	0	15	36	0	7	0	10	8	0	11	0	0	0	4	0	0
158924089-BM	3026	113	202	69	687	42	44	83	55	21	8	20	22	1381	34	39	3	40	4	14	56	4	0	16	5	1	0	7	1	0	0	0	0	0	0	0	0	1	0	5	1	0	2	0	0	0	0	2	0
158924089-HP	3111	1045	1142	416	955	86	230	77	393	50	11	120	11	395	220	59	7	494	15	61	58	12	1	50	11	61	0	147	22	3	0	0	1	0	0	4	0	9	1	28	39	0	19	0	0	0	0	0	0
158924089-KG	2387	8	17	11	943	59	22	338	4	2	0	1	0	350	33	2	0	1	0	0	9	0	0	0	10	0	0	1	0	0	0	0	0	0	0	0	0	0	0	0	0	0	0	0	0	0	0	0	0
158924089-PT	2197	287	514	389	655	238	130	479	151	53	14	41	20	580	151	42	3	115	5	60	36	30	2	47	13	13	2	32	0	0	7	2	0	0	2	2	0	6	0	4	4	0	11	0	0	0	0	1	0
158924089-SUBP	438	146	45	795	60	26	258	26	68	237	243	19	680	13	17	75	65	0	20	103	92	1	137	0	12	0	3	7	45	17	33	26	64	12	0	11	0	3	6	0	0	3	0	0	0	0	0	8	0
158924089-SUPP	151	383	15	660	29	79	153	43	93	240	238	19	731	13	4	91	136	1	15	123	73	8	233	6	20	1	12	8	11	18	60	42	27	7	0	4	0	17	3	1	4	1	0	15	0	0	0	8	0
158924089-SV	799	711	953	472	423	68	164	36	174	69	23	82	5	99	90	23	50	820	43	48	122	22	15	88	7	45	11	222	1	2	10	7	0	0	0	2	0	12	5	21	13	0	25	0	0	0	0	0	0
158924089-TD	1760	777	869	592	997	92	108	7	319	22	8	145	15	160	214	21	9	322	12	58	16	4	14	21	4	26	3	88	1	2	0	5	0	0	0	0	0	7	2	9	6	0	10	0	0	0	0	2	0
158924089-TH	1609	734	877	402	371	127	60	78	219	72	3	265	5	313	195	82	6	179	40	36	6	27	0	114	2	39	0	96	2	0	0	0	0	0	0	0	0	3	0	5	7	0	17	0	0	0	0	0	0
158944319-BM	2672	12	80	145	126	4	209	148	0	33	16	4	1	29	45	1	1	0	0	8	14	0	3	0	44	0	1	0	0	3	0	2	0	0	3	51	0	0	0	0	0	0	0	0	3	0	0	0	0
158944319-HP	3203	111	98	141	191	11	75	346	97	17	2	24	6	49	103	2	0	22	3	27	2	2	0	20	8	2	0	7	5	0	0	0	0	0	0	0	0	0	8	2	0	1	2	0	0	0	0	0	0
158944319-KG	3592	0	4	1	56	0	1	636	0	0	0	0	0	2	0	0	0	0	0	0	0	0	0	0	4	0	0	0	0	0	0	0	0	0	0	0	0	0	0	0	0	0	0	0	2	0	0	0	0
158944319-PT	2013	45	254	348	297	148	256	100	11	12	2	6	0	131	93	0	0	10	3	7	0	0	0	7	40	0	0	1	1	1	0	0	0	0	0	0	0	0	0	0	0	0	0	0	1	0	0	0	0
158944319-SUBP	719	460	137	733	316	17	114	54	20	75	175	89	79	29	28	60	53	0	21	16	42	0	211	0	18	3	5	10	17	11	42	26	4	1	45	1	0	6	23	0	1	0	1	1	2	0	0	4	0
158944319-SUPP	693	77	38	430	460	22	154	84	36	203	258	34	223	5	7	32	35	0	12	10	80	0	8	0	18	0	8	15	1	13	9	11	41	9	30	1	0	0	54	0	0	3	0	1	1	0	0	0	0
158944319-SV	936	326	378	325	341	71	247	102	12	29	13	88	1	30	115	3	4	30	5	8	7	2	1	7	61	8	0	4	4	2	1	1	0	1	9	4	1	3	5	1	0	0	2	0	1	0	0	0	0
158944319-TD	608	331	174	513	178	28	182	1	21	11	0	48	0	20	84	3	0	61	7	24	0	3	0	17	3	5	0	19	4	0	0	0	0	0	0	0	0	0	5	2	1	0	6	0	0	0	0	0	0
158944319-TH	2501	124	73	125	53	7	177	462	4	22	3	37	1	38	28	0	0	15	6	11	2	1	0	9	190	1	0	0	5	0	0	0	0	0	0	0	0	0	0	2	0	0	4	0	0	0	0	0	0
158964549-BM	5187	179	355	93	37	23	24	61	49	89	28	42	45	274	69	11	12	12	18	3	10	0	17	3	11	4	0	2	1	2	9	4	0	0	0	0	0	17	0	0	2	0	2	0	0	0	0	11	0
158964549-HP	6158	482	496	55	51	7	3	25	103	24	7	149	10	108	247	83	8	25	16	38	0	0	0	22	4	19	0	9	1	2	1	0	0	0	0	0	0	1	0	0	1	0	1	1	0	0	0	4	0
158964549-KG	3660	182	784	87	44	3	1	1135	3	15	14	7	0	46	31	1	6	0	179	2	0	0	0	2	35	0	0	1	0	0	0	0	0	0	0	0	0	0	0	0	0	0	0	0	4	0	0	0	0
158964549-PT	2012	1491	1548	164	7	0	3	2	185	381	0	380	5	15	125	118	37	114	55	100	0	0	29	57	0	41	0	47	0	0	3	6	0	0	0	0	0	3	0	0	0	0	3	0	1	0	0	1	0
158964549-SUBP	1183	656	538	2577	12	88	350	38	202	274	130	29	825	27	47	10	217	0	139	21	11	0	255	0	5	1	0	46	266	9	481	111	4	8	0	2	0	29	0	0	7	3	2	2	0	0	0	84	0
158964549-SUPP	2781	33	347	158	70	240	0	91	397	492	378	24	1413	32	89	90	65	0	79	5	132	0	1	1	58	0	0	0	0	35	0	7	25	26	0	1	0	0	0	0	0	4	0	10	0	0	0	0	0
158964549-SV	1580	2611	2365	515	326	84	89	148	170	228	179	962	40	41	234	53	111	140	193	59	25	0	51	23	26	77	0	45	11	16	52	17	0	0	0	1	0	46	0	0	0	5	1	10	5	0	0	0	0
158964549-TD	7271	1087	3142	231	256	27	2	29	577	133	30	401	26	228	1540	974	11	120	86	77	5	0	3	32	15	71	0	19	1	1	9	2	0	0	0	0	0	2	0	0	0	0	0	0	1	0	0	1	0
158964549-TH	496	257	401	39	2	0	2	0	72	135	0	96	1	5	45	13	9	41	21	46	0	0	2	22	0	12	0	7	0	0	2	0	0	0	0	0	0	0	0	0	0	0	0	0	0	0	0	1	0
159005010-BM	2408	88	39	198	303	46	126	225	11	14	10	14	4	123	80	1	16	13	2	21	7	0	31	10	8	4	0	15	11	2	3	0	0	3	1	8	0	4	0	0	0	0	0	0	1	0	0	1	1
159005010-HP	4108	57	58	72	75	27	96	126	16	4	3	42	0	242	350	0	2	3	0	4	3	1	8	4	1	1	0	1	6	0	4	2	0	2	0	5	0	0	0	0	0	0	0	0	0	0	0	1	5
159005010-KG	1944	4	85	12	57	0	315	481	0	2	0	71	0	137	610	0	0	1	1	1	0	0	1	0	6	0	0	0	0	0	0	0	0	0	0	0	0	0	0	0	0	0	0	0	1	0	0	0	0
159005010-PT	2415	199	53	116	259	30	298	110	12	13	7	52	9	56	99	0	2	7	1	21	1	2	5	23	5	0	0	0	2	2	1	0	0	1	0	2	0	1	0	0	0	0	0	0	1	0	0	0	0
159005010-SUBP	192	413	17	685	37	107	296	22	17	107	262	12	134	7	7	102	144	0	13	85	82	0	352	2	19	5	2	29	37	16	5	6	0	15	0	5	0	32	14	0	0	0	1	2	1	0	2	2	0
159005010-SUPP	210	306	56	702	66	73	159	22	17	166	356	54	113	11	19	34	160	0	20	70	44	0	161	1	12	4	17	19	17	20	5	18	0	15	9	2	0	26	6	3	0	2	2	1	0	0	3	1	0
159005010-SV	501	474	99	346	308	71	139	69	26	21	23	102	2	21	118	8	32	41	4	23	11	50	238	39	7	11	15	35	3	1	4	8	0	2	3	6	0	24	0	3	0	0	2	0	0	1	0	1	1
159005010-TD	736	305	166	188	861	79	149	5	29	16	9	54	1	45	282	9	5	44	4	19	0	5	10	25	3	5	0	13	2	1	0	0	0	1	0	0	0	1	0	3	0	0	0	0	0	0	0	1	0
159005010-TH	4016	545	301	185	444	64	252	79	47	35	12	151	10	100	208	22	1	21	5	24	3	15	8	36	4	24	3	16	17	0	7	0	0	4	0	6	0	4	3	4	2	0	17	2	0	0	0	1	29
159146620-BM	6810	292	887	61	143	16	137	201	171	9	37	142	2	713	104	142	1	33	2	20	3	3	3	12	10	7	4	6	4	3	0	0	0	0	0	0	0	2	0	3	0	0	0	0	1	0	0	0	0
159146620-HP	7347	1445	1787	162	555	38	39	166	576	21	19	940	3	474	522	261	21	209	48	228	3	14	2	99	25	121	1	67	0	9	0	0	0	0	0	0	0	1	0	20	36	0	38	0	0	0	0	0	0
159146620-KG	2454	165	1022	120	1076	2	694	2	13	12	73	1430	0	127	202	3	43	7	60	16	0	0	0	22	20	0	0	0	0	0	0	7	0	0	0	0	0	0	0	0	0	0	0	0	0	0	0	0	0
159146620-PT	1252	434	642	16	61	0	14	8	171	11	4	78	0	78	93	47	2	32	4	34	0	3	2	11	0	23	0	6	1	1	0	0	0	0	0	0	0	0	0	1	5	0	3	0	0	0	0	2	0
159146620-SUBP	1063	1801	993	334	70	40	14	27	408	48	1000	53	504	116	132	771	207	32	96	48	22	0	0	25	74	77	0	13	91	111	0	0	0	0	0	0	0	63	9	8	5	1	23	0	0	0	0	21	0
159146620-SUPP	1223	65	762	32	1	76	3	0	568	59	1256	62	1966	58	122	1496	62	8	25	19	59	0	0	0	94	4	0	0	2	129	0	0	0	0	0	0	0	0	2	1	0	0	1	0	0	0	0	0	0
159146620-SV	1080	1234	1345	84	161	39	52	63	237	11	81	286	10	44	120	107	56	81	55	28	21	37	11	18	12	48	42	47	6	9	0	0	0	0	0	1	1	4	6	12	6	0	19	0	0	0	0	0	0
159146620-TD	2632	1636	2503	170	357	3	6	6	719	37	22	468	0	59	705	129	10	284	54	366	0	14	0	224	7	180	4	74	1	1	0	1	0	0	0	0	1	1	0	2	21	0	55	0	2	0	0	2	0
159146620-TH	1847	911	847	13	12	0	17	64	156	33	2	191	1	174	43	10	36	33	8	33	0	2	1	18	0	37	8	14	1	1	0	0	0	0	0	0	0	0	0	6	2	0	6	0	0	0	0	0	0
159207311-BM	965	22	32	16	42	194	11	326	7	18	7	25	3	18	11	11	2	6	2	2	69	0	0	2	17	1	3	0	0	0	0	0	0	0	0	2	0	0	0	1	1	0	0	0	0	0	0	0	0
159207311-HP	1054	152	143	27	80	152	17	102	59	28	1	40	3	22	44	72	7	26	22	11	37	2	0	2	11	6	0	2	1	0	0	0	0	0	0	2	0	0	0	1	4	0	2	0	0	0	0	0	0
159207311-KG	603	44	22	71	40	879	131	377	0	3	0	272	0	53	59	1	0	0	5	0	1	0	0	1	3	0	0	0	0	0	0	1	0	0	0	0	0	0	0	0	0	0	0	0	1	0	0	0	0
159207311-PT	2322	538	355	156	194	391	40	143	147	150	20	408	29	238	77	91	33	235	59	39	129	9	0	11	53	20	0	8	9	0	0	0	0	0	1	2	0	7	0	0	8	0	15	1	4	0	0	0	4
159207311-SUBP	450	323	65	346	77	142	10	134	12	44	275	55	125	4	1	45	76	0	50	38	128	0	54	0	10	4	0	11	30	7	0	3	303	16	13	0	0	11	7	0	0	15	0	4	0	0	0	11	0
159207311-SUPP	856	46	17	51	93	331	2	267	72	295	72	0	483	0	10	246	61	0	18	66	345	0	10	0	2	0	0	0	3	20	0	37	31	95	0	2	0	3	0	0	0	8	0	0	1	0	0	0	0
159207311-SV	328	81	91	72	273	624	43	311	7	12	14	91	3	5	15	7	8	238	19	10	127	0	0	2	23	2	4	8	0	0	0	0	0	0	1	0	0	4	0	0	1	0	0	0	0	0	0	1	1
159207311-TD	3420	590	927	194	1321	538	67	60	436	66	2	32	3	104	172	244	0	375	116	81	48	2	1	18	14	22	0	10	1	0	0	0	0	0	0	2	0	0	0	10	12	1	17	0	0	0	0	1	0
159207311-TH	1552	142	286	83	384	234	26	124	71	67	6	62	0	74	77	22	8	69	16	22	52	8	0	7	31	1	0	1	0	0	0	0	0	0	0	0	0	1	0	2	2	0	2	0	0	0	0	0	0
159227541-BM	1487	110	65	61	38	31	109	39	5	21	4	25	3	258	66	3	1	10	6	3	1	0	15	6	6	1	0	1	0	1	0	0	0	0	0	0	0	0	0	1	0	0	0	0	1	0	0	0	0
159227541-HP	1556	664	389	161	512	166	510	33	60	43	16	140	11	126	186	34	13	35	23	15	4	7	34	28	27	10	0	6	9	1	2	0	0	1	5	0	194	4	0	16	3	0	8	0	0	0	0	0	0
159227541-KG	635	25	449	5	43	0	68	78	2	0	0	852	0	86	223	0	3	0	2	0	0	0	0	0	4	0	0	0	0	1	0	1	0	0	0	0	0	0	0	0	0	0	0	0	0	0	0	0	0
159227541-PT	3462	390	177	129	118	33	173	101	51	28	7	91	1	421	214	14	28	45	34	8	2	5	24	22	13	10	0	8	9	0	3	0	0	0	3	0	4	29	0	6	1	0	5	0	10	0	1	3	0
159227541-SUBP	196	139	27	272	2	33	149	38	3	142	109	9	251	1	24	46	20	0	47	31	48	0	889	1	1	3	0	7	10	0	20	14	0	8	0	1	0	8	4	7	4	6	0	0	0	0	0	18	0
159227541-SUPP	307	194	63	208	9	39	107	37	2	236	200	22	416	9	24	21	32	0	24	47	55	1	151	5	2	0	2	6	5	4	14	4	5	7	6	5	0	12	3	2	2	3	0	1	0	0	0	3	0
159227541-SV	238	837	421	145	89	27	136	37	10	22	21	102	2	12	55	5	27	35	52	9	4	0	158	2	4	11	1	11	1	0	2	0	0	0	6	0	0	9	1	9	2	0	0	0	0	0	2	4	0
159227541-TD	741	709	368	47	128	44	78	21	30	31	6	109	2	21	68	38	9	59	37	12	0	10	30	3	2	22	1	8	0	0	1	0	0	0	5	0	0	5	0	4	0	1	3	0	1	0	1	1	0
159227541-TH	2760	415	352	60	325	79	179	25	97	69	5	72	3	384	238	72	3	85	17	8	1	33	4	16	21	9	0	2	1	0	1	1	0	0	3	1	3	0	1	3	1	0	5	0	3	0	0	2	2
159247771-BM	5766	96	172	13	710	122	31	121	82	34	9	16	1	305	55	2	4	7	0	1	2	6	0	0	0	4	0	4	4	1	0	1	0	0	0	0	0	1	0	0	0	0	0	0	0	0	0	0	0
159247771-HP	5360	273	344	9	659	32	4	187	78	2	0	15	2	208	81	3	3	26	0	4	0	0	1	0	3	27	0	0	0	0	0	0	0	0	0	0	0	0	0	2	0	0	1	0	0	0	0	0	0
159247771-KG	3170	1	36	1	1238	24	0	1163	3	0	0	1	0	75	35	0	0	0	0	0	0	0	0	0	7	0	0	0	0	1	0	0	0	0	0	0	0	0	0	0	0	0	0	0	1	0	0	0	0
159247771-PT	2990	528	535	189	935	290	14	10	134	37	4	17	0	216	200	10	6	40	12	29	0	14	16	16	7	13	3	9	23	1	2	2	0	0	0	0	0	3	1	5	1	0	5	0	1	0	0	11	0
159247771-SUBP	2321	439	208	176	1319	173	46	302	227	5	32	33	29	121	20	33	58	0	4	15	0	0	74	2	5	15	0	23	18	0	0	4	0	0	0	0	0	7	1	14	0	0	1	0	0	0	0	8	0
159247771-SUPP	1842	71	222	21	490	1301	0	10	336	11	266	4	136	16	25	129	43	0	7	5	2	0	0	2	36	1	1	1	0	2	0	0	0	0	0	5	0	0	0	0	0	0	0	0	1	0	0	0	0
159247771-SV	1532	430	903	77	1597	406	22	219	80	38	91	16	4	71	117	19	32	230	19	13	3	6	1	1	21	30	12	6	0	1	0	1	0	0	0	0	0	8	0	1	0	0	1	0	0	0	0	0	0
159247771-TD	2949	960	848	13	1433	74	2	4	258	6	2	9	1	41	325	12	1	69	10	12	0	1	0	0	1	40	0	10	0	0	0	0	0	0	0	0	0	0	0	4	0	0	0	0	0	0	0	0	0
159247771-TH	3395	1053	624	29	81	16	20	7	393	276	2	77	0	96	34	20	47	98	20	281	0	249	3	37	0	77	8	5	5	0	0	0	0	0	0	0	0	4	0	1	5	0	21	0	0	0	0	3	0
159268001-BM	882	388	179	446	98	36	229	18	149	164	91	56	5	325	35	12	41	107	33	31	27	25	7	59	4	14	29	23	3	2	2	11	0	0	1	8	0	0	2	9	2	0	9	0	1	0	6	0	0
159268001-HP	840	459	264	296	183	59	190	17	182	120	29	73	2	55	51	106	34	63	13	45	13	25	9	85	9	20	39	29	5	2	0	8	0	0	1	5	0	0	2	13	8	0	9	0	0	0	3	0	0
159268001-KG	549	101	386	153	401	8	155	111	0	13	13	1390	0	69	324	0	16	1	9	3	0	0	0	0	14	0	0	2	0	1	0	4	0	0	0	0	0	0	0	0	0	0	0	0	2	0	0	0	0
159268001-PT	1018	419	228	416	183	32	189	29	259	138	36	101	4	71	51	10	27	137	24	47	10	22	9	113	4	27	20	30	5	1	2	11	0	0	0	9	0	1	12	15	4	0	22	0	0	0	5	1	0
159268001-SUBP	169	699	189	694	51	124	385	38	21	284	318	29	401	15	17	23	281	4	54	28	43	0	12	9	14	4	10	10	32	49	20	14	35	5	19	2	0	26	7	9	1	6	4	0	0	0	1	0	0
159268001-SUPP	281	147	128	411	189	140	384	46	80	393	421	14	908	27	33	129	173	0	30	51	191	0	7	9	17	0	17	0	6	41	13	31	45	23	11	18	0	3	6	0	0	11	4	0	0	0	0	0	0
159268001-SV	322	630	324	318	133	34	140	19	51	22	36	143	0	18	31	14	501	112	70	23	58	18	11	47	6	48	447	27	4	2	1	9	0	0	2	0	0	0	6	5	8	0	16	0	0	0	49	1	0
159268001-TD	610	617	488	918	214	190	172	0	208	327	53	59	1	28	43	2	38	208	72	84	3	46	29	128	12	33	56	67	12	3	0	4	0	0	0	0	0	0	12	8	12	0	24	0	0	0	7	0	0
159268001-TH	468	704	444	532	126	16	130	17	133	289	9	248	2	24	95	1	110	157	63	40	8	37	18	107	2	44	46	27	2	0	0	5	0	0	1	2	0	0	1	5	13	0	24	0	0	0	11	0	0
159288231-BM	1857	180	124	216	365	263	184	80	6	23	26	79	11	47	15	5	27	2	2	14	17	0	3	4	113	3	2	2	7	3	1	4	0	0	108	1	4	6	0	5	2	0	3	0	0	0	0	4	0
159288231-HP	248	439	142	143	369	128	191	39	29	11	5	112	7	18	21	11	6	15	11	8	0	1	0	7	11	11	0	0	10	3	0	0	0	0	28	1	381	1	0	20	3	0	5	0	0	0	0	2	0
159288231-KG	277	140	240	98	335	3	118	208	0	0	0	840	0	57	90	0	0	1	18	4	0	0	0	18	7	0	0	1	0	0	0	1	0	0	0	0	4	0	0	0	0	0	0	0	2	0	0	0	0
159288231-PT	713	263	168	345	407	429	365	44	11	52	60	93	14	33	12	31	6	5	11	22	28	1	2	9	45	7	0	2	12	8	0	5	1	1	315	2	1	4	0	4	5	0	7	0	0	0	0	5	0
159288231-SUBP	93	1107	126	1165	129	235	422	14	5	112	229	86	109	13	13	14	214	1	25	37	8	0	115	1	13	6	7	29	26	11	6	41	1	2	218	2	0	54	11	0	6	0	2	0	0	0	0	18	0
159288231-SUPP	143	888	119	695	144	253	342	12	14	137	241	88	267	11	24	9	313	3	40	58	23	0	79	1	15	4	18	12	15	15	52	64	1	1	259	5	0	21	24	0	3	4	5	0	0	0	0	12	0
159288231-SV	99	767	229	401	275	301	172	81	10	39	45	216	2	11	6	4	193	52	64	16	15	4	20	12	38	19	10	29	6	2	2	8	0	0	96	0	2	17	0	20	8	0	4	0	0	0	0	4	0
159288231-TD	198	499	403	669	1167	510	173	25	53	33	30	216	5	26	32	16	1	19	16	18	2	0	0	14	11	15	0	3	6	2	0	1	0	0	70	1	8	2	0	13	9	0	6	0	1	0	0	0	0
159288231-TH	615	366	156	272	189	131	563	20	60	96	17	112	2	44	4	6	19	11	15	31	2	16	0	31	60	10	1	3	12	2	1	13	0	0	43	1	3	0	0	9	15	0	9	0	0	0	0	3	3
159308461-BM	3232	83	68	95	125	211	34	260	14	90	230	7	10	45	15	4	31	5	18	12	25	0	0	0	56	3	2	2	1	9	1	2	2	1	4	0	0	2	1	0	0	0	0	5	0	0	0	0	0
159308461-HP	2176	482	452	85	538	135	129	60	117	61	37	35	52	26	182	72	27	44	33	18	33	3	0	4	10	32	7	16	2	4	0	0	0	5	3	0	1	2	3	1	4	1	11	4	0	0	0	0	0
159308461-KG	4274	4	0	6	1	7	1	587	0	5	0	0	0	1	0	0	0	0	0	0	0	0	0	0	6	0	0	0	0	0	0	0	0	0	0	0	0	0	0	0	0	0	0	0	3	0	0	0	0
159308461-PT	4425	415	333	77	122	50	19	77	252	96	46	12	33	50	143	64	27	63	27	32	67	2	0	12	19	29	2	20	3	3	0	4	0	3	0	0	0	1	0	0	7	0	5	2	2	0	0	0	0
159308461-SUBP	605	398	49	1176	12	245	275	146	84	827	1412	16	1085	28	28	31	419	0	173	117	85	0	37	0	8	0	3	19	54	27	54	76	132	166	52	1	0	9	27	0	0	82	1	87	0	0	0	25	0
159308461-SUPP	280	242	97	506	10	253	188	80	47	667	1372	2	817	4	21	16	488	9	227	101	92	0	0	25	5	1	4	6	3	23	1	20	49	73	37	0	0	5	3	0	0	89	0	99	0	0	0	2	0
159308461-SV	624	1609	1061	275	138	152	74	194	58	187	221	55	20	9	40	16	417	395	371	28	42	27	7	6	17	58	14	85	1	2	1	3	1	3	13	0	0	11	1	0	1	0	0	2	0	0	0	0	0
159308461-TD	2627	889	823	121	290	31	15	19	501	122	20	24	7	35	580	130	17	114	58	70	7	2	0	33	1	80	1	17	0	0	0	0	1	0	3	0	0	0	1	0	7	2	10	0	1	0	0	0	0
159308461-TH	3591	246	258	56	100	22	14	57	156	98	26	6	16	30	112	57	17	49	30	29	22	0	0	8	12	24	1	10	1	0	0	2	0	1	1	0	0	0	0	0	6	0	7	0	1	0	0	0	0
159328691-BM	3970	48	17	140	103	32	168	211	14	26	13	11	0	502	21	6	0	1	10	5	3	0	2	2	66	0	0	1	1	0	0	0	0	0	0	2	0	0	0	2	2	0	0	0	0	0	0	0	0
159328691-HP	3003	524	122	100	156	523	417	88	83	15	1	83	0	154	304	361	5	22	19	23	0	1	0	4	4	16	0	20	25	0	1	1	0	0	0	1	0	0	1	19	8	0	6	0	0	0	0	0	3
159328691-KG	2204	23	18	5	285	34	29	214	2	0	0	7	0	306	24	5	0	0	0	1	0	1	0	0	31	0	0	0	0	0	0	0	0	0	0	0	0	2	0	0	0	0	0	0	0	0	0	0	0
159328691-PT	821	996	352	611	263	560	1535	13	71	103	19	203	0	90	248	49	10	25	53	82	0	5	12	81	13	12	0	26	30	1	0	7	0	0	0	0	0	0	0	22	10	0	12	0	0	1	8	0	0
159328691-SUBP	915	42	109	503	33	61	12	17	193	0	89	4	283	15	11	1106	3	0	22	1	23	0	0	0	14	0	0	0	4	1	4	0	2	16	0	2	0	0	0	0	0	14	0	0	0	0	0	0	11
159328691-SUPP	837	1	69	25	30	276	12	7	226	2	196	2	862	23	18	1772	5	0	2	0	183	0	0	0	33	1	0	0	0	1	2	0	9	48	1	20	0	2	0	0	0	4	0	0	0	0	0	0	1
159328691-SV	517	1193	316	342	477	1044	1043	93	38	33	38	383	7	29	81	30	25	52	50	40	7	1	0	17	79	13	5	36	20	0	0	7	0	1	0	1	1	9	3	24	5	1	6	0	2	1	7	0	0
159328691-TD	1641	744	490	525	256	2389	680	0	125	75	3	171	0	104	566	80	2	34	13	85	0	22	10	34	0	22	0	21	22	1	0	4	0	0	0	0	0	0	0	24	16	0	9	0	0	0	0	0	0
159328691-TH	641	889	399	384	211	1466	1019	10	79	92	21	150	0	76	236	34	11	19	60	88	0	5	5	45	24	25	0	27	23	1	0	10	0	0	0	0	1	0	4	36	17	0	9	0	0	4	5	0	1
159369152-BM	1049	61	21	49	414	8	77	45	13	8	6	30	1	56	21	33	4	1	0	5	1	0	2	0	4	1	0	1	1	0	1	1	0	0	8	0	0	0	0	1	0	0	0	0	0	0	0	0	0
159369152-HP	1043	146	79	94	172	20	382	24	16	13	4	120	5	29	37	11	8	24	3	9	3	0	2	1	4	4	1	2	15	1	0	1	0	1	5	1	1	0	8	12	0	0	1	0	0	0	0	0	0
159369152-KG	1032	20	70	79	278	2	13	201	11	2	25	13	0	5	15	0	1	0	6	3	0	0	0	0	15	1	0	2	0	0	1	0	0	0	13	0	0	0	0	0	0	2	0	0	0	0	0	0	0
159369152-PT	855	43	15	49	44	10	110	179	5	3	6	60	2	40	29	8	0	3	2	2	2	2	2	0	2	2	0	1	5	0	0	1	0	0	0	3	2	0	2	1	0	0	0	0	0	0	0	0	0
159369152-SUBP	188	276	28	457	111	17	98	37	34	88	123	22	137	0	7	12	34	0	10	25	13	0	46	0	17	0	3	6	12	10	93	11	2	24	29	2	0	2	10	2	0	2	0	0	0	0	1	4	0
159369152-SUPP	243	205	28	323	97	59	91	47	46	247	245	14	287	8	5	25	57	0	22	56	23	0	40	0	17	1	5	2	0	15	46	23	1	15	38	5	0	1	4	0	0	21	0	0	0	0	0	0	0
159369152-SV	300	396	81	244	250	6	333	89	27	16	23	173	3	10	22	17	30	34	12	9	15	6	8	2	1	4	8	17	2	2	4	4	0	2	14	4	1	2	5	11	0	0	9	0	0	0	1	0	0
159369152-TD	264	175	84	252	453	33	524	10	24	3	0	148	0	17	24	11	0	1	1	4	1	1	0	1	3	2	0	5	9	0	0	1	0	0	3	1	1	0	4	9	0	0	0	0	0	0	0	0	0
159369152-TH	356	247	69	218	142	17	261	12	31	25	2	195	1	20	25	0	6	25	8	14	0	16	6	3	1	4	4	4	28	0	0	2	0	0	12	0	1	0	2	18	4	0	6	0	0	0	0	0	0
159389382-BM	1206	53	74	53	80	51	46	55	8	62	30	33	153	94	38	16	2	18	10	7	279	2	2	1	12	1	1	0	1	6	1	0	0	0	0	2	0	2	0	2	1	2	0	0	0	0	0	1	0
159389382-HP	6397	477	829	382	635	550	421	163	110	250	119	264	108	235	206	220	28	176	60	29	197	14	27	29	9	20	2	20	7	4	17	23	0	3	1	13	130	1	0	10	20	10	13	0	1	0	2	0	0
159389382-KG	1398	1	173	1	396	47	48	297	0	0	0	149	0	101	98	0	0	1	0	0	0	0	0	0	0	0	0	0	0	0	0	0	0	0	0	0	4	0	0	0	0	0	0	0	2	0	0	0	0
159389382-PT	1403	58	123	166	119	131	44	218	2	113	16	6	1	52	53	6	2	74	30	15	18	3	2	6	1	0	0	5	0	1	0	0	0	0	0	0	2	1	0	1	0	0	0	0	0	0	0	0	0
159389382-SUBP	247	483	152	292	9	108	8	13	36	262	240	4	1147	4	11	112	196	0	69	11	40	0	114	1	12	6	0	1	5	33	0	10	7	0	4	0	0	51	2	0	2	7	1	0	0	0	0	1	0
159389382-SUPP	252	71	111	87	31	150	4	33	25	454	342	3	1085	4	15	54	195	0	95	39	97	0	4	9	15	5	0	1	1	47	1	6	4	0	13	2	0	6	3	0	0	14	0	1	0	0	0	0	0
159389382-SV	922	400	267	189	113	126	104	163	11	174	47	35	17	37	33	51	12	144	101	10	62	8	14	2	11	4	2	13	0	2	7	2	0	0	5	4	9	0	0	0	0	1	0	0	1	0	1	0	0
159389382-TD	2358	180	324	137	102	279	71	5	33	83	14	13	6	45	94	39	5	103	33	16	19	9	1	2	1	6	0	18	0	2	2	1	0	0	0	1	6	0	1	0	3	0	0	0	0	0	0	1	0
159389382-TH	2512	770	782	362	135	158	85	84	135	2422	17	125	6	71	76	49	115	202	195	141	23	187	15	62	7	39	0	39	3	3	0	3	0	0	1	0	6	4	0	10	21	0	19	0	0	0	0	0	0
159429842-BM	1486	117	88	127	232	20	103	127	52	47	25	36	15	83	15	23	3	7	19	17	20	11	2	9	4	5	2	1	3	6	0	3	0	0	1	22	0	5	0	1	0	0	0	0	0	0	0	0	0
159429842-HP	1089	599	358	123	186	88	178	53	292	335	18	144	23	53	56	46	61	44	38	57	23	81	0	20	6	26	12	24	9	9	3	25	0	0	3	41	0	5	6	10	19	0	16	0	0	0	2	8	0
159429842-KG	1079	29	14	49	19	16	34	2194	8	12	0	4	2	116	19	1	2	0	3	15	2	2	1	1	2	0	0	0	5	0	6	3	0	0	0	3	0	1	2	0	0	0	1	0	0	0	0	3	0
159429842-PT	907	83	97	240	1094	50	167	131	29	64	61	29	2	83	59	9	5	13	23	15	9	6	2	6	7	2	1	3	1	1	0	3	0	0	0	0	0	1	0	2	0	0	0	0	1	0	0	0	0
159429842-SUBP	265	164	69	602	145	167	265	130	195	554	402	12	592	8	8	78	146	0	104	163	84	0	30	2	7	5	0	6	47	15	30	21	7	19	0	18	0	10	15	1	0	15	0	0	0	0	1	4	0
159429842-SUPP	403	292	105	521	141	171	376	244	230	401	385	40	558	53	28	112	238	0	97	156	89	5	32	0	18	4	1	26	16	44	82	17	4	8	5	8	0	21	12	0	0	19	0	0	0	0	1	2	0
159429842-SV	208	342	275	141	108	15	86	88	59	56	38	124	8	6	17	24	60	58	32	13	15	18	5	6	1	12	42	23	2	1	1	3	0	0	4	3	1	3	3	0	4	0	4	0	0	0	0	1	0
159429842-TD	240	423	280	278	39	17	13	5	70	408	3	140	1	1	27	9	17	29	25	62	0	151	0	13	0	29	3	11	2	1	0	28	0	0	0	0	0	0	0	5	7	0	1	0	1	0	1	0	0
159429842-TH	559	750	333	164	31	8	27	4	255	987	2	175	2	7	13	33	36	31	47	76	1	291	3	36	1	31	23	11	2	0	0	72	0	0	0	0	0	3	1	0	8	0	6	0	0	0	3	0	0
159450072-BM	607	87	26	100	176	156	97	13	43	25	29	31	27	9	38	26	13	14	12	13	1	0	7	0	5	2	0	8	4	1	4	2	0	0	5	0	0	2	0	1	0	2	2	1	0	0	0	2	0
159450072-HP	774	163	57	77	121	262	55	6	73	4	5	42	6	53	69	12	2	24	7	14	0	0	0	7	2	0	0	7	12	1	0	1	0	0	0	0	1	0	0	6	6	0	1	0	0	0	0	0	0
159450072-KG	1279	23	2	32	305	6	9	80	3	3	3	18	11	33	0	1	2	0	3	1	0	0	0	0	3	0	0	0	0	3	0	3	0	0	1	0	2	0	1	0	0	0	0	0	0	0	0	0	0
159450072-PT	529	83	42	147	201	256	64	4	74	22	22	21	26	38	49	58	3	38	10	8	0	1	5	0	2	0	0	8	2	2	4	5	2	0	4	0	0	1	3	2	1	2	0	0	0	0	0	2	0
159450072-SUBP	121	158	8	428	3	42	80	3	66	72	329	10	405	2	7	36	111	0	88	44	2	0	53	1	8	0	1	6	7	11	46	32	26	3	4	0	0	12	13	0	0	27	0	8	0	0	0	4	0
159450072-SUPP	182	70	34	258	2	79	31	1	59	105	313	3	689	2	11	56	93	0	109	47	0	0	33	0	12	0	3	2	1	9	6	23	79	2	0	0	0	2	3	0	0	19	0	0	0	0	0	1	0
159450072-SV	278	180	70	207	155	227	58	12	119	5	60	25	26	23	86	23	83	63	59	13	8	1	14	4	2	1	4	42	4	1	7	4	1	0	4	0	0	0	5	3	0	2	0	0	0	0	3	1	0
159450072-TD	383	92	68	193	288	694	116	0	108	7	128	30	2	19	89	30	1	38	14	24	0	0	1	2	5	5	0	13	15	1	0	0	0	0	1	0	2	0	3	2	0	0	0	0	0	0	0	0	0
159450072-TH	263	77	34	95	274	430	163	2	33	9	126	29	1	20	56	14	3	20	5	3	0	0	3	0	3	0	1	16	4	2	0	1	0	0	0	0	3	0	4	6	0	0	0	0	1	0	1	0	0
159470302-BM	2052	461	328	617	849	175	774	455	29	82	77	285	8	185	71	24	9	22	13	36	23	7	4	53	9	7	2	8	24	1	1	6	0	3	2	3	1	0	10	28	6	0	4	0	3	0	1	0	0
159470302-HP	3826	583	192	472	974	459	578	351	22	41	46	203	3	142	155	14	7	19	19	28	9	4	11	43	12	0	2	12	34	0	1	8	0	1	6	0	6	1	10	31	19	0	14	0	0	0	1	0	0
159470302-KG	1347	34	69	482	507	6	389	982	3	93	72	524	0	190	19	1	240	4	477	12	0	2	0	4	23	0	0	2	0	1	0	0	0	0	0	1	80	0	3	2	0	0	1	0	2	0	0	0	0
159470302-PT	1062	846	720	907	756	278	959	258	53	173	186	383	25	103	76	26	20	37	24	110	33	13	40	71	4	2	4	9	25	6	1	14	0	6	2	6	1	4	9	39	13	0	15	0	11	0	0	2	0
159470302-SUBP	481	897	252	1250	442	251	207	64	152	279	300	120	86	20	9	130	49	1	46	40	43	0	188	0	22	4	0	22	89	32	280	135	6	59	7	5	0	29	14	2	2	28	3	0	0	0	1	31	0
159470302-SUPP	451	326	359	1325	531	373	422	144	236	896	816	160	854	40	16	219	190	1	64	153	131	2	8	7	88	0	2	3	29	48	8	23	112	127	13	1	0	9	61	0	0	94	0	0	1	0	0	3	0
159470302-SV	412	1400	596	951	810	100	580	228	52	77	230	489	5	20	24	16	204	135	94	79	35	46	53	77	15	28	55	39	18	4	19	18	0	1	8	5	1	36	15	105	8	0	34	0	2	0	21	0	0
159470302-TD	291	666	395	1754	825	508	851	16	153	401	197	265	2	31	39	23	12	67	75	169	1	54	36	75	7	8	8	18	34	18	0	46	0	2	3	0	0	0	18	8	14	0	12	0	2	0	2	0	0
159470302-TH	403	2101	840	1662	717	424	1534	56	77	315	273	634	1	86	49	55	171	129	178	176	0	139	186	47	10	19	36	50	57	19	2	28	0	0	46	0	13	0	46	48	39	0	40	0	3	0	2	0	0
159490532-BM	1896	43	25	112	646	198	100	194	5	13	10	26	0	105	32	97	0	7	2	9	14	0	0	4	8	0	0	3	1	1	0	3	0	0	4	6	0	0	1	0	0	0	0	0	3	0	1	0	0
159490532-HP	1809	62	47	180	360	414	169	85	17	32	11	37	0	160	143	139	3	42	5	6	6	2	0	7	10	1	3	6	11	1	0	3	0	0	0	4	0	0	4	2	1	0	0	0	1	0	0	0	0
159490532-KG	2169	18	21	36	463	3	139	379	0	0	5	164	0	126	15	0	0	0	7	0	0	0	0	1	20	0	0	0	0	0	0	2	0	0	1	0	0	0	0	0	0	0	0	0	0	0	0	0	0
159490532-PT	846	173	60	439	250	426	326	83	16	83	85	82	2	35	23	13	1	40	9	30	12	5	2	19	13	7	5	5	9	0	0	4	0	0	6	2	0	2	5	4	1	0	0	0	1	0	3	3	0
159490532-SUBP	229	271	18	878	228	104	826	73	17	16	47	22	140	24	36	14	12	0	50	28	41	0	160	0	9	2	0	39	52	14	79	140	10	4	8	3	0	28	6	1	2	1	0	0	1	0	0	47	0
159490532-SUPP	907	7	24	55	485	293	19	247	54	22	65	13	198	73	38	131	0	0	4	2	157	0	0	0	33	0	0	0	3	13	0	0	7	12	4	33	0	0	3	0	0	6	0	0	3	0	0	0	0
159490532-SV	223	480	116	474	218	121	226	86	2	75	125	195	2	15	48	2	72	178	113	49	58	14	31	28	5	14	212	75	15	0	4	9	1	0	5	4	0	12	47	7	6	0	24	0	0	0	55	4	0
159490532-TD	439	221	81	723	241	848	553	3	14	72	147	55	0	24	48	21	0	57	6	23	1	7	1	18	17	1	0	14	40	1	0	2	0	0	0	1	0	0	4	2	1	0	1	0	5	0	3	0	0
159490532-TH	977	255	51	212	91	143	151	26	52	80	78	104	2	83	23	37	6	39	16	29	4	13	5	25	6	7	5	6	18	3	0	9	0	0	1	2	0	8	4	8	5	0	6	0	0	0	11	1	0
159510762-BM	2281	26	19	42	54	63	69	146	6	22	7	84	3	348	16	2	3	3	2	0	14	5	0	0	89	2	0	3	1	1	0	2	0	2	0	15	1	0	0	0	0	0	0	0	0	0	0	0	0
159510762-HP	1351	258	234	217	341	416	295	16	163	76	4	26	1	66	144	110	4	95	17	18	3	37	0	0	11	13	1	2	33	0	2	1	0	0	0	2	9	0	0	7	6	0	2	0	0	0	2	0	1
159510762-KG	623	86	290	286	21	349	179	618	3	1	2	1450	0	595	212	2	10	0	41	0	0	0	0	12	154	0	0	0	0	0	0	0	0	0	0	2	6	0	0	0	0	0	0	0	0	0	0	0	0
159510762-PT	930	90	174	257	101	176	197	221	12	29	11	490	0	264	94	2	9	38	36	11	9	10	2	6	53	0	0	15	13	1	1	1	1	0	0	7	3	0	0	2	0	0	1	0	0	0	0	0	0
159510762-SUBP	299	41	39	279	54	300	140	92	262	293	340	15	482	14	10	37	45	0	49	63	476	0	0	0	37	1	4	2	21	6	25	8	14	180	0	93	0	1	5	1	0	26	1	5	0	0	0	3	0
159510762-SUPP	386	10	18	246	65	336	100	114	249	464	551	13	676	10	8	40	36	0	16	37	741	0	0	0	42	0	20	0	3	8	48	25	21	123	0	130	0	0	1	0	0	15	0	31	0	0	0	0	0
159510762-SV	511	779	555	343	413	231	294	139	74	96	56	105	9	24	31	26	120	264	159	26	58	38	2	0	21	16	45	17	9	0	6	7	1	1	0	10	6	4	1	2	4	0	3	0	0	0	7	0	0
159510762-TD	1692	173	287	373	475	615	376	7	149	79	5	17	2	93	258	83	9	112	27	20	6	37	0	0	9	9	1	3	28	1	0	0	0	0	0	4	1	0	0	8	5	0	1	0	0	0	5	0	0
159510762-TH	453	274	93	59	12	50	38	3	52	134	25	23	59	43	6	5	24	63	55	9	53	57	0	0	2	2	13	12	19	0	0	0	1	10	0	7	3	0	0	0	12	1	0	2	0	0	0	0	4
159551223-BM	904	1	83	13	5	47	217	215	10	9	0	116	1	21	262	3	0	0	0	0	3	0	0	0	858	0	0	0	0	1	0	0	0	0	0	1	0	0	0	0	0	0	0	0	2	0	0	0	0
159551223-HP	890	182	147	29	24	134	38	135	69	143	1	20	6	169	118	4	5	11	6	26	22	27	1	9	17	12	0	1	0	0	0	0	0	0	0	4	1	1	1	1	1	0	0	0	0	0	0	0	2
159551223-KG	1392	49	39	21	46	147	87	111	28	55	14	7	7	207	52	19	4	4	4	2	72	7	4	1	65	1	0	1	3	0	1	0	0	0	0	5	0	0	0	0	0	0	0	0	0	0	0	2	0
159551223-PT	1078	223	201	64	66	143	22	137	120	376	3	29	2	116	97	22	11	10	12	38	12	66	6	20	14	12	0	4	0	0	0	3	0	0	0	2	0	2	0	0	1	0	0	0	0	0	1	0	0
159551223-SUBP	156	353	133	670	34	252	176	19	95	78	366	1	367	1	25	14	65	0	45	21	38	0	55	1	9	1	0	5	11	1	128	30	12	31	0	3	0	4	28	0	0	4	0	1	0	0	0	3	0
159551223-SUPP	267	37	203	24	80	507	310	40	26	306	489	0	486	2	26	26	137	0	68	22	82	2	3	2	14	0	5	0	0	6	0	1	0	10	0	8	0	0	1	0	0	7	0	3	0	0	0	0	0
159551223-SV	177	569	460	119	47	335	116	60	50	104	47	80	3	7	82	0	151	85	106	34	47	57	29	17	26	20	67	8	2	0	7	9	0	0	0	0	0	9	2	1	0	0	1	0	0	0	22	0	0
159551223-TD	436	443	369	107	87	313	2	0	166	619	1	43	0	4	213	29	10	21	9	72	1	117	10	35	2	42	0	2	0	1	0	1	0	0	0	0	0	0	0	2	1	0	0	0	0	0	2	0	0
159551223-TH	414	531	274	67	78	160	6	6	145	473	3	52	1	21	179	33	15	15	26	74	4	108	3	27	2	35	5	2	1	0	0	3	0	0	0	1	0	0	0	5	0	0	1	0	0	0	2	0	0
159571453-BM	1060	89	113	34	442	25	36	30	14	32	2	16	1	27	17	67	6	5	3	3	4	10	28	5	2	1	0	6	1	0	0	3	0	0	0	2	0	3	0	0	1	0	1	0	0	0	1	2	0
159571453-HP	819	133	248	48	194	62	22	47	52	73	1	67	2	21	90	17	2	21	3	25	0	37	10	6	2	7	1	5	2	0	0	3	0	0	0	8	1	1	0	2	0	0	1	0	0	0	0	1	0
159571453-KG	1481	5	282	25	8	2	9	130	1	15	0	85	2	24	32	0	0	0	44	4	0	1	0	0	6	0	0	0	0	0	0	0	0	0	1	0	24	0	0	0	0	0	0	0	1	0	0	0	0
159571453-PT	961	85	109	51	191	44	55	27	14	67	2	63	5	47	20	16	9	4	11	12	10	13	37	1	3	1	1	5	7	1	0	4	0	0	0	1	0	3	1	2	0	0	1	0	0	0	1	6	0
159571453-SUBP	35	364	6	106	18	12	19	11	4	158	17	8	90	1	3	9	44	1	18	9	1	34	74	1	2	2	3	5	2	2	2	3	2	0	1	3	0	3	2	6	3	1	0	0	0	2	0	0	0
159571453-SUPP	153	708	106	242	34	56	46	4	40	917	108	10	185	1	6	19	208	2	66	76	9	181	152	46	4	19	2	17	10	4	3	17	2	3	1	4	0	29	0	11	5	2	0	0	0	0	1	0	0
159571453-SV	133	141	66	54	36	18	40	57	8	17	3	18	1	1	14	23	23	9	18	17	7	5	32	4	0	2	4	4	3	0	0	1	0	0	0	2	0	1	2	0	0	0	0	0	0	0	0	1	0
159571453-TD	837	246	337	120	329	130	22	57	74	118	0	17	1	10	108	32	4	26	31	45	1	44	6	39	0	4	0	14	0	1	0	2	0	0	0	1	0	1	0	1	0	0	2	0	0	0	0	0	0
159571453-TH	841	439	488	83	28	18	7	7	90	534	0	117	0	6	51	12	6	29	33	114	0	193	2	44	0	16	1	9	0	0	0	0	0	0	0	1	0	0	0	2	0	0	2	0	0	0	0	0	0
159591683-BM	380	13	55	12	84	0	0	48	0	6	1	110	0	5	2	2	1	0	7	0	0	0	0	0	1	0	0	0	0	0	0	0	0	0	0	0	0	0	0	0	0	0	0	0	0	0	0	0	0
159591683-HP	528	82	40	1	10	0	2	6	8	8	0	2	2	0	24	10	5	5	3	14	1	2	0	0	0	3	0	0	0	0	0	0	1	0	0	0	0	0	0	0	0	0	1	0	0	0	0	0	0
159591683-KG	372	22	87	15	132	0	1	67	1	4	1	140	0	2	4	6	0	0	7	1	0	0	0	0	0	1	0	0	0	0	0	1	0	0	0	0	0	0	0	0	0	0	0	0	0	0	0	0	0
159591683-PT	372	160	55	3	7	0	2	0	22	8	0	6	1	1	19	13	4	39	16	24	0	5	0	2	0	6	0	1	0	0	0	0	0	0	0	1	0	0	0	0	1	0	0	0	0	0	0	0	0
159591683-SUBP	67	280	7	140	2	4	30	28	6	53	66	14	103	1	1	0	74	0	32	38	5	7	18	1	2	1	4	4	0	2	6	24	0	7	0	0	0	0	7	0	0	2	0	7	0	0	0	3	0
159591683-SUPP	94	39	2	70	0	8	48	15	13	165	78	5	347	0	1	22	96	0	29	47	5	1	4	1	0	0	1	1	0	3	0	24	0	0	0	0	0	0	1	0	0	23	0	0	0	0	0	0	0
159591683-SV	131	333	142	9	25	0	7	4	6	10	4	7	1	0	8	1	68	18	56	21	1	4	1	1	0	30	1	0	0	1	2	0	0	0	0	0	0	0	0	0	0	0	0	0	0	0	1	0	0
159591683-TD	292	113	41	2	51	2	1	2	3	4	0	6	1	0	59	28	1	2	2	17	0	7	0	1	0	3	0	0	0	1	0	0	0	0	0	0	0	0	0	0	0	0	0	0	0	0	0	0	0
159591683-TH	493	195	151	5	1	6	5	15	16	79	1	22	1	7	18	20	24	11	18	43	0	47	4	3	0	2	0	5	0	1	3	0	0	0	0	1	0	0	0	0	0	0	0	0	0	0	0	2	0
159611913-BM	1202	233	180	47	218	118	8	142	34	175	14	25	22	15	21	521	22	27	14	39	40	151	0	27	17	7	2	3	1	0	0	0	0	1	0	0	0	0	0	0	1	1	2	0	0	0	0	0	0
159611913-HP	1287	486	357	16	30	51	5	12	80	97	8	31	8	15	53	74	30	13	31	28	11	132	3	18	0	19	0	8	2	0	1	0	0	0	0	0	0	0	0	1	0	0	4	0	0	0	0	0	3
159611913-KG	2254	6	9	4	36	3	0	1006	1	3	0	1	0	33	5	209	1	0	0	0	0	2	0	0	5	0	0	0	0	0	0	0	0	0	0	0	17	0	0	0	0	0	0	0	0	0	0	0	0
159611913-PT	599	320	165	640	30	37	28	13	49	411	0	6	5	2	12	11	73	25	34	33	13	205	106	10	1	10	0	14	12	0	67	79	0	0	0	0	0	7	0	4	1	0	7	0	0	0	0	2	0
159611913-SUBP	268	770	11	527	1	51	60	32	53	139	399	21	607	3	14	9	311	0	121	78	13	1	126	2	2	18	2	18	16	6	0	1	7	4	0	0	0	0	11	5	0	19	9	0	0	0	0	0	0
159611913-SUPP	476	227	51	90	7	34	31	15	60	862	218	0	762	2	12	133	275	0	110	139	24	0	12	28	0	1	61	2	1	2	8	34	23	0	0	0	0	0	1	0	0	14	0	1	0	0	0	0	0
159611913-SV	416	533	706	199	121	138	50	137	25	127	44	37	1	4	10	13	47	68	121	28	63	72	20	11	5	14	5	13	0	4	3	5	0	1	0	0	0	2	0	3	0	0	1	0	0	0	0	0	0
159611913-TD	1712	356	594	43	39	48	3	9	85	193	4	4	9	5	51	240	13	34	44	30	9	120	1	8	0	28	0	4	0	2	3	4	0	0	0	0	0	0	0	1	1	0	3	0	0	0	0	1	0
159611913-TH	1021	363	302	116	22	54	23	64	143	469	6	17	11	4	30	54	24	40	46	28	20	263	4	17	1	17	0	7	2	2	2	9	1	0	0	0	0	2	1	4	3	0	3	0	0	0	0	1	0
159632143-BM	1173	196	113	15	167	89	25	38	10	50	11	16	6	31	20	39	14	10	9	0	1	1	0	6	0	9	0	0	0	0	4	1	0	0	7	0	0	0	0	0	0	0	0	0	0	0	0	0	0
159632143-HP	1623	375	178	14	207	69	15	32	32	34	2	64	5	11	44	28	18	14	23	14	1	10	0	12	0	20	0	1	1	0	0	0	0	0	0	0	2	0	0	0	1	0	4	0	1	0	0	0	0
159632143-KG	1939	4	202	2	454	7	0	201	1	7	10	20	0	54	58	0	9	0	30	1	0	0	0	0	0	0	0	0	0	0	0	0	0	0	0	0	14	0	0	0	0	0	0	0	4	0	0	0	0
159632143-PT	504	823	220	0	11	4	0	0	102	553	1	265	0	3	11	9	305	39	30	81	0	152	0	64	1	43	0	2	0	0	0	0	0	0	0	0	0	0	0	0	3	0	9	0	0	0	0	0	0
159632143-SUBP	303	444	278	257	31	75	0	53	28	363	200	6	225	5	30	4	274	0	128	11	79	0	177	1	1	2	2	17	0	7	88	11	4	0	1	0	0	5	7	0	2	0	4	2	0	0	0	0	0
159632143-SUPP	532	26	167	84	159	271	3	49	43	105	342	1	289	3	27	122	16	0	49	5	28	0	0	0	3	0	0	2	0	21	3	5	4	2	2	2	0	0	1	0	0	8	0	0	0	0	0	0	0
159632143-SV	202	1021	489	16	133	28	4	22	22	51	9	467	0	4	17	6	455	66	131	28	1	33	0	17	0	31	2	4	0	0	5	0	0	0	6	0	0	1	0	0	5	0	2	0	0	0	0	0	0
159632143-TD	684	368	263	15	386	246	11	6	42	27	4	20	3	15	106	27	7	36	28	12	0	3	0	28	0	15	0	0	0	1	0	0	0	0	1	0	0	0	0	0	1	1	3	0	0	0	0	0	0
159632143-TH	574	665	310	5	32	21	1	3	87	209	0	310	1	3	26	23	140	21	32	66	0	137	0	63	0	44	0	0	0	0	0	0	0	0	0	0	0	0	0	0	5	0	8	0	0	0	0	0	0
159672603-BM	415	24	51	19	18	72	50	46	18	62	50	7	69	12	16	14	11	3	5	1	12	0	0	0	15	2	0	0	2	4	0	0	0	0	0	1	0	2	0	0	0	2	0	0	0	0	0	0	0
159672603-HP	342	26	53	31	29	141	32	46	50	5	3	13	26	4	64	8	4	8	0	6	6	0	0	1	6	1	0	4	0	0	0	0	0	0	0	0	1	2	0	0	0	0	0	0	0	0	0	0	0
159672603-KG	613	0	6	5	9	9	5	555	1	1	0	114	2	13	3	1	0	0	6	0	0	0	0	0	11	1	0	0	0	0	0	0	0	0	0	2	2	0	0	0	0	0	0	0	0	0	0	0	1
159672603-PT	323	190	293	233	40	60	35	5	113	199	19	11	1	4	44	19	29	75	97	53	0	4	0	23	2	15	1	7	0	0	1	31	0	0	0	0	0	1	0	0	4	0	3	0	0	0	0	1	0
159672603-SUBP	195	96	27	123	23	69	35	12	46	24	170	37	456	12	4	55	34	0	24	2	4	0	3	0	35	0	0	2	3	46	0	0	5	9	0	1	0	0	0	0	0	10	0	0	0	0	0	1	1
159672603-SUPP	327	32	15	150	17	117	118	13	35	92	164	0	428	11	14	39	17	0	12	7	7	0	0	0	9	2	0	1	4	24	0	6	5	3	0	1	0	1	0	0	0	4	0	0	0	0	0	1	0
159672603-SV	253	321	247	85	67	158	38	32	78	27	8	41	8	11	89	18	79	64	93	13	5	16	2	2	10	11	40	19	1	2	1	3	0	1	0	2	0	1	0	0	0	1	0	0	0	0	0	0	0
159672603-TD	403	123	258	84	45	340	13	4	84	14	4	12	3	11	104	16	7	32	34	3	0	0	0	5	3	20	0	4	1	0	0	2	0	0	0	0	0	0	0	1	0	1	0	0	0	0	0	0	0
159672603-TH	277	72	156	98	25	157	38	9	35	40	14	8	3	11	34	7	15	40	25	13	2	5	0	4	2	12	2	6	1	1	0	4	0	2	0	0	0	1	0	0	0	1	0	0	0	0	0	0	3
159713063-BM	5830	57	64	65	125	48	228	833	19	14	21	45	3	675	273	15	0	1	2	6	3	2	0	15	21	0	0	0	1	1	0	0	0	0	0	50	0	0	0	0	0	0	0	0	2	0	1	0	0
159713063-HP	5714	225	111	218	212	117	226	20	59	26	10	95	4	225	161	251	0	20	2	16	22	5	0	35	12	1	1	1	1	1	0	1	0	0	0	7	6	0	1	4	1	0	4	0	0	0	0	0	10
159713063-KG	4012	14	376	25	361	43	45	2273	21	2	1	111	1	586	26	6	0	0	5	2	5	0	0	1	10	0	0	1	0	0	0	1	0	0	0	29	0	0	0	0	0	0	0	0	1	0	0	0	0
159713063-PT	3096	429	804	2648	342	92	733	104	156	1533	1299	90	0	443	196	22	5	180	116	360	1	10	10	192	24	4	4	66	3	19	0	154	0	0	0	1	0	0	4	8	5	0	6	0	0	0	7	0	0
159713063-SUBP	794	86	59	372	69	333	306	176	161	439	614	9	1958	35	8	60	230	0	26	115	58	0	23	3	46	0	5	0	11	11	0	32	3	19	0	17	0	0	0	0	0	8	0	0	0	0	3	2	0
159713063-SUPP	1389	173	101	749	62	626	598	158	144	1097	942	4	2084	77	17	92	229	1	83	269	107	0	54	32	47	7	3	0	2	16	0	63	7	30	0	15	0	0	0	0	0	27	0	0	0	0	10	3	0
159713063-SV	769	1519	1636	1033	450	337	1307	105	40	86	86	355	7	69	107	22	67	180	94	50	17	78	4	104	37	44	84	52	17	10	1	9	0	1	0	2	5	0	2	36	15	0	9	0	0	0	18	0	5
159713063-TD	2173	814	1203	1385	477	473	1174	6	253	462	82	181	1	325	238	93	2	221	59	143	0	42	1	280	54	34	5	70	27	12	0	15	0	0	1	0	1	0	0	24	13	0	18	0	2	0	7	0	0
159713063-TH	4468	485	272	173	120	78	222	63	115	78	24	99	4	478	277	29	5	17	13	33	3	8	0	53	6	9	2	3	15	0	0	2	0	0	0	0	0	0	0	9	12	0	12	0	1	0	8	1	0
159814214-BM	732	15	6	58	23	79	32	234	1	7	9	40	0	51	171	1	1	2	0	16	0	2	0	0	2	0	2	0	0	0	0	0	0	0	0	2	0	0	0	0	0	0	0	0	4	0	0	0	0
159814214-HP	428	73	53	121	102	250	76	118	10	20	18	43	3	18	84	2	5	11	9	52	2	0	1	5	9	1	8	2	5	1	1	0	0	0	2	2	18	0	3	2	0	0	1	0	0	2	2	0	0
159814214-KG	159	63	92	312	157	192	54	94	2	9	20	552	0	45	122	0	4	0	4	1	6	1	0	59	4	0	0	0	0	2	0	0	0	0	0	0	8	0	0	0	0	0	0	0	2	0	0	0	0
159814214-PT	516	24	11	83	36	126	63	280	5	13	19	33	2	67	78	1	0	3	1	9	1	0	0	2	3	0	0	0	1	0	0	0	0	0	0	0	0	0	1	0	0	0	0	0	1	0	0	0	0
159814214-SUBP	45	220	44	394	27	159	108	48	7	54	203	43	54	6	11	8	57	0	40	29	29	1	54	0	3	1	0	5	8	6	24	3	0	5	32	4	0	6	4	0	0	12	0	1	0	0	0	2	0
159814214-SUPP	51	183	32	283	23	154	53	64	8	112	300	45	83	5	6	4	54	0	46	26	69	2	16	1	3	0	0	4	5	17	7	4	10	5	45	2	0	2	9	0	0	21	0	18	0	1	1	1	0
159814214-SV	40	381	109	266	70	95	111	49	8	36	77	57	0	2	30	1	124	42	58	54	7	8	13	9	10	13	75	9	1	2	2	7	0	0	10	1	2	4	2	3	1	0	11	2	0	3	10	0	0
159814214-TD	73	108	81	496	252	548	190	5	20	47	108	48	0	3	21	1	0	16	12	122	1	6	7	21	3	0	7	3	8	0	0	1	0	0	0	0	0	0	4	0	0	0	2	0	0	0	11	0	0
159814214-TH	194	101	67	367	134	294	170	11	42	68	53	60	0	19	37	3	3	33	10	142	2	11	12	24	5	0	11	4	8	0	0	1	0	0	3	0	2	0	8	2	3	0	6	0	0	0	3	2	0
159915365-BM	2347	15	27	44	115	98	149	110	21	18	33	19	4	350	16	5	2	4	1	5	0	0	1	1	4	2	0	1	2	0	0	0	0	0	1	0	0	0	0	2	1	0	1	0	0	0	0	0	0
159915365-HP	502	115	96	265	225	356	165	8	209	43	2	10	0	32	67	11	0	22	8	27	0	4	1	29	4	8	0	21	9	0	0	0	0	0	0	0	0	0	1	2	9	0	2	0	0	0	0	0	0
159915365-KG	2007	1	1	49	541	1	3	1838	2	6	0	0	0	45	183	0	0	0	19	14	0	0	0	0	15	0	0	0	1	0	0	0	0	0	0	0	0	0	0	0	0	0	0	0	7	0	0	0	0
159915365-PT	1164	70	149	372	676	663	316	45	94	14	5	1	3	138	213	26	2	27	13	44	0	1	0	17	6	2	1	13	17	0	0	0	0	0	1	0	0	2	1	1	4	0	0	0	0	0	0	0	0
159915365-SUBP	220	1300	62	760	68	308	98	28	110	122	470	9	253	10	10	65	265	0	81	46	19	2	119	5	20	35	10	9	47	29	7	18	1	5	0	0	0	91	7	4	0	18	2	12	0	0	0	12	0
159915365-SUPP	339	337	61	647	202	586	201	149	80	353	1241	13	453	17	15	30	362	0	192	94	9	3	64	6	26	5	5	18	16	47	15	28	0	22	10	0	0	44	26	0	0	76	0	21	0	0	3	2	0
159915365-SV	573	125	166	306	770	455	201	195	34	32	73	291	6	61	72	60	18	25	18	14	13	4	10	10	27	8	9	11	6	3	3	3	0	0	3	2	0	8	14	2	1	0	3	1	2	0	0	0	0
159915365-TD	1014	346	246	740	518	809	292	1	383	81	1	8	0	70	194	53	2	36	24	106	0	5	1	62	5	26	1	36	23	1	0	1	0	0	0	0	0	0	2	6	11	0	2	0	0	0	2	0	0
159915365-TH	1377	136	73	97	173	265	247	72	66	40	8	31	4	104	53	8	4	13	11	8	1	0	14	10	4	6	2	14	6	0	3	2	0	0	0	0	0	1	1	4	3	0	2	0	0	0	0	1	0
160016515-BM	1526	10	36	5	54	193	22	156	7	1	2	1	0	212	77	5	0	0	0	0	16	0	0	0	4	0	0	0	2	0	0	0	0	0	0	30	0	0	0	0	0	0	0	0	0	0	0	0	0
160016515-HP	1217	118	86	28	167	655	239	107	40	8	4	14	1	96	96	50	0	22	3	3	12	0	0	0	2	2	0	2	9	0	0	0	0	0	0	14	0	0	0	3	3	0	0	0	0	0	0	0	0
160016515-KG	953	23	274	63	191	0	89	100	0	38	0	457	0	138	151	1	48	4	31	2	0	0	0	0	4	0	0	0	0	0	0	5	0	0	0	1	0	0	0	0	0	0	0	0	0	0	4	0	0
160016515-PT	199	1145	473	161	21	21	17	88	289	28	2	6	0	50	11	2	5	4	25	0	2	0	0	2	0	112	0	0	5	0	0	0	0	0	1	3	0	32	0	1	14	0	7	0	0	0	0	1	0
160016515-SUBP	633	4	65	89	340	193	13	128	20	46	107	10	40	68	68	19	6	0	5	2	151	0	0	0	3	0	0	0	0	4	0	0	0	36	0	45	0	0	1	0	0	45	0	1	1	0	0	0	0
160016515-SUPP	672	4	109	22	577	473	8	101	23	8	104	2	30	25	56	33	2	0	2	4	130	0	0	0	3	1	1	0	0	3	0	0	3	7	0	129	0	0	0	0	0	1	0	1	0	0	0	0	0
160016515-SV	517	327	111	31	83	471	241	22	44	14	19	12	3	40	49	31	31	25	26	2	165	10	0	1	2	4	10	2	9	0	2	1	3	1	0	19	0	0	3	0	4	0	0	0	0	0	2	0	0
160016515-TD	725	38	137	49	481	791	232	5	35	2	2	9	0	44	153	99	0	12	5	4	6	1	0	0	0	0	0	0	0	1	0	1	0	0	0	6	0	0	0	1	0	0	0	0	1	0	0	0	0
160016515-TH	980	58	77	60	68	249	76	62	36	17	1	36	0	119	57	14	1	10	6	4	5	1	0	0	1	3	2	1	3	0	0	1	0	0	0	9	0	0	0	2	2	0	0	0	0	0	0	2	0
160036745-BM	1588	28	21	46	61	476	103	64	4	9	36	30	0	366	16	4	0	12	2	1	52	0	0	1	55	0	0	1	2	0	0	0	0	0	0	94	0	0	1	1	0	0	0	0	1	0	0	2	0
160036745-HP	1076	412	107	210	329	359	261	90	114	35	17	216	10	98	94	101	2	117	31	11	61	2	0	14	15	3	1	11	1	1	0	0	0	1	0	38	0	0	4	12	0	0	2	0	0	0	0	4	0
160036745-KG	1220	40	245	302	63	199	366	208	60	41	47	124	39	51	50	4	1	6	4	23	4	0	0	0	312	0	0	1	0	10	0	0	0	0	0	9	0	0	2	0	0	0	0	0	1	0	0	0	0
160036745-PT	1320	726	194	299	304	214	184	94	43	37	27	208	7	92	104	35	1	41	13	6	68	2	0	16	52	21	6	3	20	3	0	2	0	0	0	21	0	3	6	7	1	1	4	0	0	0	0	2	0
160036745-SUBP	116	256	82	736	19	89	196	184	18	97	414	154	275	10	9	19	49	0	64	40	92	0	52	0	9	1	0	11	34	33	2	18	0	9	1	4	0	2	22	0	0	21	1	0	1	0	3	6	0
160036745-SUPP	270	85	49	638	42	279	331	197	33	146	420	15	613	7	19	44	46	2	40	72	104	0	1	0	13	0	0	7	3	22	0	8	1	35	0	23	0	0	11	1	0	45	0	0	1	0	0	0	0
160036745-SV	241	786	302	257	395	409	241	110	18	24	100	245	7	11	45	22	3	22	48	1	76	2	2	2	32	16	17	5	0	6	1	0	0	2	0	18	0	2	3	2	1	1	1	0	1	0	0	0	0
160036745-TD	654	1127	251	232	447	59	12	5	175	22	2	113	0	28	207	371	1	43	30	6	1	0	0	10	2	20	0	9	4	0	0	0	0	0	0	1	0	0	0	4	1	0	9	0	0	0	0	0	0
160036745-TH	876	654	176	131	153	140	160	61	120	24	16	147	10	95	86	26	1	58	17	16	27	1	0	11	82	30	7	14	9	4	0	0	0	1	0	22	0	1	0	7	3	1	20	0	0	0	1	3	0
160056975-BM	2099	79	116	209	308	337	232	164	17	25	21	28	1	277	39	4	1	10	3	6	4	2	0	4	1	0	1	1	7	1	0	2	0	0	0	2	2	0	4	0	1	0	0	0	4	0	1	1	0
160056975-HP	1115	124	154	220	509	552	653	73	46	33	28	29	1	245	55	26	1	12	6	4	0	4	2	4	7	5	6	6	39	2	0	0	0	0	0	0	1	0	13	5	2	0	0	0	1	0	0	0	0
160056975-KG	959	7	29	23	15	202	361	391	0	2	39	138	0	38	52	0	0	0	26	0	0	0	0	0	2	0	0	1	0	0	0	1	0	0	0	0	5	0	1	0	1	0	0	0	3	0	0	0	0
160056975-PT	1074	379	320	753	410	403	322	55	91	168	113	61	1	123	38	14	18	58	28	32	1	11	5	16	0	2	30	14	14	1	0	41	0	1	0	0	0	0	2	1	1	0	2	0	0	0	0	2	0
160056975-SUBP	699	4	11	18	528	124	5	267	20	15	124	7	36	12	17	66	1	0	2	5	241	0	2	0	38	0	0	2	0	1	0	0	0	47	0	1	0	0	2	0	1	3	0	0	3	0	0	0	0
160056975-SUPP	526	5	25	63	505	85	44	182	17	24	206	12	108	2	16	42	1	1	4	0	209	0	1	0	29	0	0	1	1	18	0	0	2	28	0	2	0	0	3	0	0	19	0	0	0	0	0	0	0
160056975-SV	217	162	144	489	108	112	433	22	10	16	58	33	0	7	16	4	36	14	25	3	10	1	2	5	5	0	49	1	18	2	0	8	0	0	0	0	0	4	6	13	2	0	7	0	0	0	7	0	0
160056975-TD	534	262	825	987	1444	2137	425	10	93	114	114	105	1	88	101	40	0	33	11	23	0	8	0	19	11	6	13	10	64	1	0	2	0	0	0	0	0	0	20	1	3	0	10	0	3	0	4	0	0
160056975-TH	1028	71	51	76	104	177	112	58	10	19	12	20	0	106	42	4	0	4	2	7	1	0	0	1	0	1	3	4	1	0	0	4	0	0	0	0	0	0	1	0	0	0	1	0	0	0	0	0	0
160097436-BM	533	35	7	34	38	21	78	71	2	2	1	2	3	30	16	2	3	1	5	2	1	0	5	1	3	1	0	0	2	2	1	0	0	0	0	0	0	0	0	0	0	1	0	0	0	0	0	0	0
160097436-HP	401	70	17	73	77	35	64	71	8	4	3	12	2	15	37	7	5	4	1	6	1	0	1	0	1	0	1	0	3	0	1	3	0	0	0	0	0	0	0	5	0	1	1	0	0	0	0	0	0
160097436-KG	407	7	63	46	106	0	28	39	2	0	0	106	0	11	49	1	5	0	30	2	0	0	1	0	0	0	0	0	0	0	0	0	0	0	0	0	5	0	0	0	0	0	0	0	0	0	0	0	0
160097436-PT	248	63	27	119	74	141	52	24	5	4	0	5	1	13	34	7	0	3	1	7	0	0	0	1	2	0	1	1	2	0	0	1	0	0	0	0	0	0	0	0	0	0	0	0	0	0	0	0	0
160097436-SUBP	241	55	33	91	161	37	16	36	4	4	17	26	19	1	10	11	1	0	3	2	5	0	89	0	5	0	0	1	11	1	9	0	0	0	0	2	0	0	0	0	0	1	0	0	0	0	0	1	0
160097436-SUPP	228	5	27	38	114	174	6	5	14	1	17	33	33	0	45	43	1	0	4	1	12	0	1	0	7	0	0	2	0	0	0	0	0	0	0	1	0	0	0	0	0	0	0	0	0	0	0	0	0
160097436-SV	59	143	42	147	60	125	93	27	2	5	17	10	0	1	29	5	8	6	10	0	6	0	7	0	5	1	16	0	3	0	1	3	0	0	0	0	0	0	0	3	0	1	0	0	0	0	0	0	0
160097436-TD	98	91	30	145	135	63	95	5	15	4	2	14	1	1	99	50	0	7	4	7	0	0	0	3	0	4	0	1	0	1	0	0	0	0	0	0	0	0	0	2	1	0	0	0	0	0	0	0	0
160097436-TH	944	310	88	86	31	140	145	70	11	45	2	30	0	300	77	9	5	30	13	17	1	4	0	5	1	3	0	0	3	0	0	1	0	0	0	0	1	0	0	8	7	0	7	0	0	0	0	0	0
160137896-BM	2521	46	38	35	77	148	54	160	4	5	9	29	5	80	19	22	1	3	1	2	3	0	1	0	4	1	0	2	1	3	0	3	0	1	10	1	0	0	1	1	0	0	0	0	0	0	0	0	0
160137896-HP	1505	176	168	104	268	782	170	10	23	12	14	71	9	49	157	79	1	19	8	4	8	2	0	3	0	1	4	1	4	1	2	0	0	0	9	0	5	0	0	2	0	0	0	0	1	0	0	0	0
160137896-KG	1977	22	303	47	504	7	37	763	1	3	9	33	8	39	39	2	0	0	0	1	0	0	0	0	18	0	0	0	0	1	0	0	0	0	7	0	0	0	3	0	0	2	0	0	0	0	0	0	0
160137896-PT	1970	156	121	121	189	178	84	155	1	2	6	32	3	36	27	14	0	4	0	4	0	1	7	0	1	0	0	1	2	1	0	0	0	0	7	0	0	0	0	1	0	0	1	0	1	0	0	0	0
160137896-SUBP	105	858	115	592	192	55	49	2	18	180	235	85	114	18	13	24	332	0	107	22	20	1	42	1	8	1	2	3	3	6	22	15	0	3	204	0	0	15	2	1	0	1	0	0	0	0	1	0	0
160137896-SUPP	362	447	96	378	496	109	65	12	42	95	312	98	287	16	11	73	112	0	81	18	47	0	35	0	18	0	3	1	0	19	23	6	0	3	359	2	0	1	3	0	0	3	0	0	0	0	2	0	0
160137896-SV	681	143	171	246	227	751	154	47	21	37	51	60	18	37	78	51	10	8	17	6	25	3	2	1	12	0	5	4	1	7	1	3	0	0	48	0	0	0	4	3	0	0	0	0	3	0	1	0	0
160137896-TD	834	227	236	261	412	733	285	3	18	2	1	150	1	36	82	43	0	15	7	5	1	1	0	0	1	1	0	4	0	1	0	1	0	0	1	0	0	0	4	1	0	0	0	0	1	0	0	0	0
160137896-TH	769	369	297	113	150	437	126	15	10	6	1	129	3	27	59	22	7	16	12	2	1	0	4	2	2	13	1	3	1	0	0	0	0	0	6	0	1	0	0	9	4	0	0	0	0	0	0	0	0
160158126-BM	1259	22	48	70	102	26	117	611	8	12	10	16	0	332	15	3	0	3	0	1	12	0	0	3	7	0	0	1	0	0	0	0	0	1	0	2	0	0	0	0	0	0	0	0	7	0	0	0	0
160158126-HP	898	51	246	135	115	132	168	76	31	15	9	25	0	18	45	6	0	13	2	12	1	0	0	9	0	0	0	1	9	2	0	0	0	0	1	0	0	0	2	0	1	0	0	0	0	0	0	0	0
160158126-KG	673	0	12	4	45	5	661	877	0	2	0	5	0	17	8	0	0	0	0	0	3	0	0	0	26	0	0	0	0	0	0	2	0	0	0	1	0	0	0	0	0	0	0	0	0	0	0	0	0
160158126-PT	956	104	275	549	286	158	373	68	26	83	94	95	0	62	28	2	1	44	12	23	2	2	13	18	2	1	0	12	17	4	0	1	0	0	16	1	2	0	5	3	0	0	1	0	1	0	3	5	0
160158126-SUBP	107	435	10	631	48	160	335	119	22	222	470	48	149	8	3	10	54	0	55	26	53	0	225	0	6	0	0	24	45	13	149	30	28	21	33	0	0	6	12	0	2	14	1	0	0	0	3	15	0
160158126-SUPP	214	85	21	430	222	312	133	118	32	379	578	20	261	2	5	44	30	0	35	20	124	0	23	0	10	0	0	13	2	18	42	11	34	29	30	7	0	0	3	0	0	57	0	0	1	0	3	1	0
160158126-SV	419	104	384	437	299	165	335	35	4	40	77	69	0	29	39	4	2	7	3	4	18	0	0	2	6	0	0	0	11	2	2	0	0	0	0	7	1	1	1	1	0	0	0	0	1	0	1	0	0
160158126-TD	404	165	234	695	374	56	484	3	22	25	13	61	0	20	25	9	0	18	1	4	3	1	0	3	0	0	0	4	14	0	0	2	0	0	1	0	1	0	0	4	0	0	0	0	0	0	0	0	0
160158126-TH	638	94	146	125	174	63	249	112	23	18	17	70	1	81	35	2	2	15	5	8	1	1	0	5	3	1	1	9	7	3	0	1	0	0	1	1	0	0	4	6	0	0	0	0	0	0	0	1	0
160178356-BM	657	43	71	69	267	29	58	34	0	9	4	8	1	39	13	7	1	1	5	1	3	0	0	0	16	0	0	0	0	0	0	0	0	1	4	9	0	0	0	0	0	0	0	0	0	0	0	0	0
160178356-HP	233	338	209	115	95	63	50	6	41	29	1	109	0	12	26	4	20	24	21	2	0	10	1	0	1	6	15	7	5	0	0	4	0	0	0	0	0	0	1	2	3	0	3	0	0	0	1	0	0
160178356-KG	435	0	285	2	292	14	19	21	1	5	1	385	0	26	156	0	0	0	0	0	0	0	0	0	4	0	0	0	0	0	0	0	0	0	0	0	7	0	0	0	0	0	0	0	0	0	0	0	0
160178356-PT	106	721	105	407	10	40	52	2	6	19	7	122	1	1	2	0	32	9	12	4	0	25	21	1	3	4	3	8	6	1	0	2	0	0	5	0	0	1	0	3	2	0	1	0	0	0	0	0	0
160178356-SUBP	109	96	284	182	30	61	118	44	35	64	207	31	198	4	14	3	18	0	27	6	14	0	0	0	9	0	0	5	2	4	0	1	4	1	1	3	0	0	0	0	0	3	0	0	0	0	0	0	0
160178356-SUPP	134	61	284	133	55	132	55	45	32	173	269	16	178	1	2	15	8	0	7	17	46	0	3	0	25	0	0	0	3	5	9	8	0	12	0	18	0	0	1	0	0	7	0	0	0	0	0	0	0
160178356-SV	211	534	419	112	92	41	208	8	43	24	10	39	0	6	48	4	16	30	14	4	6	26	4	4	16	31	37	6	11	0	0	4	0	1	0	11	1	6	3	1	5	1	8	0	0	0	14	0	0
160178356-TD	146	404	249	305	332	150	136	2	41	44	3	143	0	4	52	18	4	17	4	5	1	7	1	0	5	1	2	3	0	0	0	3	0	0	0	1	0	0	2	1	2	0	1	0	0	0	1	1	0
160178356-TH	478	186	57	56	65	24	128	2	7	8	3	75	0	27	11	0	4	3	13	2	0	12	2	0	25	4	3	2	2	0	0	1	0	0	0	2	1	0	0	0	0	0	2	0	0	0	0	0	0
160218816-BM	1167	27	56	25	78	161	76	88	4	2	17	11	4	96	25	6	1	6	2	0	0	0	0	0	27	0	0	1	1	0	0	2	0	0	0	2	0	0	0	0	0	0	0	0	1	0	0	0	0
160218816-HP	807	31	200	50	224	490	142	94	26	18	32	10	6	49	91	12	0	16	3	3	1	1	2	2	32	0	4	0	6	0	0	0	0	0	3	6	0	2	2	0	1	0	0	0	1	0	0	1	0
160218816-KG	1201	5	11	9	91	199	52	565	2	4	6	9	1	35	30	1	0	0	9	1	0	0	0	0	12	0	0	0	0	0	0	0	0	0	1	1	0	0	0	0	0	0	0	0	1	0	0	0	0
160218816-PT	471	165	213	415	149	255	174	27	14	38	269	33	1	28	28	0	3	26	13	46	0	2	8	14	10	0	5	8	11	2	2	9	0	0	0	0	0	1	2	1	0	0	0	0	0	0	0	3	0
160218816-SUBP	151	310	192	436	184	396	500	194	50	77	362	20	123	12	24	12	43	0	57	16	13	0	58	0	17	0	0	1	13	15	8	24	19	14	60	8	0	11	18	0	0	12	0	0	1	0	0	6	0
160218816-SUPP	195	141	175	367	219	538	178	424	28	82	442	68	118	7	23	35	27	0	31	13	34	0	18	0	43	0	0	3	7	3	3	13	18	17	5	21	0	1	13	0	0	7	0	2	0	0	0	3	0
160218816-SV	304	134	401	186	134	595	258	98	37	35	117	25	7	15	32	5	13	12	44	8	20	7	3	1	23	4	103	9	6	0	6	2	0	0	5	16	0	14	3	1	1	1	0	0	0	0	1	2	0
160218816-TD	116	219	552	506	224	865	404	3	34	47	90	72	0	1	23	1	2	11	17	19	0	6	1	5	2	3	9	2	3	3	0	14	0	0	0	0	0	0	1	4	1	0	0	0	1	0	0	0	0
160218816-TH	1020	229	172	103	66	169	131	42	25	34	14	57	2	61	37	0	4	9	14	8	0	0	11	2	14	7	4	4	23	0	0	13	0	0	0	1	0	3	0	4	1	0	0	0	0	0	0	1	0
160239046-BM	287	106	52	12	38	9	3	138	9	2	4	3	1	0	11	2	3	2	3	3	0	0	4	0	4	3	0	0	1	1	0	0	0	0	0	0	0	0	0	0	0	0	1	0	0	0	0	1	0
160239046-HP	309	265	90	14	94	7	2	26	66	2	0	10	5	1	6	10	2	6	5	4	1	0	0	0	0	20	0	0	0	0	0	1	0	0	0	0	0	1	0	0	1	0	1	0	0	0	0	0	0
160239046-KG	416	9	110	10	16	0	1	249	0	2	0	25	0	0	6	1	1	0	6	0	0	0	0	0	2	0	0	0	0	0	0	0	0	0	0	0	0	0	0	0	0	0	0	0	0	0	0	0	0
160239046-PT	175	279	126	45	83	0	12	37	37	4	1	14	0	1	22	9	1	4	10	9	0	2	10	0	0	11	0	2	1	0	3	4	0	1	1	0	0	0	0	4	1	0	0	0	1	0	0	0	0
160239046-SUBP	57	559	9	170	16	0	7	28	5	0	21	5	2	0	1	6	34	0	16	0	0	0	45	0	0	1	0	0	2	3	0	2	2	0	0	0	0	0	7	8	0	0	0	0	0	0	0	1	0
160239046-SUPP	204	19	14	6	71	15	0	42	32	1	12	2	129	0	3	65	3	0	6	2	12	0	1	0	7	0	0	0	1	1	0	0	0	1	0	0	0	0	0	0	0	0	0	0	1	0	0	0	0
160239046-SV	81	538	97	11	22	7	22	29	17	4	4	8	2	0	10	2	39	2	6	3	3	0	14	1	0	12	0	0	0	0	0	1	0	0	0	0	0	1	0	2	3	0	2	0	0	0	0	3	0
160239046-TD	84	204	156	7	219	2	3	6	43	0	0	12	0	0	8	27	0	5	4	2	1	0	0	0	0	14	0	0	1	0	0	0	0	0	0	0	0	0	0	0	0	0	1	0	0	0	0	0	0
160239046-TH	173	298	81	4	33	5	1	23	42	4	0	36	2	0	13	6	2	3	3	2	1	2	1	1	0	21	0	0	0	0	0	0	0	0	0	0	0	0	0	1	1	0	1	0	0	0	0	0	0
160259276-BM	166	80	39	34	58	41	107	12	8	23	2	9	0	14	8	2	1	1	1	2	2	2	0	0	1	0	0	0	0	0	0	0	0	0	0	0	0	0	1	3	0	0	0	0	0	0	0	0	12
160259276-HP	147	148	66	56	19	58	11	2	11	140	1	19	1	1	29	0	8	5	3	9	1	15	0	4	1	4	5	4	0	0	0	1	0	0	0	0	2	0	0	4	2	0	4	0	0	0	0	0	0
160259276-KG	161	8	7	3	3	253	152	189	0	0	1	103	0	13	58	0	1	0	6	2	0	0	0	0	0	0	0	0	0	1	0	0	0	0	0	0	0	0	0	0	1	0	0	0	1	0	0	0	0
160259276-PT	105	282	70	97	16	31	17	25	6	67	1	14	0	2	19	0	5	12	6	12	0	14	0	1	0	1	0	0	0	0	0	0	0	0	0	0	0	0	1	4	2	0	1	0	0	0	0	0	0
160259276-SUBP	15	346	0	72	10	24	54	8	5	24	48	8	45	0	0	0	46	0	21	5	9	0	26	0	2	0	1	1	1	1	5	7	0	1	0	0	0	2	1	0	0	1	0	0	0	0	0	3	0
160259276-SUPP	24	254	14	76	7	63	110	27	10	72	103	6	96	3	2	4	70	0	14	3	20	0	15	0	4	0	2	1	0	0	6	10	17	7	0	0	0	0	4	0	0	4	0	0	0	0	0	1	0
160259276-SV	410	1036	619	279	217	152	112	19	59	224	27	66	4	19	44	13	48	23	38	17	35	23	3	14	3	15	56	10	2	1	0	2	1	1	0	0	0	17	0	7	7	0	3	0	1	0	0	0	0
160259276-TD	138	1339	507	507	111	196	12	1	39	568	1	155	0	3	49	1	23	33	67	11	0	14	0	4	0	9	38	25	1	1	0	1	0	0	0	0	0	0	0	12	10	0	7	0	1	0	0	0	0
160259276-TH	74	282	58	39	14	37	8	4	7	94	0	23	0	0	16	2	16	8	8	3	2	6	1	1	0	3	13	3	0	0	0	0	0	0	0	0	0	0	1	14	5	0	4	0	0	0	0	0	0
160319967-BM	2166	43	39	84	161	52	96	280	4	14	11	115	0	32	27	20	5	1	1	2	14	1	0	1	1	0	1	0	1	5	0	1	0	1	0	7	0	0	1	0	0	0	2	0	1	2	0	0	0
160319967-HP	1507	208	69	242	687	186	310	200	43	42	9	27	3	77	119	455	0	15	4	18	8	2	0	9	7	2	1	2	3	0	0	1	0	0	0	3	1	1	4	7	6	1	0	0	0	0	0	0	0
160319967-KG	1180	42	135	248	232	16	370	822	2	0	0	603	0	121	47	1	0	0	1	0	0	0	0	2	1	0	0	0	0	0	0	12	0	0	0	0	0	0	0	0	0	0	0	0	0	0	0	0	0
160319967-PT	851	243	116	417	569	303	347	225	75	112	32	31	5	27	46	35	8	26	12	35	2	20	0	21	11	1	5	3	3	0	0	0	0	0	2	1	0	0	4	9	7	1	4	0	0	0	0	0	0
160319967-SUBP	314	2	35	285	372	35	15	65	57	2	117	35	16	26	16	32	2	0	42	2	64	0	2	1	21	5	0	32	1	18	0	0	0	12	10	1	0	0	30	0	0	0	0	0	0	1	0	0	1540
160319967-SUPP	375	19	91	228	942	166	56	69	122	87	377	3	241	5	5	199	6	0	8	8	213	0	1	0	43	0	0	2	0	76	2	0	6	27	4	6	0	0	12	0	0	27	0	0	1	1	0	0	0
160319967-SV	407	128	130	409	710	282	332	119	35	43	48	71	23	27	32	63	4	23	13	28	65	4	3	4	13	3	1	6	1	5	1	0	5	2	1	11	1	0	9	2	0	2	5	0	1	0	0	0	0
160319967-TD	504	272	146	784	984	552	534	8	61	66	18	27	1	25	69	45	2	23	10	44	3	7	0	12	13	4	0	6	6	1	0	0	1	1	0	0	0	0	1	4	14	0	12	0	2	0	0	0	0
160319967-TH	804	452	154	430	571	588	405	81	75	129	22	62	0	39	75	43	7	43	14	41	3	17	4	15	4	5	5	7	3	2	0	1	0	1	1	1	5	0	0	3	5	2	10	0	1	0	1	0	0
160340197-BM	1280	262	93	87	214	12	26	65	14	6	14	42	0	99	8	18	3	10	5	1	0	0	0	3	2	4	0	3	1	0	0	0	1	0	0	0	0	1	1	4	3	1	4	0	0	0	0	0	787
160340197-HP	953	1352	401	190	343	25	56	39	101	11	3	270	1	26	78	20	11	84	16	19	0	0	0	20	0	53	0	26	4	1	0	0	1	0	0	0	0	0	5	36	50	0	35	0	1	0	1	0	0
160340197-KG	1791	16	74	16	191	2	156	957	1	0	0	31	1	34	79	1	1	1	67	0	0	0	0	0	11	0	0	1	0	0	0	0	0	0	0	0	11	0	0	1	0	0	0	0	3	0	0	0	0
160340197-PT	503	1269	233	628	140	5	88	14	54	43	7	169	0	42	10	6	21	64	34	19	0	3	44	12	0	16	1	48	60	0	0	7	1	0	0	0	1	1	7	28	26	0	33	0	1	0	0	7	0
160340197-SUBP	237	2304	218	347	39	6	3	104	34	26	39	1	3	1	7	36	249	0	29	25	0	2	1	1	0	69	0	0	2	0	0	3	2	0	0	0	0	95	0	0	4	0	10	0	1	0	0	0	0
160340197-SUPP	1112	55	138	82	157	87	2	156	167	6	90	4	218	18	31	958	7	0	14	2	8	0	2	1	24	2	0	0	2	5	0	2	0	0	0	1	2	0	0	0	0	5	0	0	0	0	0	0	0
160340197-SV	450	1148	610	233	640	16	77	125	25	8	18	138	0	12	17	15	13	35	10	14	0	1	2	6	2	11	1	6	0	2	0	2	2	0	1	0	1	1	3	13	4	0	10	0	0	0	1	1	0
160340197-TD	579	1355	404	288	621	21	11	14	133	5	1	210	0	5	89	54	5	68	35	23	0	0	0	27	0	57	0	19	0	0	0	1	0	0	0	0	0	0	4	15	22	0	25	0	0	0	0	0	0
160340197-TH	805	936	237	95	105	2	10	14	76	18	3	192	0	39	12	9	41	61	30	7	0	0	0	17	2	43	0	12	1	0	0	2	1	0	0	0	0	3	6	15	14	0	34	0	0	0	0	0	2
160380657-BM	837	158	80	96	515	15	14	34	5	26	8	5	0	16	3	66	1	0	4	3	1	0	3	8	2	2	0	0	1	0	1	3	0	0	0	0	1	8	2	0	0	1	0	0	1	0	1	0	0
160380657-HP	627	542	248	431	360	49	84	7	52	139	18	18	0	20	49	46	12	22	21	22	0	0	2	50	3	7	3	4	4	6	0	12	0	0	0	0	4	0	0	5	3	0	3	0	1	0	1	0	0
160380657-KG	2802	17	41	9	102	1	4	293	2	4	2	1	0	2	2	1	0	1	0	2	0	0	0	0	0	0	0	0	0	0	0	0	0	0	0	0	0	1	0	1	0	0	1	0	7	0	0	0	0
160380657-PT	395	475	237	519	115	269	73	44	53	334	55	150	0	84	35	5	14	25	25	45	0	0	17	87	1	4	3	9	6	3	0	16	0	0	2	0	0	2	2	10	2	0	5	0	13	0	4	1	0
160380657-SUBP	166	1015	37	606	145	14	26	41	40	48	100	23	51	6	0	34	76	0	79	19	2	0	409	0	1	0	4	26	1	11	87	9	0	1	0	0	0	15	8	3	2	10	0	0	0	0	0	0	0
160380657-SUPP	520	114	278	113	329	135	10	18	155	28	77	3	59	6	2	119	48	0	36	1	1	0	16	0	9	0	4	2	0	19	1	11	0	0	2	0	0	1	2	0	0	6	1	0	1	0	0	0	0
160380657-SV	475	994	560	481	163	24	87	25	80	107	99	49	0	21	14	8	87	56	48	28	0	1	8	55	0	6	43	13	3	0	8	8	0	0	1	0	0	6	3	10	7	0	8	0	0	0	37	0	0
160380657-TD	331	629	327	1033	374	28	41	7	80	211	88	10	0	11	16	9	2	27	52	47	0	0	0	77	0	9	3	5	0	4	0	25	0	0	0	0	0	0	0	0	2	0	7	0	0	0	6	0	0
160380657-TH	657	707	297	601	109	32	56	54	51	255	76	40	0	53	18	2	35	34	30	59	0	0	8	74	0	6	17	8	2	5	6	12	0	0	0	0	2	0	2	16	3	0	11	0	0	0	6	0	0
160400887-BM	1235	79	102	152	124	126	136	43	9	222	73	64	6	35	35	6	22	3	45	9	20	34	1	10	4	2	3	6	0	2	0	2	0	2	0	10	0	0	0	0	0	2	0	0	0	0	0	0	0
160400887-HP	246	14	14	0	5	14	11	6	24	32	0	1	2	3	19	3	3	0	2	3	7	3	0	2	0	0	0	0	1	0	0	0	0	0	0	4	0	0	1	0	0	0	1	0	0	0	0	0	0
160400887-KG	863	28	90	295	35	7	72	225	0	23	187	400	6	54	201	0	235	1	108	3	1	0	0	9	12	0	2	2	0	0	0	7	0	1	0	0	0	0	1	0	0	2	0	0	0	0	0	0	0
160400887-PT	1213	316	222	97	259	85	25	19	37	423	18	50	1	18	57	8	18	51	44	60	3	137	2	63	8	9	1	18	0	0	0	0	0	0	0	1	0	0	1	0	0	0	0	0	0	0	0	0	0
160400887-SUBP	216	215	87	246	49	85	168	67	20	127	227	3	163	2	17	14	120	0	29	7	144	0	37	1	3	0	11	3	3	11	1	3	2	0	0	10	0	5	9	0	0	10	1	0	0	0	1	3	0
160400887-SUPP	433	165	95	233	129	152	353	183	16	362	594	4	287	5	30	37	116	2	22	7	115	1	17	0	4	0	64	4	2	13	6	14	0	4	0	16	0	2	9	0	0	16	0	0	0	0	0	0	0
160400887-SV	1047	303	424	69	83	70	38	52	35	97	25	76	6	11	43	36	36	100	70	22	41	36	3	14	2	19	11	24	0	2	2	1	0	0	0	8	0	1	1	0	0	0	1	0	0	0	0	0	0
160400887-TD	3888	1461	1965	130	186	149	30	11	312	342	15	153	9	42	166	12	43	168	125	161	11	233	5	93	1	135	5	54	2	3	2	0	0	0	0	4	0	1	1	1	0	0	12	0	0	0	1	0	0
160400887-TH	3133	531	1003	31	146	47	13	11	141	67	27	43	5	49	94	11	13	96	33	31	36	37	1	20	2	36	0	9	0	0	1	0	0	0	0	0	0	0	0	0	0	0	5	0	0	0	0	0	0
160421117-BM	816	27	27	47	344	24	32	123	6	0	1	6	0	21	99	0	0	2	0	0	0	1	1	0	2	2	0	0	0	1	0	1	0	0	1	0	1	0	0	1	0	0	0	0	2	0	0	0	0
160421117-HP	387	37	85	77	254	29	59	114	16	7	3	67	5	26	99	12	1	9	6	3	1	0	0	1	0	6	0	5	0	0	0	0	0	0	2	0	17	0	5	0	0	0	0	0	0	0	0	0	0
160421117-KG	441	6	13	52	453	10	72	238	1	0	6	65	0	51	131	0	5	1	20	0	0	0	0	0	3	0	0	1	0	0	0	0	0	0	0	0	11	0	0	0	0	0	0	0	1	0	0	0	0
160421117-PT	419	68	97	209	167	146	96	225	10	49	13	20	1	17	54	2	1	29	12	12	0	7	0	6	1	4	2	5	9	0	0	1	0	0	2	0	1	0	0	0	0	0	0	0	4	0	0	0	0
160421117-SUBP	115	207	50	388	50	54	83	57	47	14	93	48	357	5	9	4	22	3	14	36	0	0	109	1	12	1	0	6	12	21	10	14	0	4	6	0	0	2	4	0	0	2	0	0	0	0	0	5	0
160421117-SUPP	124	42	58	216	75	91	54	27	31	12	137	33	333	1	3	17	22	1	9	9	2	0	15	0	17	0	0	6	4	11	0	2	0	2	13	0	0	0	5	0	1	2	0	0	0	0	0	0	0
160421117-SV	154	219	147	258	217	130	93	54	30	9	18	64	1	9	45	7	27	97	52	10	2	3	17	4	9	33	20	24	7	2	2	1	0	0	5	0	1	3	9	3	3	0	1	0	0	0	0	0	0
160421117-TD	213	308	289	319	112	122	18	12	54	164	3	39	2	1	51	9	5	54	10	59	0	67	0	20	0	63	1	13	1	0	0	0	0	0	5	0	1	0	3	1	2	0	2	0	0	0	0	0	0
160421117-TH	385	127	126	47	58	28	20	17	75	311	2	46	2	12	32	8	9	20	9	23	1	132	0	10	0	28	2	6	2	0	0	0	0	0	0	0	0	0	0	0	1	0	1	0	0	0	0	0	0
160441347-BM	624	58	53	78	60	114	19	16	15	28	11	7	3	7	14	19	4	29	25	10	16	27	0	2	1	5	0	8	3	1	1	0	0	2	0	8	0	1	0	0	0	1	0	0	0	0	0	0	0
160441347-HP	391	180	192	71	60	73	10	0	67	39	6	38	6	4	25	2	13	69	31	17	1	63	0	8	0	23	0	8	0	0	0	0	0	1	0	2	0	0	0	1	6	0	1	1	0	0	0	0	0
160441347-KG	1054	7	20	5	175	33	3	145	3	2	0	50	1	23	6	3	0	0	1	0	0	0	0	1	3	0	0	0	0	0	0	0	0	0	0	1	0	0	0	0	0	0	0	0	0	0	0	0	0
160441347-PT	702	29	63	192	60	51	27	101	11	34	4	12	2	10	9	7	4	29	14	8	6	13	1	3	1	4	0	0	1	0	0	1	0	3	0	0	0	4	0	0	0	0	0	0	0	0	0	0	0
160441347-SUBP	270	30	43	128	71	118	8	40	35	30	308	1	226	3	10	26	34	0	25	8	27	1	0	0	20	0	0	1	1	6	0	2	1	47	5	5	0	0	3	0	0	13	0	1	0	0	0	0	0
160441347-SUPP	280	56	38	226	39	195	28	27	8	140	395	0	291	5	8	16	40	1	33	21	20	0	0	0	4	0	0	0	1	9	0	0	1	21	3	6	0	0	0	0	0	9	1	0	0	0	0	0	0
160441347-SV	160	259	290	142	50	63	10	2	27	38	17	13	4	3	11	10	49	237	113	8	12	22	0	7	1	16	0	48	2	0	0	0	1	0	0	1	0	11	0	0	1	0	0	0	0	0	0	0	0
160441347-TD	566	199	257	197	73	66	4	0	70	126	6	34	0	3	46	0	5	104	5	39	1	144	0	31	0	30	0	7	0	0	0	0	0	0	0	0	0	0	0	0	0	0	0	0	0	0	0	0	0
160441347-TH	513	144	258	162	30	44	7	0	114	214	2	26	0	7	47	4	12	87	21	27	0	78	0	31	1	15	0	16	0	0	0	0	0	0	0	0	0	0	0	0	1	0	3	0	0	0	0	0	0
160461578-BM	1383	55	37	30	379	14	14	5	3	5	1	6	0	13	2	49	1	0	0	1	7	0	1	1	16	1	0	0	2	0	6	0	0	0	0	2	0	3	0	0	1	0	0	0	0	0	0	4	0
160461578-HP	2085	308	649	116	1101	67	44	28	108	12	10	53	5	120	195	85	27	107	2	13	57	2	3	38	39	11	10	11	8	2	7	0	0	0	11	3	18	30	2	1	5	0	2	0	0	0	0	6	1
160461578-KG	1942	7	173	2	23	1	0	281	0	0	2	27	1	58	21	0	12	4	11	2	1	0	1	0	6	0	0	0	0	1	0	1	0	0	0	0	5	0	0	0	0	1	0	0	2	0	0	0	0
160461578-PT	1297	156	65	410	34	16	82	17	11	27	32	23	42	38	20	17	80	7	44	20	7	0	28	6	12	1	1	25	11	0	71	7	1	1	105	1	0	6	16	0	0	2	1	0	0	0	0	6	1
160461578-SUBP	184	765	63	908	17	14	64	2	53	165	83	14	121	2	1	83	130	0	32	46	8	0	105	4	1	3	3	28	47	3	96	15	23	3	0	0	0	68	12	0	4	3	3	0	0	0	2	26	0
160461578-SUPP	203	351	41	737	8	48	75	2	38	158	138	93	208	5	8	159	202	1	30	51	12	4	65	0	9	3	1	17	10	6	102	11	30	1	24	2	0	27	15	0	1	10	0	0	0	0	0	4	0
160461578-SV	545	252	446	177	407	57	20	30	21	21	18	40	3	23	47	112	15	39	20	20	59	1	8	26	28	7	1	15	2	2	7	2	0	0	18	3	3	25	3	1	2	0	2	0	0	0	1	2	0
160461578-TD	1981	429	742	108	1337	44	17	10	240	21	13	41	6	182	225	523	22	93	8	26	70	0	18	45	74	15	0	14	13	0	10	0	0	0	4	1	4	41	0	1	4	2	4	0	1	0	0	5	0
160461578-TH	4587	46	63	55	107	21	7	29	14	18	0	17	6	360	9	41	5	1	3	3	18	0	2	9	36	2	4	0	9	0	6	1	0	0	0	1	0	7	3	0	0	0	0	0	0	0	0	12	2
160481808-BM	1164	39	75	135	228	59	77	85	2	23	7	28	3	30	6	11	1	5	8	5	7	0	3	7	3	1	0	1	0	0	0	2	1	0	0	0	1	0	0	1	0	0	0	0	1	0	0	0	0
160481808-HP	791	421	146	175	120	207	289	24	33	20	6	137	1	9	14	26	8	16	6	17	1	7	2	20	3	13	0	1	32	0	0	3	0	0	1	1	12	0	2	34	17	0	9	1	0	0	1	0	0
160481808-KG	1540	8	33	8	42	24	6	711	0	3	1	1	0	32	4	0	0	0	0	0	1	0	0	0	4	0	0	0	0	0	0	0	0	0	0	0	7	0	1	0	0	0	0	0	1	0	0	0	0
160481808-PT	99	467	30	586	17	52	968	5	3	17	9	196	0	17	0	1	18	7	12	12	0	0	37	1	1	0	1	34	65	1	1	9	0	0	3	0	0	8	1	2	2	0	0	0	0	0	2	8	0
160481808-SUBP	469	42	30	201	79	543	27	57	39	171	244	16	673	7	6	124	36	0	11	43	183	0	13	1	55	0	0	3	2	41	1	1	19	27	2	15	0	1	3	0	0	34	0	17	0	0	0	0	0
160481808-SUPP	99	527	17	536	25	45	162	14	4	52	112	70	14	15	3	13	206	0	87	39	26	0	343	0	9	0	1	49	7	6	139	0	34	4	0	4	0	18	27	1	3	10	1	12	0	0	2	16	1
160481808-SV	162	481	390	394	150	59	188	152	11	42	61	116	0	2	4	6	309	40	82	17	18	5	12	12	5	11	24	23	1	3	21	5	1	0	8	1	0	3	2	11	9	1	2	0	1	0	6	0	0
160481808-TD	873	1097	791	1585	1769	2366	634	69	157	177	38	858	1	116	106	98	17	143	65	96	5	23	2	83	20	47	2	40	18	6	0	7	0	0	3	0	8	0	9	6	43	1	8	0	0	0	0	1	0
160481808-TH	755	2257	859	1356	273	747	366	32	184	582	67	847	0	104	56	26	295	149	194	135	4	230	11	120	6	81	3	68	46	2	0	49	0	0	2	1	7	4	8	17	49	0	21	0	0	0	12	1	0
160502038-BM	2424	21	36	32	26	9	34	50	9	8	1	7	1	208	5	21	0	4	1	1	17	0	1	1	5	0	0	0	0	1	0	0	0	0	0	1	0	0	1	0	0	1	0	0	1	0	0	0	0
160502038-HP	3372	180	409	236	401	80	161	61	111	21	6	33	4	157	180	50	0	19	0	5	0	6	1	20	30	11	0	6	5	14	0	0	0	2	8	35	0	0	0	3	0	0	3	0	0	0	0	0	22
160502038-KG	1219	0	32	3	9	0	1	286	2	0	0	0	0	49	20	1	0	0	0	0	4	0	0	0	2	0	0	0	0	0	0	0	0	0	0	8	0	0	0	0	0	0	0	0	8	0	0	0	0
160502038-PT	1065	411	302	533	103	8	114	79	21	206	21	60	0	40	62	6	11	50	34	42	1	63	2	28	4	13	7	10	3	0	0	2	0	0	0	0	0	0	3	10	3	0	5	0	0	0	1	0	1
160502038-SUBP	748	324	101	515	51	13	197	57	29	122	95	15	209	17	4	82	57	0	12	32	27	0	90	1	13	2	2	10	10	26	31	12	0	17	12	11	0	12	6	3	3	6	3	0	0	0	4	6	0
160502038-SUPP	570	97	95	372	27	27	195	27	30	225	166	5	407	9	9	216	54	0	11	32	89	0	19	0	51	0	0	7	5	76	24	13	0	44	1	29	0	0	3	0	0	12	0	1	0	0	2	6	0
160502038-SV	804	141	143	185	158	52	86	94	44	9	9	37	19	29	52	181	6	15	33	3	50	3	25	10	14	2	4	4	1	9	1	2	0	4	16	6	0	0	1	1	3	2	2	0	0	0	1	1	0
160502038-TD	2384	793	679	817	1130	396	390	17	722	57	18	181	17	300	565	135	2	56	15	32	11	1	8	42	38	21	0	7	6	7	0	1	0	0	3	33	0	0	0	4	5	2	13	0	0	0	0	1	0
160502038-TH	2657	615	1096	442	109	7	65	17	779	116	8	226	1	278	106	61	20	16	41	236	3	18	0	61	17	13	3	11	0	2	0	0	0	0	0	1	0	0	0	10	5	0	16	0	0	0	0	0	3
160542498-BM	524	27	9	48	54	38	31	108	0	1	5	20	1	21	10	5	3	1	1	2	6	0	1	1	3	1	0	1	0	0	0	0	0	0	1	0	0	0	1	1	0	0	1	0	0	0	1	0	0
160542498-HP	344	76	16	43	63	39	98	23	11	3	4	36	2	5	10	5	1	2	1	3	5	0	0	0	3	1	1	1	2	0	0	2	0	0	6	0	1	0	0	3	1	0	0	0	0	0	1	0	0
160542498-KG	457	20	17	44	78	0	18	162	1	10	2	42	4	15	28	2	5	0	3	1	1	0	1	0	2	0	0	0	0	0	0	1	1	0	1	0	0	0	1	1	0	0	0	0	0	0	0	0	0
160542498-PT	280	17	10	56	131	61	35	61	3	5	11	12	0	8	8	4	0	5	0	3	2	0	0	1	11	0	0	0	0	0	0	0	0	0	4	1	0	0	1	0	0	0	1	0	1	0	1	0	0
160542498-SUBP	20	273	8	145	15	108	66	4	0	85	14	12	79	0	3	1	42	0	5	8	4	0	20	0	0	0	3	1	0	1	2	3	1	0	57	0	0	0	0	1	0	2	0	0	0	0	1	1	0
160542498-SUPP	36	194	11	143	47	91	88	25	0	54	36	10	103	0	7	3	65	0	9	15	22	0	23	0	1	0	1	2	0	0	1	1	1	0	38	1	0	0	0	0	0	6	0	0	0	0	0	0	0
160542498-SV	34	123	21	89	99	40	62	35	2	3	23	48	0	0	3	7	21	6	13	7	13	0	6	0	3	4	15	2	5	0	3	1	0	0	4	1	0	2	1	15	1	0	9	0	0	0	8	0	0
160542498-TD	58	18	19	88	145	404	82	2	3	4	10	11	0	0	14	0	0	2	2	7	0	0	0	0	1	0	0	1	0	0	0	0	0	0	0	0	0	0	1	0	0	0	0	0	2	0	0	0	0
160542498-TH	35	121	26	195	35	138	66	2	6	60	105	48	0	0	2	0	5	7	2	23	1	10	3	1	1	6	0	0	4	0	0	0	0	0	2	0	0	0	2	3	0	0	1	0	1	0	0	0	0
160582958-BM	1294	84	98	34	63	187	112	183	19	21	7	6	41	106	27	20	17	4	10	2	10	0	5	0	1	0	0	4	0	0	0	1	4	0	0	2	0	0	0	1	0	1	0	0	1	0	0	1	0
160582958-HP	1363	107	119	11	39	232	55	83	24	26	1	23	13	96	51	13	2	21	12	6	9	8	2	3	1	2	0	5	2	0	0	0	1	0	0	0	0	0	0	1	1	0	0	0	3	0	0	0	2
160582958-KG	1184	0	16	2	3	10	1	815	0	1	0	2	0	83	27	0	2	0	1	0	1	0	0	0	1	0	0	0	0	0	0	0	0	0	0	0	0	0	0	0	0	0	0	0	16	0	0	0	0
160582958-PT	756	225	413	72	385	182	30	65	39	33	3	2	6	38	131	93	5	33	71	16	6	1	5	1	0	4	0	1	3	0	1	2	1	0	0	0	0	0	0	0	1	0	0	0	1	0	0	1	0
160582958-SUBP	243	499	147	566	11	204	223	141	26	311	431	12	473	16	13	30	182	0	114	91	7	2	184	1	16	0	8	18	1	15	65	20	21	0	2	0	0	2	11	0	1	9	2	0	0	0	1	4	0
160582958-SUPP	198	476	91	441	19	235	124	158	22	226	427	21	344	4	18	22	197	0	111	63	19	0	62	1	18	2	2	15	0	7	68	12	22	1	28	1	0	3	4	0	0	3	2	0	0	0	0	0	0
160582958-SV	295	359	113	200	83	179	176	80	27	58	66	59	36	11	43	34	127	54	109	27	70	0	61	3	1	1	15	22	6	0	9	9	0	0	1	0	0	4	3	2	0	1	1	0	1	0	1	2	0
160582958-TD	405	193	213	14	235	1086	20	3	99	53	1	0	7	8	200	96	1	36	36	17	5	3	1	1	0	6	0	5	0	2	0	0	1	0	0	0	0	0	0	0	0	0	0	0	1	0	0	1	0
160582958-TH	877	105	86	25	49	100	14	74	23	26	3	20	6	110	48	25	2	15	14	6	4	7	5	0	0	0	0	4	1	0	1	4	0	1	0	0	0	1	0	1	0	0	0	0	0	0	0	3	0
160603188-BM	1472	274	116	206	273	95	308	270	28	57	23	75	2	97	45	3	10	31	18	28	10	10	24	10	48	4	10	2	1	1	4	1	0	1	0	4	0	10	4	2	1	0	3	0	0	0	0	0	1
160603188-HP	399	508	169	159	314	213	108	14	119	50	9	46	37	16	74	40	15	56	24	34	6	13	3	9	6	11	4	17	0	0	0	0	0	0	0	2	6	4	14	18	13	0	4	0	0	0	0	0	1
160603188-KG	1149	54	399	309	201	186	367	224	2	2	35	1082	0	98	459	3	1	0	6	0	0	0	1	11	31	0	0	0	0	2	0	2	0	0	0	0	1	0	0	0	0	0	0	0	1	0	0	0	0
160603188-PT	431	622	269	271	118	50	135	15	134	351	4	119	3	61	23	4	42	59	46	92	1	181	17	32	12	29	26	11	4	0	2	6	0	0	0	0	0	3	6	2	8	0	7	0	0	0	0	2	0
160603188-SUBP	620	167	39	499	264	120	367	118	33	58	65	88	109	17	33	27	8	3	41	10	69	0	43	0	16	1	0	6	52	16	15	5	2	25	3	2	0	2	0	0	0	13	0	0	1	0	0	14	1
160603188-SUPP	604	1	17	59	658	620	210	56	223	75	103	10	928	17	37	352	0	0	3	6	153	0	0	1	44	0	0	1	0	11	0	0	0	24	0	22	0	0	0	0	0	4	0	0	0	0	0	1	0
160603188-SV	152	976	300	182	142	66	118	20	23	49	47	96	0	4	22	5	249	154	215	15	27	102	35	7	8	22	1139	48	2	3	10	1	0	0	1	1	0	29	20	8	18	0	6	0	0	0	2	0	0
160603188-TD	496	499	291	379	902	638	86	5	119	67	14	53	45	19	132	27	10	87	43	92	0	20	0	19	5	21	6	12	3	1	0	0	0	0	0	2	0	1	17	16	7	0	6	0	7	0	0	1	0
160603188-TH	375	739	337	95	121	70	98	16	138	355	3	119	10	25	27	13	94	60	78	73	2	92	8	25	26	20	37	7	2	1	0	0	1	0	0	1	0	1	11	7	11	0	11	0	0	0	0	1	0
160643649-BM	1449	57	52	19	277	28	37	94	3	4	2	2	2	115	111	4	3	0	5	0	5	1	0	2	2	0	0	0	1	1	0	0	0	0	0	0	0	3	0	0	0	0	0	0	1	0	0	0	0
160643649-HP	1814	138	130	30	192	44	40	4	17	9	5	23	1	68	64	14	5	11	11	7	5	10	0	7	4	11	0	3	0	0	0	0	1	0	0	2	25	3	0	1	3	0	2	0	0	0	0	0	0
160643649-KG	1876	3	14	1	514	18	1	17	0	1	0	0	0	10	19	3	0	0	0	0	0	0	0	0	2	0	0	0	0	0	0	0	0	0	0	0	0	0	0	0	0	0	0	0	0	0	0	0	0
160643649-PT	1469	73	125	110	248	23	25	254	13	15	2	14	3	32	58	11	4	25	12	15	1	7	0	8	3	5	0	3	2	0	0	0	0	0	1	0	0	0	0	0	0	0	0	0	0	0	0	0	0
160643649-SUBP	92	1216	73	792	58	157	2	1	12	24	62	1	49	0	9	29	110	0	20	3	37	0	19	0	9	9	0	3	45	8	0	1	10	1	0	0	0	147	0	24	2	0	0	0	0	0	0	0	0
160643649-SUPP	347	136	54	264	168	285	87	8	12	187	201	9	247	6	27	34	64	2	39	14	82	1	2	2	20	0	6	0	9	18	0	14	9	0	15	14	0	6	0	1	0	6	0	0	0	0	1	0	0
160643649-SV	428	485	446	100	193	62	61	30	17	24	21	33	10	10	55	31	214	84	82	12	29	39	0	14	3	55	18	8	6	2	3	0	0	0	5	1	1	8	0	12	7	1	7	0	0	0	0	0	0
160643649-TD	2331	1166	1147	173	1031	217	39	0	172	34	4	63	5	70	230	165	10	151	65	52	1	61	0	49	3	114	4	20	2	4	0	0	0	0	0	1	1	2	0	4	10	0	20	0	0	0	1	0	0
160643649-TH	2524	868	409	15	196	21	16	356	66	42	0	203	2	335	47	23	55	38	38	21	4	88	0	48	2	33	0	4	0	0	0	1	0	0	0	0	2	0	0	1	21	0	11	0	0	0	0	0	0
160663879-BM	552	80	93	86	287	31	102	92	30	20	5	5	3	20	17	52	2	4	5	9	3	2	27	26	1	3	0	1	2	0	1	3	0	0	1	1	0	6	2	0	1	0	1	0	0	0	0	0	0
160663879-HP	548	113	334	81	270	193	144	11	95	13	4	5	9	13	65	31	3	25	12	6	4	0	14	24	5	10	0	3	5	1	0	1	0	0	3	0	9	8	2	4	2	0	0	0	0	0	0	2	0
160663879-KG	1252	13	20	7	69	49	10	178	1	5	0	2	1	8	2	2	0	2	0	0	0	2	2	3	0	0	0	0	0	0	0	0	0	0	0	0	0	0	2	0	0	0	0	0	0	0	0	0	0
160663879-PT	419	490	653	583	236	53	146	78	170	704	10	72	4	23	33	7	16	63	48	122	0	68	12	135	2	11	2	7	4	3	0	6	0	0	0	0	2	16	1	4	4	0	1	0	0	0	0	2	0
160663879-SUBP	19	430	23	401	0	7	767	0	16	49	34	8	172	1	3	3	97	0	89	2	0	0	731	1	0	8	0	21	6	9	27	61	4	0	1	1	0	37	5	10	14	4	1	0	0	0	0	26	0
160663879-SUPP	53	493	45	484	12	90	487	6	16	95	99	8	166	10	2	15	97	0	161	32	2	0	595	0	4	5	2	33	16	14	31	57	3	3	25	0	0	31	14	3	2	3	5	0	0	0	1	30	0
160663879-SV	386	276	407	146	232	160	119	19	73	20	10	26	14	18	93	38	18	49	81	14	14	19	36	35	1	9	9	10	10	1	1	3	0	0	0	2	2	17	8	12	1	0	0	0	0	0	1	0	0
160663879-TD	429	96	255	145	486	422	121	2	97	18	1	2	4	23	95	33	0	18	7	12	3	5	6	34	2	2	0	4	3	1	0	1	0	0	0	0	2	0	4	1	0	0	0	0	2	0	1	0	0
160663879-TH	470	278	423	202	224	244	275	73	158	103	3	24	1	18	77	48	10	49	48	27	3	8	14	85	1	22	0	7	6	0	0	2	2	0	1	0	6	8	2	6	3	0	3	0	0	0	1	3	0
160684109-BM	900	380	263	77	93	119	52	40	40	68	27	23	3	51	33	48	18	22	16	9	27	5	4	7	0	9	1	4	3	0	0	0	1	0	0	11	0	1	0	0	0	1	0	2	0	0	0	1	0
160684109-HP	557	684	527	53	51	28	7	3	151	388	6	96	4	4	49	25	37	51	38	39	1	52	4	54	1	34	2	8	3	0	0	0	0	0	0	0	0	1	0	1	0	0	3	0	0	0	0	1	0
160684109-KG	694	89	266	163	130	132	118	296	0	9	1	287	0	52	59	0	14	0	97	0	0	0	0	0	3	0	0	1	0	1	0	0	0	0	0	0	0	0	0	0	0	0	0	0	4	0	0	0	0
160684109-PT	105	992	72	361	2	3	71	0	16	85	2	17	0	1	2	1	33	7	9	10	1	7	110	6	0	6	0	28	114	0	26	5	0	0	0	0	0	22	0	0	4	0	4	0	0	0	0	41	0
160684109-SUBP	211	497	368	189	13	113	171	58	61	88	185	12	132	5	10	1	24	1	24	4	23	0	1	11	8	52	0	0	3	17	0	0	2	4	0	4	0	85	0	0	0	12	1	0	0	0	0	0	1
160684109-SUPP	378	15	109	105	24	603	187	52	79	94	272	3	324	3	9	121	12	0	16	2	106	0	0	0	5	1	0	0	2	21	0	0	7	17	0	31	0	3	0	0	0	17	0	4	0	0	0	0	1
160684109-SV	121	975	483	40	19	49	28	9	47	103	17	43	2	1	17	5	434	124	183	6	44	21	15	3	2	19	45	13	3	0	3	0	0	0	0	2	0	15	0	0	2	0	2	1	0	0	0	0	0
160684109-TD	928	412	438	32	77	52	7	3	166	84	2	18	1	5	103	22	15	55	25	22	3	6	0	19	0	34	1	14	0	0	1	0	0	0	0	1	0	2	0	0	0	0	1	0	1	0	0	1	0
160684109-TH	541	554	493	29	38	18	5	2	133	240	1	97	2	4	41	41	47	76	28	36	4	47	1	36	0	29	0	10	1	2	0	0	0	1	0	0	0	0	0	1	0	1	2	0	0	0	0	2	0
160704339-BM	1982	195	139	38	99	7	61	36	44	72	9	12	27	68	35	32	3	7	5	6	3	0	3	5	2	6	0	0	4	0	0	2	0	0	10	0	0	1	1	0	0	0	0	2	1	0	0	4	0
160704339-HP	2174	469	278	10	41	3	22	12	185	56	5	34	26	49	99	73	2	29	13	20	2	6	3	18	1	34	2	4	0	2	0	1	1	0	4	0	0	0	0	0	0	1	2	0	0	0	0	0	0
160704339-KG	1059	162	342	130	376	0	333	32	20	5	8	814	0	56	148	0	0	0	11	5	0	0	0	0	17	0	0	0	0	0	0	4	0	0	2	0	0	0	0	0	0	0	0	0	0	0	0	0	0
160704339-PT	825	397	254	14	8	4	13	6	355	306	3	20	15	14	21	5	11	20	17	23	0	4	2	47	0	34	5	2	3	0	0	0	0	0	0	0	0	2	0	0	2	1	3	1	0	0	0	0	0
160704339-SUBP	1144	230	355	87	30	0	19	2	81	31	27	44	719	60	94	20	3	0	6	2	1	0	12	0	4	0	0	0	2	0	0	0	0	3	60	0	0	1	0	0	0	0	0	0	0	0	0	2	0
160704339-SUPP	932	38	277	77	194	25	39	14	121	115	58	10	1163	6	51	66	15	0	1	4	19	0	0	2	6	0	0	2	0	11	0	0	0	1	10	0	0	0	0	0	0	6	0	0	0	0	0	0	0
160704339-SV	732	720	615	78	103	2	114	72	160	246	36	73	36	28	77	34	24	58	61	8	3	5	8	17	4	18	13	3	0	1	0	4	1	0	40	0	0	3	0	0	0	0	2	0	1	0	0	0	0
160704339-TD	1322	738	541	11	49	1	17	3	353	76	4	23	15	20	135	77	2	42	22	36	1	5	1	25	0	50	0	1	0	0	0	0	0	0	3	0	0	1	0	0	0	0	4	1	0	0	0	1	0
160704339-TH	1363	212	211	15	10	0	15	1	118	60	1	15	2	21	23	22	16	25	6	9	0	8	4	12	0	14	1	1	0	0	0	0	0	1	2	0	0	3	0	0	0	0	4	0	0	0	0	0	2
160765029-BM	2037	153	44	70	137	7	33	313	13	62	30	11	1	249	11	14	0	9	12	5	1	0	0	2	2	1	4	0	0	0	0	0	0	0	0	1	0	0	0	2	2	0	0	0	2	0	0	0	0
160765029-HP	1886	299	145	23	176	58	71	293	16	4	0	11	0	193	45	1	2	12	8	2	0	0	0	5	0	5	0	0	5	3	0	0	0	0	0	1	0	0	0	2	3	0	1	0	1	0	0	0	0
160765029-KG	1347	3	131	3	19	3	33	911	0	1	0	1025	0	100	18	0	0	0	6	0	0	0	0	0	0	0	0	0	0	0	0	2	0	0	0	0	0	0	0	0	0	0	0	0	0	0	0	0	0
160765029-PT	717	690	299	47	229	25	46	104	54	93	3	35	0	35	52	16	6	92	83	23	1	1	0	25	0	9	0	6	0	0	0	0	0	0	0	0	0	0	0	0	5	0	4	0	0	0	0	0	0
160765029-SUBP	767	332	36	419	70	38	233	159	37	48	120	26	377	17	19	151	18	0	27	83	7	0	0	1	5	4	0	3	15	29	0	132	17	59	0	2	0	20	0	0	0	31	0	0	0	0	0	3	2
160765029-SUPP	1163	5	51	10	153	29	11	235	122	8	157	13	539	16	19	477	0	1	9	0	23	0	0	2	15	1	0	0	0	134	0	0	0	7	0	6	0	0	0	0	0	8	0	0	0	0	0	0	0
160765029-SV	427	961	561	46	403	36	131	191	28	9	1	55	5	18	36	20	15	63	52	11	4	0	0	6	2	7	1	2	0	1	0	0	0	0	0	1	0	4	1	10	0	0	4	0	2	0	0	0	0
160765029-TD	598	902	292	88	517	86	44	14	35	49	0	29	2	27	80	13	6	89	62	17	0	0	1	16	0	4	0	1	0	0	0	0	0	0	0	0	0	0	0	1	2	0	2	0	1	0	0	0	0
160765029-TH	699	1004	360	24	392	34	32	21	72	86	0	50	0	27	84	76	13	114	72	18	1	0	1	16	1	5	0	4	1	1	0	1	0	0	0	0	0	0	0	6	6	0	1	0	1	0	0	0	0
160845950-BM	1000	67	83	92	54	17	135	348	7	27	8	42	1	73	10	5	2	3	5	3	0	0	0	1	5	1	0	0	1	2	0	4	0	0	0	10	0	2	0	0	0	3	0	0	1	0	0	1	0
160845950-HP	686	534	188	105	79	40	114	58	51	8	1	80	0	13	42	0	1	27	6	7	3	2	0	11	2	7	2	8	31	0	0	1	0	0	0	0	26	1	1	5	5	0	1	0	0	0	0	0	0
160845950-KG	438	40	518	20	4	28	100	400	0	0	1	1207	0	21	128	0	0	1	14	3	0	0	0	0	19	1	0	2	0	0	0	5	0	0	0	0	0	0	0	3	0	0	0	0	0	0	0	0	0
160845950-PT	293	546	299	427	227	196	387	42	62	57	43	126	0	9	46	2	0	42	4	25	1	5	0	14	6	8	2	2	21	2	0	9	0	0	8	1	9	0	0	4	0	0	0	0	1	0	0	0	0
160845950-SUBP	189	1066	295	445	59	85	61	31	38	54	233	11	40	0	4	22	79	0	9	0	14	0	12	0	26	21	0	0	15	11	1	8	30	67	0	3	0	130	0	0	0	12	0	0	0	0	0	0	0
160845950-SUPP	370	155	305	279	151	46	110	56	79	92	381	41	47	6	12	65	37	0	30	3	33	0	11	0	18	3	0	6	9	20	20	4	23	134	4	10	0	2	0	0	0	78	0	9	0	0	0	0	0
160845950-SV	323	563	398	350	299	38	180	177	36	54	35	117	1	11	30	21	22	46	49	7	15	5	0	14	16	10	16	17	7	1	4	2	0	5	0	19	0	14	2	2	1	2	0	0	0	0	0	0	0
160845950-TD	281	905	517	454	202	90	159	2	54	27	2	143	0	8	74	1	0	88	5	24	0	1	0	30	2	25	3	12	45	4	0	2	0	0	0	0	0	0	0	3	2	0	2	0	0	0	0	0	0
160845950-TH	258	250	182	84	32	27	85	36	35	14	1	70	0	5	39	4	5	17	4	7	0	1	0	9	1	11	3	0	4	1	0	0	0	0	3	4	0	2	0	6	3	0	1	0	0	0	0	0	0
160906640-BM	1489	18	16	63	230	47	48	23	4	17	3	16	1	51	8	1	2	1	0	1	0	11	6	1	0	0	0	0	2	0	0	0	0	0	1	0	0	1	0	0	0	0	0	0	0	0	0	1	0
160906640-HP	1928	104	94	128	123	179	186	36	30	27	8	66	18	48	60	1	4	25	0	9	6	68	3	7	3	6	1	4	5	0	2	3	0	0	0	0	0	0	0	0	3	0	0	0	0	0	0	3	0
160906640-KG	1219	14	50	6	238	6	6	139	0	1	0	514	0	25	55	0	0	0	0	0	0	0	0	0	5	0	0	0	0	0	0	0	0	0	0	0	1	0	0	0	0	0	0	0	1	0	0	0	0
160906640-PT	484	47	48	123	111	58	80	67	12	18	6	21	2	4	11	0	3	10	0	4	0	49	1	1	4	2	0	0	0	0	0	3	0	0	0	0	0	0	0	0	0	0	0	0	4	0	0	0	0
160906640-SUBP	30	200	1	754	2	33	88	20	9	50	102	19	76	6	0	1	44	0	3	14	0	1	145	0	2	0	5	3	33	3	27	18	3	1	15	1	0	2	7	0	0	0	0	0	0	0	0	9	0
160906640-SUPP	216	41	4	205	106	318	60	8	24	95	169	10	182	4	14	102	21	0	0	15	51	2	28	0	13	0	6	1	4	12	0	7	9	3	5	0	0	0	2	0	0	0	0	0	0	0	0	0	0
160906640-SV	600	170	105	208	84	93	151	43	26	44	33	106	7	16	27	14	43	34	3	10	6	41	62	3	3	3	18	5	6	0	7	5	0	1	1	1	0	11	0	0	1	0	1	0	0	0	0	5	0
160906640-TD	390	88	94	270	66	90	83	3	8	60	3	38	0	3	29	0	2	34	3	12	0	108	2	6	2	3	0	5	0	0	0	1	0	0	1	0	0	0	0	1	0	0	0	0	2	0	0	0	0
160906640-TH	602	192	137	188	47	63	70	8	25	89	4	91	3	4	27	0	8	20	0	13	0	141	1	9	0	8	1	7	0	0	0	0	0	0	3	0	0	2	0	1	4	0	0	0	0	0	1	0	0
160947100-BM	733	174	136	320	161	210	257	379	34	42	87	157	15	43	38	16	12	45	0	37	92	1	17	8	21	8	1	10	22	3	12	10	0	2	1	0	0	1	2	8	2	0	2	0	2	0	0	3	0
160947100-HP	699	573	183	352	280	336	438	44	116	36	107	230	30	76	143	18	22	39	0	53	66	3	18	25	13	3	5	14	65	4	6	21	1	2	0	2	28	6	18	7	4	0	4	0	1	0	1	1	0
160947100-KG	217	49	36	85	45	4	155	333	0	1	0	1059	0	79	78	0	1	0	0	0	4	0	0	3	1	0	0	0	0	0	0	0	0	0	0	0	0	0	0	0	0	0	0	0	1	0	0	0	0
160947100-PT	138	59	48	497	139	426	215	9	17	40	213	54	2	33	38	1	3	17	0	15	17	0	1	2	15	0	1	6	5	0	0	0	0	1	0	1	0	0	5	0	0	0	0	0	0	0	0	1	0
160947100-SUBP	28	119	4	220	11	10	28	26	12	59	85	21	89	3	5	4	55	0	0	17	117	0	242	0	7	0	0	8	2	1	54	8	0	2	0	0	0	3	4	0	1	0	0	12	0	0	0	3	0
160947100-SUPP	25	71	2	149	2	18	18	26	18	70	171	5	149	1	1	8	37	0	0	24	136	2	152	0	2	1	1	1	1	2	29	6	0	5	0	0	0	0	1	0	0	0	0	15	0	0	1	1	0
160947100-SV	228	378	225	354	105	180	248	27	37	37	161	233	9	32	65	55	68	241	0	48	279	7	50	12	15	2	39	68	26	3	61	3	0	4	1	2	0	8	49	5	3	0	22	0	0	0	2	0	0
160947100-TD	155	90	82	445	122	255	238	3	38	21	108	69	0	28	49	0	1	17	0	18	5	0	0	14	6	0	1	4	17	3	0	1	0	0	0	0	0	0	2	0	0	0	4	0	1	0	0	0	0
160947100-TH	405	189	196	532	169	474	437	16	64	104	276	160	8	90	119	9	16	88	1	88	24	4	11	19	30	6	2	38	30	3	5	5	0	1	1	4	0	0	30	11	6	0	6	0	0	0	1	2	0
160967330-BM	2205	30	149	51	58	31	91	125	12	36	0	23	6	64	83	5	1	3	0	2	15	0	0	1	1	2	0	0	1	0	0	0	1	1	0	0	0	0	0	0	2	0	0	0	0	0	0	0	0
160967330-HP	837	158	121	359	116	248	189	4	92	72	2	100	33	106	124	9	4	117	2	39	50	1	4	8	6	8	0	20	54	0	0	5	1	4	0	2	6	6	0	1	4	0	2	0	0	0	0	3	0
160967330-KG	1015	10	28	204	411	1	390	127	3	1	0	773	0	136	245	0	0	0	22	0	0	0	0	0	1	0	0	1	18	0	0	0	0	0	0	0	0	1	0	0	0	0	0	0	0	0	0	0	0
160967330-PT	784	126	136	850	371	76	398	59	122	189	5	54	7	49	41	3	2	46	1	53	83	1	0	5	15	3	0	21	10	0	0	23	2	3	0	0	0	2	0	4	0	0	1	0	1	0	0	4	0
160967330-SUBP	384	147	19	484	311	104	18	4	62	75	86	30	123	8	10	38	1	0	0	2	67	0	1	0	21	0	0	2	26	0	0	0	4	58	0	3	0	2	0	0	0	0	0	0	0	0	0	1	0
160967330-SUPP	239	140	29	386	96	135	15	13	47	251	148	17	268	5	5	26	40	0	0	11	129	0	2	0	15	1	0	7	4	0	0	21	3	137	0	3	0	1	0	0	0	0	0	0	1	0	0	1	0
160967330-SV	887	409	242	417	284	305	224	21	61	87	22	122	28	87	92	18	39	261	1	40	250	4	14	8	7	12	0	106	35	0	0	12	0	8	0	13	3	10	0	8	0	0	1	0	0	0	0	0	0
160967330-TD	296	85	99	562	227	232	272	0	88	53	0	15	1	13	38	0	2	49	0	22	7	2	4	4	0	3	0	8	24	0	0	7	0	0	0	1	0	0	0	5	2	0	1	0	2	0	0	0	0
160967330-TH	1943	189	207	635	569	616	347	23	180	153	7	246	29	182	175	8	13	165	0	51	76	6	7	18	4	4	0	30	49	0	0	25	0	6	0	4	0	7	0	3	2	0	2	0	0	0	0	18	0
160987560-BM	2629	139	208	448	195	98	217	153	9	91	91	160	3	164	133	7	5	8	0	43	43	8	7	5	32	6	5	1	23	1	4	2	0	1	10	9	0	2	5	6	1	0	0	2	0	0	4	1	0
160987560-HP	928	410	389	532	398	341	352	78	50	83	103	213	9	85	133	0	7	66	0	75	53	19	12	22	8	31	8	12	52	2	9	4	0	1	9	7	0	0	18	29	33	0	4	4	0	0	6	0	0
160987560-KG	1580	11	400	43	271	5	97	365	0	7	4	436	0	47	53	0	0	1	0	1	0	1	0	0	2	0	0	0	0	0	0	0	0	0	2	0	0	0	0	0	0	0	0	0	1	0	0	0	0
160987560-PT	365	124	354	1401	310	512	248	46	25	157	663	186	0	76	154	0	0	47	0	261	2	17	0	51	21	0	2	5	8	14	1	11	0	0	1	2	0	2	14	2	4	0	0	0	6	0	0	0	0
160987560-SUBP	221	176	117	493	94	162	326	74	17	286	320	18	337	14	7	1	81	0	0	223	193	0	6	1	12	1	12	8	4	9	7	10	0	25	39	9	0	1	27	0	0	1	0	6	0	0	0	2	0
160987560-SUPP	157	122	128	450	61	140	228	56	24	194	199	23	173	11	4	6	87	0	2	111	237	0	7	0	20	0	6	3	8	9	32	25	1	23	22	15	0	2	23	0	0	0	0	0	0	0	0	1	0
160987560-SV	57	460	292	557	169	135	169	86	12	95	190	189	0	1	12	3	68	66	2	75	51	35	16	17	21	19	64	19	6	2	22	7	0	0	18	3	0	11	13	35	15	0	0	0	0	0	10	0	0
160987560-TD	159	275	243	880	204	364	240	5	26	74	154	61	0	8	20	0	3	37	0	110	4	8	8	9	8	9	5	4	20	1	0	5	0	0	3	1	0	0	6	5	3	0	1	0	0	0	7	0	0
160987560-TH	398	588	419	1086	154	591	300	8	60	177	405	224	3	31	31	1	29	118	1	176	10	39	23	20	23	22	9	23	14	4	0	9	0	0	14	0	0	0	21	14	18	0	1	0	1	0	10	0	0
161007791-BM	3078	71	65	37	487	290	158	302	46	6	34	3	24	107	66	11	3	16	0	2	48	0	0	2	10	2	0	1	3	0	0	0	1	1	0	0	0	0	0	0	0	0	0	0	6	0	0	0	0
161007791-HP	3317	100	218	31	191	291	132	19	294	2	5	13	253	98	527	10	8	18	0	3	2	0	0	6	17	11	0	10	2	0	0	0	0	0	0	1	5	1	1	3	0	0	0	0	0	0	2	0	0
161007791-KG	1913	3	8	2	634	53	5	467	4	0	0	0	0	9	3	0	0	0	0	0	0	0	0	0	33	0	0	0	0	0	0	0	0	0	0	0	0	0	0	0	0	0	0	0	3	0	0	0	0
161007791-PT	1025	136	205	129	339	1041	349	7	68	23	270	7	10	125	111	0	2	78	2	23	0	1	0	2	9	4	0	19	13	3	0	0	0	0	0	0	4	0	1	3	0	0	1	0	0	0	1	0	0
161007791-SUBP	255	439	45	1021	35	28	13	25	75	27	207	1	199	3	2	35	119	0	1	4	12	0	0	0	12	2	0	15	47	11	0	0	34	20	0	0	0	29	16	0	0	0	0	0	0	0	0	16	0
161007791-SUPP	450	11	28	69	285	69	15	11	129	22	335	1	571	8	4	18	11	0	0	0	7	0	0	0	40	0	0	0	1	6	0	0	0	15	0	0	0	0	6	0	0	0	0	0	0	0	0	0	0
161007791-SV	1850	605	1041	377	412	401	562	122	51	41	157	40	27	108	341	0	64	430	5	38	23	20	0	17	23	22	0	56	9	0	0	0	1	0	0	0	0	23	48	16	0	0	2	0	0	0	6	0	0
161007791-TD	1829	22	121	2	43	166	24	2	274	0	3	1	154	43	327	0	0	15	0	0	0	0	0	2	6	3	0	5	1	0	0	0	0	0	0	0	0	0	0	1	0	0	0	0	0	0	0	0	0
161007791-TH	2234	150	190	62	182	339	173	25	91	15	6	41	37	216	140	0	24	56	0	11	0	0	0	5	10	6	0	11	9	0	0	0	3	0	0	0	0	0	0	2	0	0	0	0	0	0	0	0	0
161028021-BM	2285	149	179	135	126	157	460	95	41	22	12	12	10	46	40	0	7	23	0	18	2	2	30	8	4	0	1	10	4	7	2	3	2	0	0	0	0	0	1	0	1	0	0	2	1	0	1	1	0
161028021-HP	2282	103	180	80	155	278	220	127	62	11	4	6	12	89	109	2	6	17	0	11	0	3	6	7	0	0	2	4	0	2	0	0	1	0	0	0	1	0	0	2	1	0	0	0	1	0	0	3	0
161028021-KG	2670	4	399	2	45	48	4	339	0	0	0	7	1	59	240	0	0	0	0	0	0	0	0	0	1	0	0	0	0	1	0	0	0	0	0	0	0	0	0	0	0	0	0	0	3	0	0	0	0
161028021-PT	625	517	131	346	170	119	151	4	29	33	6	17	0	17	23	0	6	23	0	9	0	3	31	7	1	0	0	12	24	11	1	3	1	0	0	0	0	3	0	1	4	0	3	0	0	0	0	2	0
161028021-SUBP	273	629	11	780	3	4	86	18	84	31	238	10	383	4	0	0	93	0	0	10	0	0	652	0	3	1	0	15	114	24	0	2	180	13	0	0	0	11	5	0	21	0	1	0	0	0	0	54	0
161028021-SUPP	213	135	6	717	6	30	160	4	90	329	199	17	537	8	7	1	108	1	1	83	0	0	35	2	6	0	2	6	7	34	46	22	1	3	0	0	0	7	39	0	0	0	0	34	0	0	0	0	0
161028021-SV	315	249	410	173	181	192	150	35	9	17	11	28	5	9	29	0	11	34	0	11	0	0	24	3	0	0	3	15	2	7	0	9	0	0	0	0	0	0	2	1	1	0	0	0	1	0	0	0	0
161028021-TD	625	54	164	85	319	1058	121	2	51	6	0	6	0	42	118	1	0	21	0	6	0	1	1	0	0	0	0	7	0	2	0	0	0	0	0	0	0	0	2	2	1	0	0	0	2	0	0	0	0
161028021-TH	2069	396	622	501	385	828	494	23	164	131	23	56	51	144	182	0	12	139	0	31	1	28	18	41	3	0	2	39	2	4	0	12	8	0	0	0	1	1	10	14	13	0	0	0	0	0	0	0	0
161068481-BM	2672	82	51	55	475	112	57	14	12	78	7	103	7	53	20	6	4	17	0	19	17	26	1	6	7	2	6	3	0	1	0	3	0	0	0	16	0	1	0	0	2	0	0	0	2	0	0	1	0
161068481-HP	1479	304	379	25	118	138	18	16	194	248	5	1696	9	48	60	1	10	61	0	34	0	145	7	63	3	32	14	11	3	0	0	1	0	1	0	0	0	0	0	4	12	0	2	0	0	0	0	0	0
161068481-KG	2027	0	98	0	1	1	13	1149	0	1	0	5	0	23	10	0	0	0	0	0	0	0	0	0	0	0	0	0	0	0	0	0	0	0	0	0	0	0	0	0	0	0	0	0	0	0	0	0	0
161068481-PT	718	279	291	50	50	19	5	0	111	435	3	42	3	14	18	1	12	108	1	36	2	166	0	43	0	18	25	12	0	1	0	2	0	0	0	3	0	0	0	0	8	0	3	0	0	0	0	0	0
161068481-SUBP	31	694	20	918	1	19	22	2	13	164	77	87	253	1	0	0	79	0	0	45	1	3	291	0	1	4	2	13	7	1	78	17	3	2	0	1	0	16	9	1	0	1	0	0	0	0	0	2	0
161068481-SUPP	132	41	30	218	69	148	11	3	32	409	162	2	555	2	5	9	80	0	5	137	10	4	7	0	8	0	4	2	0	20	17	30	10	4	1	1	0	0	10	0	0	0	0	0	0	0	0	0	0
161068481-SV	382	605	635	78	144	129	40	19	21	243	36	102	7	23	19	0	80	117	1	43	4	79	0	16	2	9	112	17	0	4	1	6	1	0	0	1	0	1	0	0	2	0	0	0	0	0	1	0	0
161068481-TD	708	376	350	62	79	178	3	0	139	406	0	53	1	8	40	5	9	44	0	59	0	179	7	49	0	27	6	6	0	0	0	1	0	0	0	0	0	0	0	3	6	0	1	0	2	0	0	0	0
161068481-TH	891	410	257	59	41	103	39	2	62	446	5	156	16	18	20	0	35	178	0	50	10	220	5	115	0	56	97	33	0	0	0	15	1	0	2	1	2	0	0	0	14	0	3	0	0	0	1	0	0
161230322-BM	3966	22	35	4	77	3	1	58	1	15	1	3	0	17	52	0	0	1	0	1	0	0	0	1	1	3	0	0	0	0	0	1	0	0	0	4	0	0	0	0	0	0	0	0	4	0	0	0	0
161230322-HP	5330	133	586	18	90	11	3	20	116	44	10	89	21	61	97	2	8	7	2	3	10	0	0	14	5	8	0	0	5	23	4	0	0	3	0	5	0	0	0	0	0	0	1	0	0	0	0	1	0
161230322-KG	4014	2	2	0	68	0	0	45	0	1	0	4	0	10	2	0	0	0	0	0	0	0	0	0	3	0	0	0	0	0	0	0	0	0	0	0	0	0	0	0	0	0	0	0	0	0	0	0	0
161230322-PT	1230	104	341	1	203	0	2	4	97	38	0	1	0	17	79	0	1	18	0	7	0	0	0	14	2	1	0	0	0	0	0	0	0	0	0	0	0	0	0	0	0	0	0	0	4	0	0	0	0
161230322-SUBP	265	408	445	526	5	40	48	1	82	28	72	5	386	1	12	6	58	0	0	0	6	0	14	0	6	9	0	1	44	90	17	5	0	2	0	0	0	22	0	0	0	0	0	0	0	0	0	7	0
161230322-SUPP	680	460	559	294	22	3	22	1	113	17	9	2	169	3	19	2	12	0	0	0	11	0	26	5	1	14	0	1	22	43	12	6	0	3	0	0	0	35	0	0	2	0	0	0	0	0	0	8	0
161230322-SV	1214	269	475	106	253	29	33	58	52	103	78	13	73	7	100	21	17	10	1	11	26	0	7	1	13	11	2	2	6	13	6	4	0	0	0	4	0	5	0	0	0	0	0	0	3	0	0	0	0
161230322-TD	1639	408	718	3	5	0	1	0	246	67	1	1	3	2	10	0	1	17	0	7	0	0	0	14	0	40	0	0	0	0	0	0	0	0	0	0	0	0	0	0	0	0	0	0	0	0	0	0	0
161230322-TH	2139	317	523	12	20	3	2	21	153	60	3	3	2	22	55	1	1	17	7	22	3	0	0	10	10	37	0	1	0	0	0	2	0	0	0	1	0	2	0	0	0	0	0	0	0	0	0	2	0
161270782-BM	849	63	53	123	41	302	29	14	14	10	57	20	13	571	19	6	11	14	0	6	39	1	11	5	5	0	0	4	3	3	3	0	2	0	0	5	0	0	3	0	1	0	0	0	0	0	0	1	0
161270782-HP	503	157	126	215	138	343	79	3	80	24	10	20	16	95	101	13	3	47	1	38	7	10	3	15	0	7	0	15	10	1	1	1	0	0	0	1	0	0	2	6	11	0	4	0	0	0	2	1	0
161270782-KG	1378	0	4	1	21	8	0	952	0	0	0	0	1	19	1	0	0	0	0	0	1	0	0	0	0	0	0	0	0	0	0	0	0	0	0	0	0	0	0	0	0	0	0	0	2	0	0	0	0
161270782-PT	1361	180	145	219	88	271	72	246	54	59	20	22	11	99	73	5	2	38	6	38	4	14	2	19	2	4	0	8	5	0	0	2	0	0	0	4	0	0	3	8	10	0	4	0	1	0	1	0	0
161270782-SUBP	20	303	30	313	5	20	178	10	6	2	90	1	50	1	1	1	44	0	1	15	0	0	173	0	2	0	0	8	3	8	19	31	1	0	0	0	0	11	14	0	0	0	0	0	0	0	0	3	0
161270782-SUPP	84	21	59	123	25	120	56	13	27	16	276	0	351	1	5	17	6	0	0	12	45	0	0	0	6	0	0	1	1	17	0	1	31	4	1	2	0	0	6	0	0	0	0	1	0	0	0	0	0
161270782-SV	117	157	178	161	173	390	79	21	30	19	25	23	16	13	28	3	5	52	0	12	50	2	5	7	4	4	7	19	1	3	1	2	0	0	0	1	0	0	9	0	2	0	2	0	0	0	1	0	0
161270782-TD	123	129	81	303	146	376	102	0	77	12	5	13	0	5	96	2	0	14	0	32	0	4	0	2	2	4	0	7	18	0	0	0	0	0	0	0	0	0	4	0	4	0	0	0	1	0	0	0	0
161270782-TH	635	180	138	195	98	208	158	48	94	63	17	46	28	224	48	3	7	31	1	31	15	9	9	22	1	10	5	10	11	3	1	2	1	0	0	1	0	0	5	9	9	0	1	0	0	0	0	0	2
161311242-BM	1942	24	4	15	80	31	19	30	3	17	9	6	9	65	2	3	3	0	0	1	6	0	2	0	5	2	0	0	3	0	0	2	2	2	0	1	0	0	0	1	0	0	0	0	1	0	0	2	0
161311242-HP	1462	14	7	6	72	15	11	32	1	8	8	9	10	378	4	1	0	0	0	0	5	1	0	2	4	0	0	0	2	1	0	2	0	0	0	5	0	3	0	1	0	0	0	0	0	0	0	0	0
161311242-KG	1165	5	11	9	377	4	1	82	0	1	0	32	0	15	1	0	2	0	0	1	0	0	0	0	3	0	0	0	0	0	0	0	0	0	0	0	0	0	0	0	0	0	0	0	0	0	0	0	0
161311242-PT	420	408	23	348	57	9	17	185	0	2	5	391	1	48	0	0	0	0	1	5	0	0	0	2	0	0	0	11	29	1	0	0	0	0	0	0	0	1	0	15	0	0	0	0	0	0	0	0	0
161311242-SUBP	169	131	13	242	34	29	261	27	10	167	123	0	200	0	4	9	33	0	0	26	1	0	4	0	14	0	1	1	6	5	24	10	0	7	0	0	0	0	6	0	0	0	0	0	0	0	0	1	0
161311242-SUPP	206	121	19	132	136	54	169	46	39	126	138	0	316	0	2	9	25	0	0	24	7	0	1	0	14	0	1	0	0	10	1	10	2	1	0	0	0	0	1	0	0	0	0	0	0	0	0	0	0
161311242-SV	728	231	99	99	152	273	80	104	15	65	135	21	52	16	7	47	27	1	1	4	91	3	7	1	28	5	16	1	1	21	16	13	0	0	1	6	0	6	3	1	0	0	0	0	0	0	0	0	0
161311242-TD	686	48	21	114	287	471	49	28	1	12	30	8	9	29	49	3	8	0	0	2	18	0	0	1	47	0	0	0	6	5	1	2	0	0	0	2	0	2	0	0	0	0	0	0	0	0	0	0	0
161311242-TH	2299	139	1	33	10	14	27	390	3	16	10	13	4	100	4	1	6	0	0	3	9	0	1	0	1	0	0	5	27	2	0	5	0	1	0	0	0	0	0	5	0	1	0	0	0	0	0	1	0
161331472-BM	393	592	38	633	31	152	25	25	203	8	48	13	130	18	49	63	23	0	2	29	2	0	133	1	6	3	0	15	9	9	36	14	60	5	0	1	0	20	27	2	2	0	0	0	0	0	3	7	0
161331472-HP	288	213	29	112	60	350	15	34	114	4	30	1	253	13	12	107	2	0	0	1	1	0	21	1	6	0	0	1	7	14	7	2	19	22	0	1	0	5	1	0	2	0	0	0	0	0	0	4	0
161331472-KG	1314	209	181	136	75	57	166	25	90	6	3	20	8	102	146	0	0	42	0	6	0	0	2	14	1	8	0	5	28	1	0	2	0	2	0	0	0	0	0	10	9	0	0	0	0	0	1	0	0
161331472-PT	1646	4	2	12	38	12	16	92	1	0	2	1	0	54	83	1	0	1	0	0	0	0	0	0	5	0	0	0	4	0	0	1	0	0	0	0	0	0	0	0	0	0	0	0	1	0	0	0	0
161331472-SUBP	901	368	240	361	112	154	350	42	61	26	12	117	3	90	155	0	1	69	0	6	0	9	3	8	6	9	3	8	47	2	0	7	0	0	1	0	2	0	0	24	4	0	0	0	0	0	7	0	0
161331472-SUPP	1472	200	109	170	31	65	81	132	71	26	7	174	1	110	140	0	4	37	0	6	0	9	2	5	4	3	6	5	18	0	1	3	0	0	4	0	0	0	0	8	2	0	0	1	0	0	3	1	0
161331472-SV	214	287	203	348	79	200	132	70	45	23	37	145	5	13	48	3	10	107	0	9	5	10	4	2	15	9	10	17	13	6	0	4	0	1	1	0	1	2	0	1	1	0	0	2	1	0	9	1	0
161331472-TD	405	298	209	334	97	78	112	1	268	2	1	13	0	19	121	1	0	19	0	12	0	2	0	7	4	9	0	3	34	0	0	1	0	0	0	0	0	0	0	1	2	0	0	0	0	0	2	0	0
161331472-TH	1628	0	64	2	67	7	75	173	0	0	0	1	0	27	42	0	0	0	0	0	0	0	0	0	0	0	0	0	0	0	0	0	0	0	0	1	0	0	1	0	0	0	0	0	1	0	0	0	0
161351702-BM	2008	138	380	80	388	114	1	5	196	14	28	26	17	16	69	18	4	12	0	12	147	5	2	2	8	12	0	5	0	5	2	1	0	0	0	2	0	2	2	3	0	1	0	0	0	0	0	0	0
161351702-HP	2396	596	484	58	76	144	0	0	227	36	3	23	10	40	232	4	8	45	0	26	19	36	1	8	1	50	0	8	0	3	1	2	1	0	0	0	0	1	0	3	5	0	1	0	0	0	0	0	0
161351702-KG	2546	11	47	3	349	16	0	0	6	5	0	0	3	3	3	1	1	0	0	3	3	0	0	1	16	0	0	0	0	0	0	0	0	0	0	0	0	0	0	0	0	0	0	0	0	0	0	0	0
161351702-PT	473	747	90	545	31	59	119	0	67	57	0	4	0	7	21	1	6	15	1	9	3	31	49	6	1	18	0	18	64	3	23	23	0	0	0	0	0	2	14	16	2	0	1	0	0	0	0	71	0
161351702-SUBP	343	252	12	638	0	59	1	0	138	32	354	1	536	2	6	63	265	1	1	38	152	0	82	0	6	1	0	5	9	34	0	0	0	2	0	1	0	0	5	0	1	1	0	0	0	0	2	0	0
161351702-SUPP	278	44	6	24	2	138	2	0	145	11	206	0	903	1	4	72	11	0	0	10	100	0	10	0	17	0	0	0	0	36	4	0	0	0	0	0	0	0	0	0	0	0	0	1	0	0	0	0	0
161351702-SV	726	361	506	53	120	70	7	2	102	22	8	20	4	34	100	7	48	112	2	18	155	19	4	12	1	51	0	8	1	0	2	1	1	0	0	1	0	7	0	2	1	0	1	0	0	0	0	1	0
161351702-TD	1225	90	127	17	136	186	0	0	122	6	2	2	0	22	175	3	0	8	0	3	1	4	0	3	3	8	0	0	0	0	0	0	0	0	0	0	0	0	0	1	2	0	0	0	0	0	0	0	0
161351702-TH	1333	594	417	266	61	56	41	2	204	142	1	26	3	23	57	2	26	66	1	30	12	139	21	31	0	59	0	3	10	1	5	0	0	0	0	0	0	0	8	3	17	0	2	0	0	0	0	14	0
161412393-BM	1742	32	31	136	63	38	100	31	24	12	9	11	0	78	18	0	0	5	0	8	1	0	0	7	2	1	0	1	0	5	1	0	0	0	0	1	0	0	0	0	1	0	0	0	0	0	0	0	0
161412393-HP	1931	231	194	363	185	286	335	41	139	46	18	20	1	70	241	0	0	24	0	30	0	0	0	11	2	7	0	4	17	1	0	6	0	0	0	0	1	0	2	2	4	0	0	0	0	0	0	0	0
161412393-KG	1021	13	5	117	383	24	122	81	0	2	6	135	0	9	60	0	0	0	0	0	0	0	0	0	10	0	0	0	0	0	0	0	0	0	0	0	0	0	0	0	0	0	0	0	2	0	0	0	0
161412393-PT	647	127	280	481	297	94	194	22	206	55	29	23	0	50	91	0	1	46	0	59	0	2	8	40	8	2	4	19	11	2	0	3	0	0	1	0	0	0	2	1	4	0	1	0	0	0	3	0	0
161412393-SUBP	757	14	5	810	42	146	429	5	38	4	242	10	13	21	22	29	3	0	1	0	8	0	4	0	41	0	0	33	73	24	2	0	0	45	0	60	0	0	0	0	0	0	0	189	0	0	0	14	0
161412393-SUPP	849	35	50	143	396	139	34	5	32	3	171	22	18	107	58	1	1	1	0	1	3	0	2	2	40	0	0	1	3	35	0	0	2	2	0	35	0	1	3	0	0	0	0	0	0	0	0	0	0
161412393-SV	432	159	143	215	338	52	185	62	29	12	24	86	3	16	60	1	1	18	1	17	2	2	7	4	1	1	4	7	1	1	0	0	0	0	2	0	0	0	0	2	0	0	0	0	0	0	0	0	0
161412393-TD	72	175	113	636	84	212	358	0	46	78	16	9	0	2	28	0	1	18	0	45	0	0	0	3	0	1	0	1	9	0	0	7	0	0	0	0	0	0	1	2	0	0	0	0	0	0	2	0	0
161412393-TH	637	393	263	625	128	202	282	74	135	117	38	55	0	52	120	0	6	37	6	72	0	3	3	33	2	7	1	20	16	0	0	13	0	0	0	0	0	0	4	13	10	1	0	0	0	0	2	0	0
161473083-BM	2336	99	44	39	94	68	87	85	7	4	6	38	3	65	53	0	3	0	0	1	1	0	6	0	10	2	4	2	3	0	0	5	0	0	0	0	1	0	1	0	2	0	0	0	0	0	0	6	0
161473083-HP	1683	284	80	27	104	72	30	46	33	11	4	64	2	19	52	2	3	4	0	8	0	3	2	0	3	7	0	3	8	0	0	1	0	0	1	0	0	0	1	1	1	0	0	0	0	0	0	0	0
161473083-KG	958	93	54	131	4	69	34	80	0	4	10	601	0	9	25	0	26	0	0	4	0	0	0	2	9	0	0	0	0	0	0	0	0	0	0	0	1	0	0	0	0	0	0	0	0	0	0	0	0
161473083-PT	330	513	228	308	32	55	135	3	31	95	0	59	0	7	30	0	16	44	0	24	0	47	11	17	3	9	4	4	0	0	0	0	0	0	0	0	0	1	0	0	1	0	1	0	0	0	0	2	0
161473083-SUBP	19	405	9	491	6	14	68	0	5	2	21	9	20	1	0	3	52	0	0	0	0	0	156	0	2	0	0	4	14	2	169	50	0	6	0	0	0	5	4	1	1	0	0	0	0	0	0	5	0
161473083-SUPP	116	279	56	204	18	92	42	2	24	44	203	3	205	0	0	66	41	0	1	5	24	0	29	0	12	3	0	2	4	18	31	8	2	39	0	2	0	7	6	0	0	0	0	39	0	0	0	2	0
161473083-SV	147	462	141	103	91	240	110	18	3	10	14	78	1	0	26	4	13	6	0	5	10	1	5	2	1	8	6	3	3	2	3	7	0	0	1	2	0	3	1	1	0	0	0	0	0	0	0	1	0
161473083-TD	284	330	183	60	73	591	27	0	36	14	1	20	0	2	88	0	2	11	0	9	0	3	2	2	4	8	0	4	1	0	0	0	0	0	0	0	1	0	0	1	4	0	0	0	0	0	0	0	0
161473083-TH	436	744	406	54	28	115	25	5	173	159	0	102	0	5	64	0	33	88	5	83	0	59	0	19	2	33	20	14	1	0	1	2	0	0	0	0	0	0	0	0	11	0	3	0	0	0	0	1	0
161554003-BM	1915	17	44	50	168	80	92	80	20	1	7	8	0	20	8	0	2	7	0	0	0	0	0	11	10	0	0	0	0	36	0	0	0	0	0	4	0	0	0	0	0	0	0	0	1	0	0	0	0
161554003-HP	1642	108	228	207	780	576	309	147	71	12	3	112	1	154	76	1	4	40	0	8	0	4	0	18	30	0	1	11	1	4	0	1	0	0	0	0	0	0	0	0	2	0	0	0	0	0	0	0	0
161554003-KG	1044	87	134	150	529	45	40	14	0	17	0	693	1	42	17	0	0	0	0	1	0	0	0	0	10	0	1	0	0	0	0	0	0	0	0	0	0	0	0	0	0	0	0	0	0	0	0	0	0
161554003-PT	665	90	184	404	358	118	177	7	169	35	2	25	0	60	55	0	1	21	0	19	0	0	0	49	9	0	0	3	0	0	0	0	0	0	0	0	0	1	0	0	0	0	0	0	1	0	0	2	1
161554003-SUBP	411	678	164	811	52	212	39	6	96	46	118	21	234	5	16	19	54	0	1	5	0	0	6	0	27	1	0	0	31	318	0	1	0	8	0	4	0	18	0	0	0	0	0	0	0	0	0	12	0
161554003-SUPP	539	1	111	54	191	270	65	31	56	48	90	10	384	4	14	24	2	0	0	1	0	0	0	0	39	0	0	0	1	188	0	0	0	13	0	5	0	0	0	0	0	0	0	0	2	0	0	0	0
161554003-SV	391	229	628	453	582	212	249	40	15	25	17	65	0	6	13	1	9	55	0	11	0	3	0	24	9	2	1	17	0	1	0	1	0	0	0	0	0	0	0	1	1	0	0	0	0	0	0	0	0
161554003-TD	372	118	233	794	535	477	425	0	42	23	1	15	0	25	43	0	0	42	0	5	0	2	0	21	6	3	0	8	0	0	0	0	0	0	0	0	0	0	0	0	2	0	0	0	1	0	0	0	0
161554003-TH	2328	158	135	194	83	81	330	35	34	55	5	53	1	39	25	0	9	29	0	17	0	2	0	28	10	2	2	10	0	2	0	1	0	0	0	0	0	0	0	0	1	0	1	0	1	0	0	0	0
206906765-BM	1614	143	161	136	57	284	151	341	24	59	41	51	2	170	54	21	4	9	0	10	142	7	2	3	26	4	7	3	4	0	0	3	2	0	1	29	1	0	2	2	2	0	0	0	0	0	3	0	0
206906765-HP	1267	394	228	136	74	141	53	94	116	223	27	58	2	63	58	7	28	40	1	53	16	52	0	22	4	9	45	7	3	0	0	22	0	0	1	2	10	2	4	2	1	0	1	0	1	0	10	0	0
206906765-KG	2071	12	128	20	7	60	67	1346	0	0	0	59	7	48	27	1	0	0	0	0	4	0	0	0	14	0	0	0	0	1	0	0	0	0	0	0	0	0	0	0	0	0	0	0	0	0	0	0	0
206906765-PT	289	453	273	348	23	158	242	19	20	206	133	44	1	14	16	0	59	52	1	42	2	10	51	4	0	26	30	12	10	0	4	61	0	0	0	0	0	6	20	0	1	0	2	0	2	0	4	5	0
206906765-SUBP	153	168	54	705	28	113	627	41	22	73	111	30	141	10	6	25	15	0	0	12	73	0	435	0	4	0	0	25	23	14	79	35	7	17	8	5	0	0	1	0	0	0	0	2	0	0	0	6	0
206906765-SUPP	475	48	39	416	117	317	209	152	52	197	156	95	131	17	13	39	12	0	1	36	218	0	0	0	12	0	0	6	11	12	7	2	3	11	29	7	0	0	4	0	0	0	0	22	0	0	0	0	0
206906765-SV	268	287	353	145	246	399	183	92	26	52	92	49	1	7	24	6	40	207	2	16	166	12	10	18	8	4	58	24	6	3	2	10	0	0	2	11	0	3	8	2	3	0	0	1	0	0	9	1	0
206906765-TD	327	430	290	306	56	186	4	1	162	323	55	57	0	1	19	0	28	42	2	64	1	129	3	30	0	10	85	7	2	0	0	104	0	0	0	0	0	0	1	0	2	0	0	0	0	0	6	0	0
206906765-TH	577	963	165	718	56	133	1314	67	64	152	53	70	11	42	27	6	42	27	0	38	14	50	239	16	9	8	6	39	37	1	0	27	1	0	1	5	0	33	3	3	3	0	2	0	4	0	3	64	0
208027353-BM	769	201	159	25	376	12	45	11	62	31	6	32	1	44	75	43	6	2	12	11	5	15	0	10	9	9	0	0	0	0	1	1	0	0	0	4	0	2	0	2	0	0	0	0	0	0	0	0	0
208027353-HP	1220	1112	829	40	318	54	117	39	414	194	3	165	4	30	228	51	34	45	13	36	1	66	0	51	7	70	3	5	0	3	0	1	0	1	0	0	0	2	0	2	9	1	19	0	0	0	0	0	0
208027353-KG	1457	154	540	74	429	32	154	135	108	24	2	689	7	165	131	6	16	5	147	5	0	8	0	3	24	7	1	2	1	1	0	0	0	0	0	0	0	0	0	2	0	0	0	1	0	0	0	0	0
208027353-PT	870	50	599	69	368	543	182	11	288	52	329	12	559	11	113	166	11	0	15	1	7	2	1	0	58	3	0	5	3	16	1	2	0	11	1	5	0	0	3	1	0	18	0	0	0	0	0	0	0
208027353-SUBP	111	333	217	29	4	2	9	4	177	174	0	102	4	4	4	0	75	0	12	31	0	54	0	23	0	44	6	0	0	0	0	0	0	0	0	0	0	9	0	0	0	0	2	0	0	0	0	0	0
208027353-SUPP	639	460	491	559	164	260	183	27	180	253	370	7	441	11	49	118	55	0	45	13	1	0	134	14	17	16	0	31	20	10	86	3	0	13	2	7	0	1	30	2	0	7	2	0	0	0	0	0	0
208027353-SV	187	871	368	46	76	13	73	50	30	30	3	136	3	12	42	2	732	46	135	0	0	101	6	1	4	12	160	3	3	0	6	1	0	0	0	0	0	32	0	5	2	0	4	0	0	0	0	0	0
208027353-TD	979	1418	934	15	61	7	9	4	600	706	1	235	0	3	127	38	56	24	16	52	0	178	1	70	2	126	6	3	0	0	1	7	0	0	0	1	0	7	0	0	2	0	9	0	0	0	0	0	0
208027353-TH	362	1377	614	120	24	5	6	1	154	847	0	411	0	1	24	4	311	68	24	148	0	252	11	117	0	54	10	12	2	0	2	20	0	0	0	0	0	54	0	3	5	0	8	0	0	0	0	0	0
246515023-BM	3719	108	49	24	13	25	48	103	10	29	6	18	2	155	46	1	6	4	0	4	0	3	17	4	0	2	0	1	3	1	1	0	0	0	0	2	0	1	0	0	0	0	0	0	1	0	0	4	0
246515023-HP	3587	546	345	32	83	46	24	48	99	152	8	68	11	352	100	2	18	38	0	36	1	42	10	39	0	25	10	4	1	3	0	0	0	0	0	1	0	4	0	0	1	0	4	0	0	0	0	0	0
246515023-KG	4504	11	348	3	6	2	2	179	0	1	0	11	0	311	25	0	0	1	0	0	1	0	0	0	0	0	0	0	1	0	0	0	0	0	0	0	0	0	0	0	0	0	0	0	2	0	0	0	0
246515023-PT	514	816	443	39	6	3	0	1	176	1075	0	70	0	7	8	0	108	74	0	152	0	231	1	91	0	35	96	5	0	0	0	0	0	0	0	0	0	3	0	1	1	0	1	0	0	0	0	0	0
246515023-SUBP	151	666	26	517	6	14	374	1	71	80	33	106	68	13	15	7	82	0	0	53	0	0	1247	7	0	0	0	49	95	2	147	192	1	10	40	1	0	72	1	6	12	0	1	4	0	0	0	33	0
246515023-SUPP	939	183	148	140	70	107	22	71	260	133	131	21	520	40	74	23	68	0	2	13	32	0	23	0	1	0	1	11	24	9	2	10	22	85	34	5	0	5	3	0	1	0	0	5	0	0	0	0	0
246515023-SV	617	1495	589	138	73	40	82	45	76	84	34	86	3	34	87	18	558	63	4	19	11	86	102	44	5	47	363	50	24	1	9	4	0	0	3	6	0	57	2	7	5	0	3	0	2	0	2	1	0
246515023-TD	644	925	648	63	204	29	0	4	174	522	0	41	0	9	59	0	21	40	0	78	0	104	0	73	0	47	7	1	0	2	0	1	0	0	0	0	0	1	0	3	1	0	0	0	1	0	0	0	0
246515023-TH	683	1189	590	48	4	3	1	5	222	863	2	217	1	11	36	2	95	83	2	111	0	216	1	116	0	74	71	7	1	0	0	0	0	0	1	0	0	5	0	3	8	0	2	0	0	0	0	0	0
257905678-BM	3662	69	132	18	124	17	4	1004	6	0	9	8	13	975	37	138	1	4	8	2	0	0	1	0	4	4	0	1	0	1	0	0	0	0	0	0	0	0	0	0	0	0	0	0	4	0	0	0	0
257905678-HP	3163	497	469	9	303	109	2	678	27	0	7	3	8	64	145	172	7	86	22	16	0	0	0	0	6	43	0	9	0	2	0	0	0	0	0	0	0	0	0	0	0	0	5	0	0	0	0	0	0
257905678-KG	2556	0	30	2	7	590	0	1545	0	0	0	769	0	3	0	0	0	0	0	0	0	0	0	2	25	0	0	0	0	1	0	0	0	0	0	0	0	0	0	0	0	0	0	0	2	0	0	0	0
257905678-PT	627	1971	433	2514	101	5	30	43	13	0	1	14	0	15	55	53	28	92	27	4	0	0	431	0	1	13	0	8	17	0	0	13	0	0	0	0	0	1	0	0	1	0	5	0	0	0	0	42	0
257905678-SUBP	671	127	1440	116	8	44	9	164	55	0	519	6	68	2	6	227	11	0	20	0	0	0	55	0	80	0	0	0	11	11	0	0	20	0	0	0	0	2	0	0	0	0	1	0	0	0	0	1	0
257905678-SUPP	1155	321	233	167	114	477	7	407	25	1	433	13	10	5	8	830	77	1	36	0	0	0	19	0	201	14	0	0	7	27	0	0	0	0	0	0	0	24	0	1	1	6	2	0	0	0	0	2	0
257905678-SV	1006	1016	1557	61	661	29	23	256	9	1	20	14	3	19	78	34	3	63	54	9	0	0	2	0	9	8	0	4	1	1	0	1	0	0	0	1	0	2	0	0	0	3	4	0	0	0	0	0	0
257905678-TD	1765	602	726	9	943	70	1	5	62	0	7	11	3	68	360	276	2	109	60	6	0	0	0	4	0	51	0	11	0	0	0	0	0	0	0	0	0	0	0	0	0	0	6	0	0	0	0	0	0
257905678-TH	4886	1781	1571	38	733	92	14	563	139	4	9	133	13	182	308	540	15	254	60	25	0	0	1	2	13	176	0	21	2	0	0	0	0	0	0	0	0	0	0	1	0	0	19	0	0	0	0	2	0
295137534-BM	2523	328	119	356	288	346	208	139	56	64	136	176	38	367	48	21	12	35	0	28	78	5	25	6	18	1	2	15	19	1	15	16	1	7	0	4	0	27	17	1	6	0	4	19	1	0	0	0	0
295137534-HP	1031	342	228	407	426	1159	321	28	116	69	123	221	14	80	189	10	6	56	0	50	14	12	35	16	21	2	1	42	36	0	0	12	0	0	0	0	4	4	46	22	12	0	8	3	0	0	0	1	0
295137534-KG	2076	6	3	91	1129	44	115	564	0	1	4	7	0	255	8	0	0	0	0	0	1	0	0	0	45	0	0	0	0	0	2	0	0	0	0	0	0	0	0	0	0	0	0	0	0	0	0	0	0
295137534-PT	357	324	288	486	235	523	283	12	86	162	184	97	0	15	30	0	6	35	1	76	1	2	10	6	10	0	2	11	10	0	5	12	0	0	0	0	0	2	26	3	3	0	2	1	0	0	1	0	0
295137534-SUBP	136	143	1	281	9	68	47	1	49	246	651	3	916	1	1	71	89	0	0	22	125	0	58	1	3	0	2	4	3	0	54	19	0	5	0	1	0	13	27	0	0	0	0	715	0	0	0	1	0
295137534-SUPP	348	224	26	270	10	284	8	7	73	103	546	5	190	3	28	303	48	0	0	21	81	0	79	0	25	0	1	3	3	2	54	33	1	4	0	14	0	26	16	0	1	0	0	111	0	0	1	0	0
295137534-SV	170	595	260	319	284	602	313	10	9	36	73	418	1	6	35	10	28	81	0	43	46	8	35	3	5	2	11	61	2	3	16	10	0	0	0	0	1	9	50	4	9	0	32	2	0	0	1	1	0
295137534-TD	459	332	223	501	287	817	229	0	114	57	62	158	3	3	135	0	2	51	0	106	3	3	8	21	4	2	1	26	6	0	0	0	0	0	0	0	2	1	16	0	4	0	1	0	0	0	0	0	0
295137534-TH	717	290	221	179	73	244	344	25	50	99	61	188	0	79	41	0	11	54	0	42	11	2	35	11	9	2	4	32	18	0	2	4	0	0	0	0	0	9	26	5	2	0	8	1	0	0	1	0	0
336497421-BM	3802	97	178	35	155	57	66	30	119	53	38	10	11	217	51	0	4	29	3	18	3	3	3	41	30	3	1	6	0	5	0	1	0	0	0	2	0	0	2	1	0	0	1	0	0	0	0	0	0
336497421-HP	1539	78	171	8	33	10	11	2	112	5	2	7	3	45	89	0	2	25	0	9	0	3	0	15	7	6	0	5	0	0	0	0	0	0	0	0	1	0	0	0	1	0	0	1	0	0	0	0	0
336497421-KG	4382	43	62	10	32	4	25	35	5	15	0	12	0	129	4	0	11	6	1	26	0	0	0	15	2	0	0	4	0	0	0	0	0	0	0	0	8	0	0	0	0	0	0	0	0	0	0	0	0
336497421-PT	1306	455	419	270	132	11	56	0	149	65	40	44	2	46	43	0	7	75	0	61	0	172	0	106	0	8	2	10	0	2	0	0	0	0	0	0	0	0	0	1	2	0	1	0	0	0	0	0	0
336497421-SUBP	335	187	110	239	1	67	288	13	41	220	376	10	552	16	10	2	146	4	3	96	19	0	53	7	3	2	1	8	0	8	9	15	3	1	0	1	0	1	10	0	2	0	0	0	0	0	1	0	0
336497421-SUPP	326	23	45	138	12	138	127	9	71	136	537	0	866	10	8	1	93	4	0	53	56	0	3	6	2	0	0	0	0	23	2	4	7	3	0	0	0	0	9	0	0	0	0	0	0	0	1	0	0
336497421-SV	487	275	450	105	221	139	148	70	88	38	95	116	7	13	35	0	12	155	0	21	6	7	9	16	14	3	13	13	0	11	6	6	0	0	0	0	0	0	1	1	4	0	0	0	1	0	0	0	0
336497421-TD	1186	192	300	28	170	17	18	2	407	14	8	6	2	30	164	1	1	31	0	37	0	2	2	13	1	14	3	5	0	0	0	0	0	0	0	0	0	0	0	1	2	0	0	0	1	0	0	0	0
336497421-TH	1468	210	376	94	270	46	89	7	162	20	14	15	8	128	99	0	1	77	1	20	1	7	0	48	10	12	1	5	0	1	0	0	0	0	0	0	0	0	1	1	2	0	0	0	0	0	0	1	0
370027359-BM	2045	6	12	31	34	1	21	7	14	9	21	1	0	451	17	28	0	1	0	0	0	0	0	4	8	0	0	1	0	0	0	0	2	0	0	0	0	0	0	0	0	0	0	0	0	0	0	0	0
370027359-HP	2768	174	178	21	169	292	93	84	80	9	0	49	0	200	126	17	6	12	5	1	0	14	0	2	4	14	2	6	2	0	0	0	0	0	0	0	0	0	0	0	2	0	1	0	0	0	0	0	0
370027359-KG	3024	1	30	4	656	38	1	10	2	4	6	6	0	674	55	8	0	0	0	0	0	0	0	1	33	0	0	0	0	0	0	0	0	0	0	0	0	0	0	0	0	0	0	0	1	0	0	0	0
370027359-PT	1305	5359	1579	616	7	2	113	26	1481	969	0	1091	1	43	40	14	2280	304	165	217	0	918	229	189	1	299	177	44	12	0	5	50	0	0	0	0	0	50	0	31	29	0	21	0	1	0	19	7	0
370027359-SUBP	3189	69	496	335	61	4	2	65	4881	62	202	1	212	455	40	389	2	0	27	3	2	0	6	0	128	0	2	5	58	163	3	8	34	30	11	0	0	7	5	0	0	4	1	0	0	0	0	10	0
370027359-SUPP	5266	5	25	3	43	6	0	18	3933	3	0	0	6	926	45	617	0	0	0	0	0	0	0	0	10	1	0	0	0	6	0	0	0	0	0	0	0	0	0	0	0	0	0	0	0	0	0	0	0
370027359-SV	2638	1202	1179	87	182	2	2	0	691	24	0	152	0	22	535	178	15	109	37	56	0	88	4	61	1	184	3	15	1	0	0	2	0	0	0	0	0	4	0	4	9	0	15	0	0	0	2	0	0
370027359-TD	1609	780	696	55	94	2	4	0	367	10	0	126	0	13	369	99	13	51	14	31	0	34	9	46	2	124	4	7	0	0	0	0	0	0	0	0	0	0	0	7	10	0	3	0	0	0	7	0	0
370027359-TH	1480	2742	1436	179	12	0	19	2	804	345	1	703	0	28	121	8	299	148	84	109	0	589	42	93	0	263	49	15	0	1	0	14	0	0	0	0	0	28	0	6	7	0	30	0	0	0	6	0	0
370425937-BM	1429	160	36	162	125	401	295	69	18	41	10	24	39	130	66	13	10	10	0	10	55	1	3	3	16	1	0	9	12	0	1	7	1	1	6	8	0	1	5	0	5	0	2	0	4	0	0	0	0
370425937-HP	626	140	60	207	181	846	303	14	22	23	11	12	70	64	151	8	1	19	0	27	117	0	2	19	12	6	4	6	45	2	0	1	2	0	0	26	0	0	5	4	4	0	2	0	2	0	0	3	0
370425937-KG	1238	5	35	30	464	34	145	179	6	6	4	26	6	156	179	1	0	1	0	3	3	0	0	0	6	0	0	0	0	2	1	0	0	0	0	5	0	0	0	0	0	0	0	0	0	0	0	0	0
370425937-PT	494	102	80	360	431	817	324	18	30	12	9	11	16	34	99	1	0	30	0	10	15	0	0	5	5	3	1	4	26	1	1	2	1	0	2	3	0	0	1	3	0	0	1	0	8	0	0	0	0
370425937-SUBP	48	364	15	567	9	38	286	50	22	196	176	5	289	0	2	5	153	0	4	43	49	0	25	3	4	0	6	2	1	1	6	85	11	7	8	0	0	1	27	0	0	2	0	0	0	0	0	0	0
370425937-SUPP	101	263	48	274	24	184	249	58	20	128	176	1	295	5	15	8	66	0	0	15	87	0	3	1	3	0	4	3	0	6	1	36	24	9	41	0	0	0	18	0	0	0	0	1	0	0	2	0	0
370425937-SV	292	242	80	282	225	662	260	47	41	24	39	54	25	9	46	22	12	23	0	9	149	1	6	9	11	6	8	5	13	0	5	11	1	1	8	10	0	1	10	3	4	0	6	0	3	0	0	0	0
370425937-TD	210	106	34	264	325	1384	332	2	25	14	4	35	37	13	90	2	0	14	1	8	31	0	0	4	12	0	0	6	28	2	0	2	1	0	1	2	0	0	1	5	1	0	0	0	0	0	0	0	0
370425937-TH	130	200	43	173	180	1078	350	2	23	36	34	32	10	4	40	0	0	18	0	19	10	2	1	6	2	4	1	9	23	1	0	3	0	0	0	1	0	0	2	1	0	0	2	0	4	0	0	1	0
404239096-BM	4066	77	721	471	915	1063	1791	3477	128	86	311	556	155	956	695	118	3	10	9	20	4	18	1	37	79	4	1	2	6	18	0	15	4	12	3	154	0	0	0	2	4	4	5	8	29	0	0	0	0
404239096-HP	3565	3302	1609	1922	817	3933	2707	872	704	1597	9	497	4	511	222	87	225	393	210	176	0	744	7	642	22	115	58	91	47	2	1	75	0	0	0	15	16	1	42	101	191	0	109	0	3	0	10	1	0
404239096-KG	8024	16	65	64	319	173	227	3331	8	3	19	63	0	455	73	2	0	0	14	1	0	0	1	3	66	0	0	0	0	1	0	0	0	0	3	16	2	0	0	0	0	0	0	1	4	0	0	0	0
404239096-PT	1006	3868	2005	4066	558	92	759	48	1280	4215	261	277	3	94	68	34	337	432	328	279	1	2137	93	553	29	147	563	46	156	3	1	433	0	0	0	2	0	2	11	89	74	0	75	0	5	0	105	0	0
404239096-SUBP	662	351	53	866	17	213	162	23	284	51	652	1	274	13	9	106	118	0	76	52	21	0	216	1	69	1	1	25	10	49	399	15	199	124	28	11	0	22	60	0	0	12	2	0	0	0	0	3	0
404239096-SUPP	1942	46	180	712	144	1909	485	257	1534	201	2272	7	1832	72	51	371	25	2	35	39	94	1	6	3	360	1	0	1	0	146	0	5	760	340	26	151	0	0	13	0	0	56	0	29	0	0	0	0	0
404239096-SV	381	4987	2175	1001	356	146	762	183	204	125	130	650	0	88	80	12	1712	845	1079	74	27	437	10	129	16	384	4001	6	80	3	0	53	9	0	17	15	0	4	24	170	191	0	83	0	1	0	385	12	0
404239096-TD	886	3939	2508	3114	159	19	72	3	1810	4939	27	603	1	70	79	27	332	390	258	428	0	3097	49	1098	17	322	362	58	26	0	0	217	0	0	0	5	0	0	1	29	133	0	69	0	0	0	50	0	0
404239096-TH	357	2367	1091	1681	74	16	110	27	1235	3506	21	338	0	15	21	7	433	291	441	230	0	1698	56	434	5	143	510	36	49	0	0	271	1	0	1	1	0	3	2	70	87	0	51	0	1	0	127	6	0
414519462-BM	2512	8	8	26	6	45	34	126	0	1	2	11	1	910	148	1	0	0	0	5	2	0	0	0	0	0	0	0	0	1	0	0	0	0	0	0	0	0	0	1	0	0	0	0	1	0	0	0	0
414519462-HP	3445	220	149	120	40	322	122	275	55	20	22	32	16	388	152	1	0	8	0	31	3	0	0	9	3	6	7	3	7	5	0	5	1	0	0	2	1	0	0	1	0	0	0	0	0	0	0	0	0
414519462-KG	1896	4	59	15	29	54	24	1167	5	0	2	331	1	153	178	0	0	0	0	1	0	0	0	0	3	0	0	0	0	2	0	0	0	0	0	1	0	0	0	0	0	0	0	0	0	0	0	0	0
414519462-PT	126	327	217	704	65	579	79	12	209	101	227	111	0	13	25	0	1	35	0	136	0	2	0	11	2	10	22	12	7	18	0	31	0	0	0	0	1	1	0	0	0	0	1	0	0	0	0	0	0
414519462-SUBP	49	972	18	620	20	39	103	52	28	45	74	61	112	7	1	2	316	0	1	40	5	0	203	0	4	0	0	13	21	7	88	39	4	4	0	1	0	43	14	3	6	0	1	0	0	0	0	1	0
414519462-SUPP	226	371	24	503	48	289	102	80	71	116	447	44	342	29	15	12	99	1	0	68	98	0	38	1	16	0	0	7	10	57	69	61	6	19	1	1	0	3	33	3	1	0	0	1	0	0	1	0	0
414519462-SV	292	618	371	496	161	1048	138	139	119	75	178	113	8	39	50	4	30	59	0	82	221	23	11	19	13	9	297	38	15	10	6	11	0	0	0	11	0	20	8	8	2	0	0	0	0	0	0	0	0
414519462-TD	251	321	232	492	206	1272	191	5	224	38	164	89	1	16	39	1	0	17	0	56	0	4	0	15	3	9	12	5	2	8	0	16	0	0	0	0	0	0	1	1	0	0	0	0	0	0	0	0	0
414519462-TH	270	397	281	628	112	753	134	15	212	85	171	120	1	34	59	0	0	39	0	105	0	1	0	23	1	7	27	11	4	12	0	21	0	0	0	0	1	1	2	4	0	0	2	0	0	0	0	0	0
432193348-BM	1522	48	22	85	99	94	39	65	14	19	4	4	1	159	4	0	0	11	0	6	23	3	0	2	23	2	1	1	0	0	0	0	0	0	0	1	2	0	0	1	3	0	1	0	1	0	0	0	0
432193348-HP	1670	93	46	79	116	254	91	11	47	22	2	13	2	16	26	0	1	13	0	23	2	4	1	3	5	3	0	1	0	0	0	0	0	0	2	0	285	1	0	6	9	0	1	0	0	0	0	0	0
432193348-KG	2535	1	4	2	215	6	0	695	3	0	0	0	0	3	3	0	0	0	0	1	1	1	0	1	0	0	0	0	0	0	0	0	0	0	0	0	0	0	0	0	0	0	0	0	4	0	0	0	0
432193348-PT	1148	222	83	254	338	122	115	41	12	59	61	3	0	20	11	0	5	27	0	39	1	4	8	1	5	0	1	5	15	0	0	0	0	0	1	0	0	0	0	2	4	0	0	0	0	0	0	5	0
432193348-SUBP	92	816	74	596	17	127	206	52	28	118	71	38	164	6	4	9	36	0	2	14	19	0	62	0	8	3	0	2	22	9	114	6	4	3	10	0	0	24	7	3	4	0	0	1	0	0	1	5	0
432193348-SUPP	248	352	37	251	66	162	86	21	76	81	188	5	419	4	15	26	43	0	3	24	117	0	13	0	21	0	0	3	6	12	1	8	42	3	3	1	0	3	9	1	0	0	0	2	0	0	0	0	0
432193348-SV	299	511	183	157	181	205	73	29	33	33	87	43	21	14	28	2	85	106	0	20	182	25	5	30	18	17	60	26	1	2	1	2	1	0	5	4	0	9	5	14	27	0	19	2	0	0	0	0	0
432193348-TD	120	124	48	373	189	659	76	0	105	67	0	10	0	2	36	0	1	20	0	26	0	5	0	12	4	5	0	2	0	0	0	0	0	0	0	0	0	0	0	0	5	0	1	0	1	0	0	0	0
432193348-TH	1573	142	107	134	200	401	57	21	52	82	2	13	0	71	23	2	11	73	2	25	5	15	1	4	15	2	2	6	5	0	0	0	0	0	0	1	0	1	0	4	4	0	0	0	0	0	0	0	0
441369442-BM	1624	82	80	23	153	18	219	326	40	58	19	16	7	13	31	3	1	6	0	12	9	2	0	0	77	4	1	0	0	0	0	0	3	0	0	0	2	1	0	0	1	0	1	0	0	0	0	0	0
441369442-HP	2656	213	206	17	194	32	27	55	125	19	6	13	21	14	81	11	0	17	0	16	11	10	0	0	0	7	0	0	0	0	0	0	0	0	0	0	5	1	1	2	0	0	0	0	0	0	0	0	0
441369442-KG	1871	10	41	8	525	38	48	242	3	13	0	28	0	14	11	0	0	0	0	0	2	1	0	0	3	0	0	0	0	0	0	1	0	0	0	0	0	0	0	0	0	0	0	0	1	0	0	0	0
441369442-PT	1030	321	387	198	87	8	40	123	173	444	8	25	2	2	91	0	5	44	0	48	2	30	0	14	14	9	0	5	0	0	0	0	1	0	0	0	2	0	0	0	1	0	0	0	3	0	0	0	0
441369442-SUBP	286	88	453	79	90	134	35	9	138	26	57	69	317	0	13	95	19	0	0	1	39	0	1	0	11	1	0	0	0	11	0	0	8	11	0	0	0	13	0	0	0	0	0	0	0	0	0	1	0
441369442-SUPP	170	178	198	135	52	191	47	2	92	155	163	27	199	1	3	44	60	0	0	11	37	0	0	0	7	0	0	0	0	7	6	6	5	1	0	0	1	3	0	0	0	0	0	2	0	0	0	0	0
441369442-SV	502	463	434	38	117	15	87	41	87	46	22	53	4	5	30	1	18	69	0	30	10	6	0	2	8	16	6	3	0	0	0	1	0	0	0	0	1	1	0	1	0	0	0	0	1	0	0	0	0
441369442-TD	1077	400	370	26	198	49	8	5	182	56	5	12	9	1	137	2	2	36	0	29	3	3	0	1	1	19	0	3	0	0	0	0	0	0	0	0	11	0	0	3	1	0	1	0	1	0	0	0	0
441369442-TH	907	1346	551	4	51	2	4	3	267	331	2	118	3	0	57	0	23	38	0	32	1	23	0	8	1	35	0	7	0	0	0	0	0	0	0	0	1	0	0	1	1	0	0	0	0	0	0	0	0
451588811-BM	2920	15	35	14	80	20	29	144	4	4	0	74	3	398	31	17	0	7	1	4	0	1	0	8	13	1	0	1	0	0	0	0	0	0	0	0	0	0	0	0	0	0	0	0	0	0	0	0	0
451588811-HP	2405	120	80	28	125	76	101	172	14	10	1	28	1	130	64	26	2	19	7	7	2	0	0	4	2	4	0	0	0	0	0	0	0	0	2	0	2	0	3	0	2	0	0	0	2	0	0	0	0
451588811-KG	622	0	59	8	218	10	91	102	0	0	2	87	0	17	153	0	0	0	0	0	0	0	0	0	3	0	0	1	0	0	0	1	0	0	0	0	0	0	0	0	0	0	0	0	0	0	0	0	0
451588811-PT	823	262	151	159	107	111	108	44	75	24	10	36	0	46	58	1	8	13	1	44	1	5	6	4	8	8	0	15	27	1	0	0	0	0	0	0	0	0	5	7	2	0	0	0	11	0	0	0	0
451588811-SUBP	271	198	33	433	40	24	152	10	27	16	75	18	61	19	12	36	34	0	1	16	109	0	55	0	4	0	3	63	16	5	62	3	3	12	15	0	0	0	17	6	2	0	0	8	0	0	1	0	0
451588811-SUPP	257	12	9	15	41	46	10	15	7	1	78	3	106	0	14	82	5	0	0	2	201	0	8	0	8	0	0	0	1	2	5	1	2	1	3	0	0	0	1	0	0	0	0	0	0	0	0	0	0
451588811-SV	363	142	251	19	120	27	157	63	36	10	13	46	2	13	24	6	9	83	1	6	92	13	4	6	10	3	11	12	1	0	0	0	0	0	13	0	0	1	12	0	0	0	0	2	1	0	0	0	0
451588811-TD	255	104	117	40	19	97	42	0	36	8	0	9	0	4	26	0	0	13	0	4	1	0	0	3	2	2	0	2	0	0	0	0	0	0	0	0	0	0	3	0	0	0	0	0	0	0	0	0	0
451588811-TH	1021	210	240	28	50	62	48	2	93	5	0	29	0	17	82	0	0	12	0	5	0	0	0	1	2	11	0	1	0	0	0	0	0	0	1	0	0	0	3	2	1	0	0	0	0	0	0	0	0
492786515-BM	1637	27	15	114	85	66	206	251	17	2	8	16	0	151	7	4	0	2	0	4	0	0	0	6	0	0	0	1	5	1	0	0	0	0	0	0	1	0	0	0	0	0	0	0	0	0	1	0	0
492786515-HP	2765	62	42	115	169	234	208	101	29	6	19	45	0	198	52	0	0	17	0	9	0	0	1	3	7	0	0	3	16	1	0	0	0	0	0	0	0	0	1	1	1	0	1	0	0	0	0	0	0
492786515-KG	2686	5	10	10	28	60	39	108	0	0	0	2	1	46	4	1	0	0	0	0	0	0	0	0	0	0	0	0	0	0	0	0	0	0	0	0	0	0	0	0	0	0	0	0	0	0	0	0	0
492786515-PT	550	49	74	341	329	515	444	39	23	19	119	38	0	38	26	1	0	4	0	21	0	0	1	5	9	0	0	1	21	2	0	0	0	0	0	0	0	0	1	1	0	0	1	0	1	0	0	0	0
492786515-SUBP	951	25	52	52	157	12	2	7	535	3	19	529	159	9	93	152	0	0	0	1	1	1	0	66	20	3	0	0	2	128	0	0	1	22	1	0	1	4	2	0	0	0	0	1	0	0	0	0	0
492786515-SUPP	344	539	113	286	42	8	108	13	309	14	137	6	203	5	28	103	0	0	0	4	0	0	0	1	4	11	0	0	27	41	0	0	2	0	8	0	0	45	14	0	0	0	0	0	0	0	0	5	0
492786515-SV	423	218	107	331	368	240	387	66	24	9	58	100	1	17	41	0	0	41	0	21	0	2	3	12	11	0	0	6	6	1	0	1	0	0	0	0	0	0	7	2	0	0	3	0	1	0	2	0	0
492786515-TD	578	32	42	338	573	547	324	0	31	11	27	24	0	20	61	1	0	3	0	10	0	0	1	3	9	0	0	0	5	1	0	0	0	0	0	0	1	0	0	0	0	0	0	0	2	0	0	1	0
492786515-TH	603	139	88	558	459	627	497	31	89	52	417	113	0	60	61	5	2	14	0	78	0	0	2	13	12	0	3	0	32	2	0	7	0	0	0	0	0	0	4	2	0	0	5	0	1	0	2	0	0
514014184-BM	1440	773	408	186	400	274	171	62	184	146	39	64	44	48	77	11	94	34	0	43	187	2	15	1	7	8	12	4	1	2	4	4	1	0	2	40	0	32	0	0	3	0	1	6	0	0	0	1	0
514014184-HP	1538	514	525	63	164	478	11	14	288	23	5	27	3	66	84	3	10	82	1	46	32	0	4	11	0	51	1	15	0	1	0	2	1	0	0	21	12	3	0	3	5	0	1	0	0	0	0	4	0
514014184-KG	2032	77	143	121	242	2	70	128	2	151	0	155	6	39	19	0	86	0	4	71	1	0	0	0	30	0	2	0	0	0	0	11	1	0	0	1	16	0	0	0	0	0	0	0	0	0	0	0	0
514014184-PT	196	1003	60	992	11	27	3	2	17	45	1	67	0	7	5	1	154	5	0	15	3	0	140	0	1	13	0	40	74	0	147	70	0	0	15	1	1	16	8	10	12	0	4	0	0	0	0	19	0
514014184-SUBP	37	1385	15	828	0	9	14	9	8	200	25	5	103	1	0	0	113	0	1	28	0	0	162	0	1	4	7	11	5	1	73	20	1	0	0	0	0	54	14	5	2	0	0	15	0	0	0	1	0
514014184-SUPP	140	237	176	116	12	99	68	31	53	253	222	1	374	4	6	18	98	0	1	23	21	0	12	2	3	0	10	3	3	0	0	13	6	3	0	3	0	5	5	1	0	0	0	47	0	0	0	2	0
514014184-SV	495	909	1070	106	229	226	38	23	84	37	18	55	3	14	17	8	124	139	3	22	130	5	5	5	1	50	31	9	3	0	5	9	1	0	2	19	0	32	1	3	10	0	1	0	0	0	0	0	0
514014184-TD	1144	301	608	62	180	133	0	1	176	7	0	12	2	4	49	0	2	88	0	27	0	0	0	10	0	36	0	3	0	0	0	0	0	0	0	0	0	1	0	0	3	0	0	0	0	0	0	0	0
514014184-TH	1344	508	703	115	239	287	12	9	281	23	5	27	3	21	79	1	15	142	1	46	16	3	1	10	0	54	1	11	0	0	0	0	1	0	0	2	0	1	0	1	13	0	3	0	0	0	0	0	0
517810313-BM	1254	56	187	30	231	1312	66	190	54	56	96	14	1	66	41	87	2	15	15	9	244	0	0	3	100	0	0	0	0	7	0	0	0	0	0	4	0	0	0	0	0	1	0	0	0	0	0	0	0
517810313-HP	598	887	693	34	245	264	32	237	393	52	37	80	0	18	121	70	9	72	96	94	127	0	0	20	6	44	0	0	0	3	0	0	0	0	0	7	0	3	0	0	0	0	0	0	3	0	0	0	0
517810313-KG	1036	0	100	3	990	1046	1429	522	0	0	14	0	1	16	172	3	0	0	0	0	3	0	0	0	140	0	0	0	0	3	0	0	0	0	0	3	4	0	0	0	0	0	0	0	0	0	0	0	0
517810313-PT	246	1141	244	753	105	370	76	622	161	493	24	114	1	19	74	18	63	44	190	105	59	7	114	32	36	40	1	12	82	11	0	50	0	0	0	1	1	101	1	0	3	1	5	0	5	0	0	32	0
517810313-SUBP	520	5	142	89	136	1458	6	11	155	98	1141	0	0	2	77	225	0	0	12	4	161	0	0	0	23	0	0	0	0	59	0	0	1	0	0	15	0	0	0	0	0	3	0	0	0	0	0	0	0
517810313-SUPP	1283	0	156	22	239	2843	2	12	294	206	1262	1	0	2	169	799	0	0	7	0	303	1	0	0	46	0	0	0	0	119	0	0	0	0	0	61	0	0	0	0	0	6	0	0	0	0	0	0	0
517810313-SV	328	1344	1000	24	268	695	17	72	183	49	45	241	0	8	82	46	32	133	136	34	60	0	0	9	42	99	5	0	0	4	0	0	0	0	0	6	0	1	0	0	0	0	2	0	1	0	0	0	0
517810313-TD	330	974	923	29	69	41	4	0	920	34	4	144	0	0	104	36	20	134	238	265	4	0	0	55	1	147	0	0	0	0	0	0	0	0	0	0	0	0	0	0	0	0	1	0	0	0	0	0	0
517810313-TH	172	644	672	99	21	41	0	2	379	205	8	77	0	1	58	23	85	50	162	415	22	0	0	44	38	56	0	0	0	4	0	0	0	0	0	1	0	0	0	0	0	0	0	0	0	0	0	0	0
533247696-BM	1020	27	49	50	94	118	47	561	15	6	27	15	2	387	60	1	1	3	2	1	17	0	2	4	41	0	1	0	1	8	2	1	2	0	4	2	4	1	1	0	0	0	1	2	1	0	0	0	0
533247696-HP	1075	102	48	44	71	95	49	23	18	6	12	57	1	97	78	3	0	10	0	4	8	1	0	5	7	1	0	1	1	1	0	1	0	2	29	0	1081	1	3	0	2	0	1	0	0	0	0	0	0
533247696-KG	1341	3	203	22	159	0	149	461	1	2	7	688	0	22	185	0	0	0	0	0	0	0	0	0	2	0	0	0	0	0	0	7	0	0	0	0	0	0	0	0	0	0	0	0	3	0	0	0	0
533247696-PT	170	159	95	411	73	577	183	45	38	94	181	76	0	24	15	0	12	47	1	30	0	21	31	10	3	2	1	16	4	6	2	9	0	0	3	0	2	0	15	3	2	0	2	0	0	0	7	1	0
533247696-SUBP	24	267	8	614	7	10	190	2	18	14	77	9	37	4	0	7	91	0	1	11	9	0	489	0	1	8	0	9	39	1	324	57	6	3	1	0	0	24	3	0	6	0	1	2	0	0	0	29	0
533247696-SUPP	145	199	79	432	89	39	142	2	30	227	401	14	381	3	1	27	148	0	2	86	37	0	138	1	7	1	0	5	7	58	80	35	36	41	3	0	0	13	13	0	0	0	0	34	0	0	1	1	0
533247696-SV	141	951	294	320	213	296	362	65	49	53	190	88	1	21	25	23	194	70	2	14	117	34	48	28	15	14	55	32	28	12	88	9	1	6	24	0	3	45	40	2	8	0	17	1	0	0	3	9	0
533247696-TD	392	247	212	239	418	528	129	2	88	11	2	46	0	27	121	0	1	19	0	14	0	1	0	4	3	3	0	0	0	0	0	0	0	0	1	0	2	0	1	0	3	0	0	0	3	0	0	0	0
533247696-TH	666	297	264	313	320	1153	443	240	78	44	51	118	0	232	157	1	19	42	0	38	3	22	3	14	24	10	3	5	5	3	0	2	0	0	3	0	4	0	2	2	6	0	3	0	0	0	3	1	0
604812005-BM	2583	132	270	128	115	20	55	80	53	54	51	6	14	18	9	3	12	18	1	29	44	1	16	13	2	3	0	4	4	2	0	4	57	0	4	0	0	9	1	0	0	0	0	0	1	0	0	5	0
604812005-HP	890	316	87	165	189	73	330	18	12	11	4	68	1	32	85	1	2	21	0	13	23	7	14	17	2	2	1	13	13	2	0	1	0	0	4	0	575	3	4	0	11	0	0	0	30	0	0	2	0
604812005-KG	1238	33	592	170	375	0	74	62	2	1	4	806	0	87	111	0	57	0	1	2	0	0	0	1	19	0	0	12	0	0	0	4	0	0	0	0	4	0	0	0	0	0	0	0	0	0	0	0	0
604812005-PT	1489	266	260	221	205	39	223	471	132	72	39	18	45	58	45	21	19	67	0	34	59	4	133	22	7	6	0	22	14	3	5	14	9	4	0	2	0	5	1	4	12	0	3	0	0	0	1	15	0
604812005-SUBP	393	251	171	485	103	25	39	3	100	173	286	8	918	4	6	24	102	2	0	55	25	2	4	1	17	0	0	9	9	34	0	18	118	7	3	0	0	0	9	0	0	0	0	0	0	0	0	1	0
604812005-SUPP	415	244	120	457	297	63	67	20	110	103	189	6	559	5	3	60	94	1	0	21	41	0	107	0	9	0	0	7	0	29	12	16	104	15	3	0	0	4	5	2	1	0	0	0	0	0	0	0	0
604812005-SV	1282	397	534	404	921	65	183	68	308	41	66	75	24	109	115	38	35	353	1	68	197	7	116	61	8	8	0	109	7	0	5	3	7	6	10	1	1	7	5	7	35	0	3	0	0	0	1	0	0
604812005-TD	1260	308	416	244	266	51	128	0	287	33	4	17	0	66	69	2	1	67	0	34	8	15	4	33	0	8	0	14	0	1	0	4	0	0	1	0	0	0	0	2	15	0	2	0	0	0	0	3	0
604812005-TH	1616	405	402	287	284	72	200	21	276	43	9	24	7	93	120	4	9	134	0	42	34	9	15	46	1	9	0	32	13	0	1	4	0	0	0	1	1	0	0	5	20	0	5	0	0	0	0	3	0
612472597-BM	971	162	185	735	913	12	1503	11	72	21	34	186	3	200	211	64	4	3	4	47	0	2	0	24	30	3	0	3	2	5	2	4	1	0	7	0	0	0	0	1	1	0	0	0	0	0	0	0	0
612472597-HP	2392	999	624	330	205	37	142	37	470	18	3	155	1	87	116	23	73	85	70	127	1	68	0	224	9	120	0	51	0	2	0	1	0	0	3	0	0	0	0	11	41	0	14	0	1	0	0	0	0
612472597-KG	3399	84	275	220	873	0	142	91	36	6	1	149	3	131	82	33	3	2	1	7	0	0	0	3	36	0	0	0	0	0	1	0	0	0	0	0	0	0	0	0	0	0	0	0	4	0	0	0	0
612472597-PT	1363	561	508	1013	586	133	549	28	198	52	126	124	3	133	295	66	75	94	79	108	0	41	4	129	53	28	0	45	0	0	0	0	0	0	2	0	0	0	0	11	7	0	1	0	1	0	0	0	0
612472597-SUBP	1186	296	745	808	328	230	225	208	477	57	974	21	1144	65	31	215	86	2	24	4	14	0	75	15	123	9	0	17	87	67	211	10	5	36	63	0	0	5	33	9	2	13	9	0	1	0	0	1	0
612472597-SUPP	993	22	289	522	289	166	525	132	228	201	627	22	1225	29	22	111	17	1	10	28	3	0	0	17	104	0	0	0	2	28	0	1	12	12	90	0	0	0	0	0	0	49	0	0	1	0	0	0	0
612472597-SV	506	991	900	254	502	15	659	67	20	9	59	168	0	37	41	11	443	81	190	13	1	14	49	16	17	16	2	32	24	1	13	3	3	0	14	0	0	10	2	5	9	0	14	0	0	0	0	2	0
612472597-TD	2089	1678	1102	615	205	25	64	1	546	28	1	260	1	27	132	55	73	149	159	186	0	73	0	344	4	130	0	69	0	0	0	0	0	0	2	0	0	0	0	10	21	0	21	0	0	0	0	0	0
612472597-TH	1106	327	337	460	466	64	359	37	144	11	27	117	1	93	109	55	33	44	97	74	0	36	1	108	47	11	0	20	0	0	0	0	0	0	1	0	0	0	0	0	6	0	4	0	0	0	0	0	0
638754422-BM	1812	23	17	20	108	37	25	524	5	6	8	14	1	17	9	7	0	2	0	3	11	0	3	0	27	0	0	0	0	0	0	1	0	0	0	0	1	0	0	0	0	0	0	0	1	0	0	1	0
638754422-HP	1593	79	76	42	220	260	104	31	37	45	4	36	1	50	30	0	2	9	0	10	1	16	5	3	7	6	5	1	0	1	0	0	0	0	0	0	326	0	2	0	0	0	0	0	0	0	0	0	0
638754422-KG	1041	22	230	80	458	23	136	364	4	1	3	846	1	9	51	0	2	0	0	0	0	0	0	2	23	0	0	0	0	1	0	4	0	0	0	0	37	0	0	0	0	0	0	0	0	0	0	0	0
638754422-PT	855	691	293	195	121	52	77	19	114	568	15	342	1	28	21	0	64	65	0	66	0	133	4	43	20	17	39	14	3	0	0	33	0	0	1	0	7	12	0	0	6	0	0	0	5	0	0	0	0
638754422-SUBP	9	731	3	374	1	1	75	0	1	13	9	5	7	0	0	1	115	0	1	30	0	0	619	0	0	0	0	59	5	4	36	97	0	2	0	0	0	5	5	3	3	0	0	0	0	0	0	8	0
638754422-SUPP	145	500	41	296	93	36	85	14	40	181	164	3	413	1	0	26	159	1	1	47	60	0	244	1	8	0	0	29	0	23	0	6	21	0	2	0	0	7	15	0	3	0	0	0	0	0	0	0	0
638754422-SV	436	95	84	161	483	116	122	295	8	29	45	485	6	8	42	6	5	3	1	4	19	2	68	1	102	1	5	11	3	0	4	7	0	0	3	0	1	0	0	0	1	0	0	0	6	0	0	1	0
638754422-TD	307	582	504	180	36	29	9	1	103	534	1	132	0	2	6	0	38	58	0	66	1	136	8	81	0	26	35	12	0	0	0	15	0	0	0	0	0	8	0	0	4	0	1	0	0	0	0	0	0
638754422-TH	1300	613	433	136	279	105	130	86	117	431	10	299	7	38	40	1	79	83	2	35	8	124	9	26	65	32	63	19	4	1	2	6	0	0	3	0	114	8	2	1	5	0	4	0	0	0	0	0	0
650853796-BM	1593	268	132	216	148	122	343	108	73	39	13	93	3	94	50	1	1	33	0	21	16	4	0	10	31	2	7	9	24	1	1	2	0	0	0	11	0	0	4	6	7	0	1	0	0	0	0	0	0
650853796-HP	912	424	176	232	248	204	287	8	224	52	22	136	7	15	119	6	3	24	0	27	47	6	0	21	10	10	13	8	29	1	1	2	0	0	2	12	1	0	6	8	10	0	3	0	0	0	0	1	0
650853796-KG	1144	100	12	195	98	23	355	381	11	3	0	98	0	35	1	0	0	2	0	2	2	0	0	3	19	0	0	2	5	1	0	1	0	0	0	2	0	0	3	5	0	0	0	0	4	0	0	0	0
650853796-PT	86	660	266	266	33	15	69	0	94	636	3	83	0	10	11	0	95	55	0	40	0	43	0	32	1	12	10	5	8	1	0	22	1	0	0	0	0	0	0	0	5	0	2	0	0	0	0	0	0
650853796-SUBP	197	552	10	591	89	100	201	32	28	183	225	19	276	10	7	14	109	0	4	97	124	0	46	0	10	0	2	23	0	17	120	11	36	4	27	14	0	0	25	0	0	0	0	0	0	0	0	3	0
650853796-SUPP	68	321	4	537	39	118	179	10	29	232	185	6	350	5	2	13	64	0	0	100	65	0	32	0	8	0	4	6	0	25	97	13	13	2	42	2	0	0	15	0	0	0	0	0	0	0	0	0	0
650853796-SV	204	215	170	192	299	317	447	18	20	34	106	71	0	10	26	3	1	12	1	12	58	8	1	3	30	2	49	2	0	4	2	0	0	0	8	18	0	0	1	4	1	0	1	0	0	0	0	0	0
650853796-TD	223	675	249	207	158	57	213	0	298	91	1	103	0	3	27	1	0	28	0	11	0	10	0	13	1	12	25	5	4	0	0	0	0	0	0	0	0	0	0	6	5	0	0	0	0	0	0	0	0
650853796-TH	96	807	170	221	17	8	52	1	150	635	1	211	0	4	8	0	73	52	0	45	1	97	0	25	3	8	17	5	4	0	0	17	0	0	0	0	0	2	0	7	2	0	1	0	0	0	0	0	0
668248235-BM	4476	2	66	13	601	65	1	374	46	5	0	7	1	45	6	97	0	0	0	1	9	0	0	2	3	0	0	0	0	3	0	0	0	0	3	0	0	0	0	0	0	0	0	0	0	0	0	0	0
668248235-HP	3495	23	64	15	91	63	42	183	9	4	4	3	2	202	23	9	0	8	2	1	1	0	0	3	3	0	0	7	0	0	0	0	0	0	1	0	0	0	0	0	0	0	3	0	1	0	0	0	0
668248235-KG	2160	0	40	51	176	16	140	1502	12	2	0	73	4	146	4	0	0	1	12	0	0	0	0	0	22	0	0	0	1	2	0	0	0	0	1	0	0	0	0	0	0	0	0	0	0	0	0	3	0
668248235-PT	1844	435	445	284	784	1156	378	201	63	53	5	51	1	147	148	53	6	67	30	26	0	5	0	46	56	5	0	7	0	1	0	0	0	0	3	0	0	0	2	8	8	0	3	0	1	0	0	0	0
668248235-SUBP	1467	114	334	137	673	397	21	78	305	54	340	6	104	8	56	420	2	0	31	13	37	0	0	0	107	0	0	4	13	24	0	0	0	1	69	9	0	2	12	2	0	3	0	1	3	0	0	4	0
668248235-SUPP	2235	54	754	62	495	422	8	59	618	263	289	3	774	9	65	371	15	1	57	7	177	0	0	0	127	1	0	2	0	145	0	0	6	3	38	8	0	0	7	1	0	9	0	1	0	0	0	0	0
668248235-SV	434	112	370	151	256	38	269	39	73	10	37	79	0	40	0	15	26	671	44	0	40	0	0	0	23	0	0	0	0	30	0	0	0	0	25	26	0	29	32	0	0	0	0	0	0	0	0	17	0
668248235-TD	1511	125	375	191	695	1384	210	3	30	15	2	2	0	118	193	105	1	63	7	13	0	0	0	10	43	1	0	14	0	0	0	0	0	0	0	0	0	0	1	0	1	0	0	0	0	0	0	0	0
668248235-TH	1763	180	277	237	670	888	271	26	65	16	3	9	0	133	171	181	1	78	13	8	0	0	0	41	32	2	0	17	0	0	0	0	0	0	0	2	0	0	1	1	0	0	0	0	0	0	0	0	0
682449369-BM	1143	95	565	225	457	594	556	71	129	301	652	28	131	24	27	101	10	7	24	40	28	7	0	16	3	1	0	0	0	18	0	4	16	1	1	94	0	0	0	0	0	11	1	4	0	0	0	0	0
682449369-HP	486	645	847	48	42	26	5	3	760	65	4	91	0	10	5	13	67	76	18	170	8	265	0	143	1	81	0	3	0	3	1	0	0	0	0	2	0	0	0	3	3	0	18	0	0	0	0	0	0
682449369-KG	1125	231	596	451	268	300	165	225	158	25	12	366	0	97	25	46	11	16	64	47	21	1	0	11	3	2	0	11	0	8	0	2	0	0	0	80	0	0	0	3	0	0	1	0	0	0	0	0	0
682449369-PT	595	1002	429	394	17	18	23	4	594	300	16	223	5	0	2	5	125	110	83	239	13	235	79	160	0	70	0	34	7	0	0	22	0	0	0	1	0	1	0	5	17	1	11	1	0	0	1	1	0
682449369-SUBP	1157	259	357	153	219	401	43	1	696	135	431	7	246	3	56	176	21	0	20	32	202	0	0	4	4	0	0	4	0	8	0	5	0	23	6	129	0	0	16	0	0	14	0	1	1	0	0	0	0
682449369-SUPP	710	136	434	233	242	299	165	7	294	157	488	8	582	19	29	33	15	1	21	25	68	0	1	4	5	0	0	0	3	16	0	15	3	6	1	140	0	0	2	1	0	16	0	11	1	0	0	0	0
682449369-SV	223	654	625	123	118	336	85	30	198	78	136	114	16	20	6	23	623	105	93	50	83	45	5	10	1	7	4	10	0	4	16	5	0	0	14	6	0	1	0	0	3	3	3	5	0	0	0	0	0
682449369-TD	560	865	886	112	14	28	2	0	1248	232	1	136	0	2	4	7	57	143	54	400	2	479	0	352	0	87	0	12	1	0	0	0	0	0	0	0	0	0	0	8	10	0	29	0	0	0	0	0	0
682449369-TH	453	150	136	79	57	83	9	0	183	43	10	28	75	16	7	2	32	24	0	20	20	23	0	19	0	41	0	0	0	6	0	0	0	0	0	5	0	0	0	0	0	0	0	0	11	0	0	0	0
686765762-BM	1034	30	15	88	207	1	69	9	1	24	7	1	1	100	6	0	0	0	0	2	0	0	1	2	3	1	0	0	2	1	0	1	0	0	0	1	0	2	0	0	1	0	0	0	8	0	0	0	0
686765762-HP	576	318	98	112	241	4	245	15	14	0	6	32	5	40	72	1	0	26	0	4	0	0	1	6	2	0	0	5	5	0	0	0	0	0	0	0	0	0	7	3	0	0	1	0	15	0	0	1	0
686765762-KG	1113	0	24	169	413	0	185	33	2	1	81	0	0	42	0	0	1	0	0	0	0	0	0	0	5	0	0	0	0	0	0	0	0	0	0	0	0	0	0	0	0	0	0	0	8	0	0	0	0
686765762-PT	280	400	164	223	174	0	6	0	7	4	0	24	0	1	6	0	1	4	0	4	0	0	6	1	0	3	0	2	0	0	0	0	0	0	0	0	0	0	0	2	0	0	0	0	2	0	0	0	0
686765762-SUBP	84	347	27	537	102	0	198	2	4	17	5	2	4	2	3	0	16	0	1	10	1	0	172	0	1	0	0	5	8	1	32	11	0	2	0	0	0	13	1	0	3	0	0	0	0	0	0	6	0
686765762-SUPP	213	155	97	241	250	16	38	13	6	3	10	0	30	0	6	0	9	0	0	1	0	0	68	0	1	0	0	4	1	6	0	0	3	0	0	0	0	2	0	1	2	0	0	0	1	0	0	4	0
686765762-SV	232	434	97	119	231	0	460	14	8	8	5	40	1	7	38	0	6	10	0	5	0	13	4	19	0	2	16	2	9	0	0	0	0	1	0	0	0	2	1	7	2	0	2	0	12	0	0	0	0
686765762-TD	231	298	77	156	258	0	7	0	8	4	0	29	0	8	52	0	0	9	0	0	0	0	0	3	0	0	0	0	1	0	0	0	0	0	0	0	0	0	0	0	0	0	0	0	1	0	0	0	0
686765762-TH	922	558	153	80	185	29	37	2	10	0	0	125	2	64	30	0	1	19	0	8	0	0	7	7	1	8	0	2	2	0	3	2	0	0	0	0	0	0	0	2	1	0	0	0	4	0	0	0	0
737052003-BM	3117	33	93	178	213	429	885	251	112	105	187	9	165	1197	309	29	43	1	31	45	6	1	0	1	28	0	11	0	0	1	0	31	0	7	0	25	1	0	0	0	0	9	0	42	1	0	0	0	0
737052003-HP	1946	170	333	250	2989	698	77	6	387	48	7	103	2	66	427	215	13	7	7	29	0	9	0	10	16	16	3	3	0	0	0	1	0	1	2	1	229	0	0	6	4	0	4	1	0	0	0	0	0
737052003-KG	1719	141	493	1341	940	701	2322	338	87	33	14	693	5	451	537	34	4	6	11	52	9	1	0	1	207	1	0	2	1	8	0	14	0	0	0	136	70	0	0	1	0	0	0	0	5	0	0	0	0
737052003-PT	808	900	1170	1453	285	1503	347	41	646	605	172	247	2	179	185	8	288	178	144	218	0	40	0	67	39	36	57	30	53	2	245	153	0	0	4	0	1	1	0	3	15	1	18	0	1	0	0	8	0
737052003-SUBP	388	39	174	311	253	1478	178	7	468	113	727	1	499	56	10	146	37	0	15	69	83	0	0	0	116	0	0	13	0	27	0	6	6	32	0	103	0	0	0	0	0	11	0	20	0	0	0	0	0
737052003-SUPP	932	165	250	803	151	1531	1434	43	426	522	1949	3	1848	105	144	109	185	0	207	135	35	0	0	3	62	1	55	2	0	23	0	80	32	46	0	68	0	0	0	0	0	20	0	248	0	0	0	0	0
737052003-SV	509	818	714	109	329	776	352	20	43	17	14	114	44	43	224	33	1085	89	598	0	0	229	0	0	51	25	1127	19	12	16	0	0	0	0	0	10	0	0	0	43	58	0	100	0	0	0	0	0	0
737052003-TD	1219	1396	1486	1400	88	1345	48	2	1290	733	29	284	0	22	97	8	164	300	153	326	1	102	0	82	12	140	92	40	1	6	0	87	0	0	0	1	0	0	0	16	20	0	25	0	0	0	0	0	0
737052003-TH	270	520	807	1369	37	221	22	3	700	1061	89	151	23	14	17	5	367	110	156	189	0	48	0	14	5	23	147	14	0	0	0	214	0	0	0	0	0	0	0	9	12	0	14	8	0	0	0	0	0
763456073-BM	2544	251	318	214	376	257	44	47	215	183	38	24	41	354	150	117	28	8	14	19	0	10	2	11	1	25	8	4	5	1	2	4	2	1	3	33	0	1	0	8	9	3	4	0	0	0	0	0	0
763456073-HP	1348	488	393	106	93	152	87	6	244	417	18	31	12	57	122	35	26	20	18	47	0	19	8	27	0	29	8	18	9	1	0	13	1	0	0	1	0	0	1	22	10	0	12	0	0	0	0	0	0
763456073-KG	1202	581	491	843	112	172	170	56	114	175	313	18	97	267	15	28	5	3	75	26	0	1	2	4	14	1	0	28	46	12	0	0	3	48	0	1	0	1	4	0	0	106	0	0	0	0	0	18	0
763456073-PT	974	314	612	221	183	251	25	3	175	340	94	35	3	133	121	26	5	18	33	31	0	11	3	12	3	9	3	21	5	2	1	3	0	0	0	1	0	0	0	7	3	0	5	0	0	0	0	0	0
763456073-SUBP	401	1175	63	1147	54	38	92	22	110	394	145	9	218	16	6	119	472	0	99	66	0	0	69	0	7	20	42	33	60	10	88	28	20	15	8	9	0	34	4	0	3	10	10	0	0	0	0	47	0
763456073-SUPP	1051	322	147	667	160	256	273	58	189	438	419	21	603	36	42	181	64	0	51	27	0	0	19	1	25	4	3	13	15	38	68	6	17	41	32	32	0	14	6	0	1	37	0	0	0	0	0	13	0
763456073-SV	618	345	303	108	67	45	73	16	177	255	43	37	25	33	101	96	390	15	88	12	0	14	0	11	2	10	94	13	0	0	8	4	0	0	0	0	0	0	0	4	11	0	26	0	0	0	0	0	0
763456073-TD	947	689	595	371	88	245	18	1	600	1558	76	50	6	46	154	35	62	135	97	118	0	93	47	54	1	60	36	56	11	0	0	37	0	1	0	1	0	0	0	14	22	0	20	0	0	0	0	1	0
763456073-TH	998	528	412	266	108	197	38	71	139	742	118	111	9	133	72	19	80	36	37	44	0	26	10	13	2	18	28	33	4	2	0	18	1	0	0	3	0	2	0	9	3	0	6	0	0	0	1	0	0
763719065-BM	3225	20	36	4	79	59	11	252	9	0	0	0	1	791	16	10	4	1	0	0	1	0	0	0	12	0	0	0	0	0	0	0	0	0	0	0	0	0	0	0	0	0	1	0	12	0	0	0	0
763719065-HP	866	102	129	2	9	22	5	8	50	37	0	15	6	74	0	41	0	18	11	0	11	0	0	0	0	10	0	0	0	0	0	0	0	0	0	0	0	2	0	0	0	0	0	0	0	0	0	0	0
763719065-KG	3572	1	2	0	32	0	0	138	2	0	0	12	0	68	0	1	0	0	0	0	0	0	0	1	0	0	0	0	0	0	0	0	0	0	0	0	0	0	0	0	0	0	0	0	0	0	0	0	0
763719065-PT	1360	876	1187	190	159	140	36	18	648	770	2	36	0	36	162	43	15	73	74	110	3	0	12	59	5	65	0	2	6	2	0	3	0	0	0	0	0	2	0	0	0	0	6	0	3	0	1	4	0
763719065-SUBP	949	1	2	16	226	675	4	1	1052	5	258	1	797	19	12	982	0	0	0	0	237	0	0	1	68	0	0	0	0	18	0	0	0	4	0	7	0	0	0	0	0	8	0	1	0	0	0	0	0
763719065-SUPP	1255	3	8	12	151	446	0	20	1230	2	32	0	742	30	11	997	0	0	0	0	164	0	0	0	33	0	0	0	0	5	0	0	0	8	0	21	0	0	0	0	0	4	0	1	0	0	0	0	0
763719065-SV	769	444	934	31	277	271	37	86	180	181	18	19	9	80	59	121	117	146	186	28	220	2	0	5	3	28	0	0	0	1	0	3	0	1	0	2	0	0	0	0	0	0	3	0	1	0	0	0	0
763719065-TD	1477	983	1346	4	315	92	6	3	1052	135	0	26	0	8	242	346	10	112	132	94	1	0	0	18	0	187	0	8	0	0	0	0	0	0	0	0	0	0	0	0	0	0	7	0	0	0	0	0	0
763719065-TH	1374	286	279	211	55	49	7	34	193	65	8	12	13	166	16	27	18	27	23	18	19	0	0	19	0	26	0	1	4	22	0	2	0	0	0	0	0	1	0	0	0	0	0	0	1581	0	0	1	0
763759525-BM	2383	91	110	345	2090	448	330	249	184	104	82	42	94	793	137	437	34	8	19	40	22	10	2	33	29	0	0	2	5	12	0	11	0	17	0	1	0	1	0	0	2	6	0	0	11	0	1	1	0
763759525-HP	2158	148	108	186	365	1218	66	214	126	114	16	23	6	136	86	192	7	13	14	33	56	2	1	13	16	6	4	9	8	3	1	4	0	1	0	1	8	0	3	2	7	0	0	0	2	0	0	1	0
763759525-KG	2746	16	14	21	120	357	25	846	15	10	6	5	14	582	66	156	2	1	2	9	5	1	0	1	6	2	0	0	1	4	0	0	0	5	0	1	0	0	0	0	0	0	1	0	40	0	0	0	0
763759525-PT	440	373	189	730	169	233	212	24	232	524	228	103	7	52	56	14	24	31	49	172	4	133	8	52	7	5	9	8	8	5	0	66	0	2	0	0	0	0	1	10	7	0	1	0	0	0	1	2	0
763759525-SUBP	303	195	11	652	217	393	167	83	476	98	544	18	248	35	6	303	13	0	117	41	18	0	129	0	19	0	0	18	19	105	123	1	1	165	8	1	0	0	46	0	2	133	0	93	1	0	1	17	1
763759525-SUPP	867	7	18	55	449	1188	53	76	760	46	621	0	1010	2	10	515	1	1	18	6	79	0	0	3	117	0	0	1	0	69	0	0	6	610	5	2	0	0	4	0	0	113	0	7	0	0	0	0	0
763759525-SV	349	563	507	424	373	245	165	123	105	77	80	108	4	36	110	32	447	169	373	44	21	144	17	54	19	70	337	16	12	3	0	9	0	1	0	2	0	1	3	8	17	2	8	0	4	0	28	3	0
763759525-TD	1008	474	695	756	623	1049	89	9	591	259	19	63	1	105	196	374	10	115	86	126	0	18	6	122	16	37	5	29	26	1	1	8	0	0	0	0	0	0	0	13	9	0	4	0	4	0	1	1	0
763759525-TH	742	959	369	874	340	488	257	39	401	1339	71	363	1	84	67	88	216	149	176	394	1	299	16	112	8	15	20	25	29	0	0	64	0	0	0	0	1	0	0	24	34	0	10	0	2	0	4	2	0
763880905-BM	951	35	40	235	860	176	797	70	62	21	11	44	9	378	35	121	0	0	0	10	12	0	10	7	27	3	0	0	0	14	3	0	0	0	5	85	0	1	0	0	0	0	0	0	0	0	0	0	0
763880905-HP	1745	406	183	96	281	1060	96	39	183	4	2	107	9	225	200	162	0	13	20	1	7	4	0	3	19	13	0	4	17	1	0	1	0	0	3	10	9	3	0	1	4	0	4	0	1	0	0	0	0
763880905-KG	1583	4	604	4	444	0	1063	730	1	0	0	181	0	154	123	2	0	0	1	0	0	0	0	0	50	0	0	0	0	0	0	1	0	0	1	0	0	0	0	0	0	0	0	0	19	0	0	0	0
763880905-PT	502	874	390	842	31	76	114	7	728	163	2	174	0	22	59	14	96	21	73	60	1	14	232	31	6	38	4	11	23	2	110	107	0	0	11	2	0	27	0	16	0	0	2	0	0	0	2	7	0
763880905-SUBP	465	227	193	314	161	723	179	68	1270	97	727	9	707	33	51	452	44	0	51	17	55	1	30	0	53	3	2	6	15	100	52	11	0	28	13	19	0	0	9	0	0	3	0	1	1	0	2	1	0
763880905-SUPP	535	99	140	175	194	1332	288	29	906	105	504	17	664	26	53	170	60	0	23	24	53	3	1	0	47	1	5	0	0	99	8	21	0	4	12	35	0	0	3	0	0	8	0	0	0	0	0	1	0
763880905-SV	1000	350	361	82	237	425	352	91	546	26	2	314	14	145	214	44	24	44	9	5	7	9	3	32	35	47	11	4	7	2	1	5	0	0	4	12	0	0	1	1	4	0	4	0	0	0	0	0	0
763880905-TD	15638	12428	9536	3202	960	5434	337	81	13192	543	18	3059	12	360	1524	1789	107	428	545	734	6	167	1	937	48	880	14	115	232	9	0	3	0	0	7	4	0	29	0	6	9	0	47	0	6	0	0	0	0
763880905-TH	1087	1599	877	647	124	261	132	55	1565	343	28	477	127	50	133	70	220	57	196	113	0	44	51	187	17	114	38	13	10	12	12	43	0	1	6	7	0	41	1	11	2	0	2	0	1	0	4	4	0
763901136-BM	2841	61	233	53	998	219	60	211	61	79	91	26	2	1004	582	149	5	0	7	8	28	1	1	4	42	1	0	0	2	18	0	2	0	3	4	20	0	0	0	0	0	0	1	0	7	0	0	0	0
763901136-HP	2200	969	362	39	560	169	84	386	133	226	16	148	5	423	199	89	39	44	62	40	8	30	0	57	3	22	4	6	0	5	0	0	0	1	2	13	31	0	0	0	10	0	10	0	1	0	0	2	0
763901136-KG	620	168	199	262	835	504	106	1182	5	0	3	1932	3	556	590	1	98	0	100	1	0	0	0	0	45	0	0	0	0	5	0	4	0	0	0	0	8	0	0	0	0	0	0	0	2	0	0	0	0
763901136-PT	1416	1686	701	655	92	27	331	157	432	969	11	124	0	105	62	50	142	105	283	173	2	261	116	254	2	43	1	31	32	1	0	10	0	0	3	1	0	13	0	54	9	0	14	0	5	0	3	0	0
763901136-SUBP	466	530	178	726	158	415	353	55	64	742	1048	114	504	24	24	27	319	0	296	127	91	4	172	12	18	0	15	6	10	36	140	170	81	38	76	11	0	6	2	2	0	17	3	11	0	0	6	3	0
763901136-SUPP	1390	142	553	224	443	863	667	69	245	491	1141	6	1270	33	93	143	124	0	160	53	125	0	6	1	40	1	8	3	6	29	4	49	98	84	6	32	0	3	0	1	0	25	0	1	1	0	0	1	0
763901136-SV	555	734	601	58	425	190	245	111	51	32	84	189	7	54	156	17	429	212	655	15	21	33	30	32	7	35	126	15	0	3	4	0	0	0	5	11	0	11	0	2	1	0	1	0	0	0	11	0	0
763901136-TD	1358	1425	1187	25	137	81	10	3	964	886	5	119	1	11	130	101	116	157	387	159	0	129	4	288	2	68	6	34	0	1	0	0	0	0	0	4	0	0	0	0	9	0	17	0	0	0	0	0	0
763901136-TH	708	637	271	209	66	101	95	27	106	183	23	127	14	191	99	56	42	13	97	46	0	25	26	51	2	4	1	18	29	7	0	3	0	2	0	9	1	3	0	2	9	2	0	0	96	0	0	6	0
763921366-BM	1568	753	415	146	354	614	549	209	185	249	136	59	86	610	141	159	45	84	59	35	76	0	9	72	24	3	0	7	8	1	2	1	8	3	0	31	0	1	0	3	1	3	5	0	1	0	0	3	0
763921366-HP	1948	1345	523	70	159	136	184	76	196	289	17	58	19	84	83	312	52	94	73	56	23	0	0	160	1	29	0	9	0	1	0	0	4	0	0	4	0	2	0	0	1	3	6	0	0	0	0	0	0
763921366-KG	2416	9	19	3	49	63	7	1569	8	2	0	1026	0	373	82	5	0	1	0	0	6	0	0	2	1	0	0	0	0	0	0	0	0	0	0	2	0	0	0	0	0	0	0	0	4	0	0	0	0
763921366-PT	1935	2042	664	331	158	93	125	35	233	275	5	94	8	28	163	78	167	282	219	171	2	0	145	528	1	41	0	32	13	0	17	0	0	1	0	0	0	7	1	5	2	0	4	0	0	0	0	12	0
763921366-SUBP	907	63	57	595	33	537	503	209	402	1322	1177	2	1492	89	37	210	170	1	63	131	184	0	4	2	60	0	0	2	14	67	0	12	209	88	4	10	0	1	2	0	0	30	0	0	1	0	0	0	0
763921366-SUPP	761	692	210	721	18	378	245	158	452	507	838	12	1103	46	29	299	375	3	301	116	101	0	130	6	37	1	0	15	65	14	3	8	344	90	6	19	0	34	6	5	0	74	1	1	0	0	0	19	0
763921366-SV	886	1226	695	115	281	247	290	93	96	108	118	152	16	51	139	71	636	588	545	36	117	0	7	95	22	47	0	42	4	1	0	1	3	3	4	4	0	1	0	0	1	3	9	0	0	0	0	0	0
763921366-TD	1150	1037	982	238	56	123	7	1	610	855	4	48	2	6	194	65	15	178	112	158	0	0	0	341	1	50	0	18	0	1	0	0	0	0	0	0	0	0	0	0	0	0	5	0	0	0	0	0	0
763921366-TH	1104	445	357	110	70	81	71	27	129	204	22	43	17	54	120	30	68	310	56	49	21	0	6	177	21	20	0	21	3	2	3	0	1	0	1	1	0	5	1	1	2	2	1	0	0	0	0	0	0
763982056-BM	4958	97	603	28	481	182	1	74	271	123	25	13	48	39	29	269	23	5	29	19	42	12	0	8	17	7	1	0	1	0	2	3	1	0	0	2	0	1	0	0	0	1	0	0	0	0	0	0	0
763982056-HP	2944	88	166	9	845	18	0	0	57	48	2	50	0	61	24	19	26	3	21	7	0	66	0	8	0	7	0	10	0	0	0	0	0	0	0	0	0	0	0	0	0	0	0	0	4	0	0	0	0
763982056-KG	2876	2	232	4	2235	16	0	253	12	13	31	0	2	1	17	1	101	3	229	0	0	0	0	0	57	1	0	0	0	0	0	0	0	0	0	0	133	0	0	0	0	0	0	0	12	0	0	0	0
763982056-PT	5247	367	1402	2	18	3	5	2	329	178	0	18	6	0	63	91	32	29	59	23	0	49	2	19	0	18	0	5	0	4	0	0	0	0	0	0	0	0	0	0	0	0	4	0	0	0	0	0	0
763982056-SUBP	737	400	583	208	10	222	13	1	569	957	486	0	495	0	2	147	505	0	196	64	13	0	27	8	4	3	13	0	0	2	0	0	228	1	0	0	0	13	0	0	0	13	1	0	0	0	0	0	0
763982056-SUPP	1183	50	652	77	14	241	41	10	1202	595	1223	1	2093	0	6	244	74	0	125	24	88	0	1	0	44	2	2	0	0	8	0	5	104	1	0	1	0	0	5	0	0	34	0	1	0	0	0	0	0
763982056-SV	1189	1282	2310	33	1034	90	21	32	48	43	38	235	0	0	11	12	431	377	251	12	127	164	17	7	0	61	20	6	0	2	5	2	1	0	0	0	1	0	5	0	2	1	3	0	2	0	0	3	0
763982056-TD	3754	1288	1865	5	24	209	1	0	810	1389	0	127	1	3	131	142	155	49	55	152	0	732	0	90	0	134	0	7	0	0	0	0	0	0	0	0	0	0	0	0	0	0	9	0	2	0	0	0	0
763982056-TH	1352	1161	1084	1	28	5	0	0	803	725	1	138	1	2	17	28	576	26	27	78	0	90	2	118	1	147	0	0	0	0	0	0	0	0	0	0	0	0	0	0	0	0	6	0	0	0	0	0	0
764002286-BM	2967	37	134	160	751	290	214	212	100	55	18	23	4	718	149	109	4	7	18	33	13	4	1	35	10	3	0	0	0	0	0	0	0	0	0	7	0	0	0	1	0	0	1	0	4	0	0	0	0
764002286-HP	4398	848	553	37	502	1072	215	1354	215	77	4	155	7	286	349	250	6	33	21	62	7	61	0	26	2	50	0	19	8	2	0	0	0	6	0	0	0	1	0	4	29	0	22	0	4	0	0	0	0
764002286-KG	1584	38	14	137	288	454	1426	2506	21	1	54	193	10	84	257	1	0	0	7	0	2	0	1	0	32	0	0	0	5	5	0	0	0	0	0	0	0	0	0	0	0	1	0	4	3	0	0	0	0
764002286-PT	2006	985	623	92	217	138	47	158	254	931	3	438	1	244	204	132	106	54	155	244	0	644	3	164	4	73	0	18	3	2	0	0	0	0	0	0	0	0	0	3	13	0	21	0	0	0	0	0	0
764002286-SUBP	515	378	55	1123	286	180	48	35	286	80	399	8	623	14	18	169	113	0	83	29	1266	0	276	0	71	8	0	5	107	7	274	130	23	231	0	2	0	17	1	0	1	18	5	0	0	0	0	58	0
764002286-SUPP	730	156	21	266	258	429	78	52	231	124	560	5	581	1	22	168	73	0	52	15	2503	0	55	0	98	0	1	4	8	7	153	9	0	281	0	7	0	2	0	0	0	72	1	0	1	0	2	8	0
764002286-SV	933	580	1117	100	1087	1069	534	597	76	47	83	109	24	82	99	119	149	100	222	19	155	19	0	12	40	81	11	21	4	2	1	0	0	3	0	4	0	5	0	4	8	0	1	0	6	0	0	0	0
764002286-TD	1854	991	700	69	184	312	8	7	601	822	0	203	0	40	184	273	43	44	53	306	1	587	0	111	0	97	0	20	4	2	0	0	0	0	0	0	0	0	0	8	13	0	13	0	0	0	0	0	0
764002286-TH	1652	1262	573	59	92	87	20	29	342	782	0	664	4	135	31	18	408	107	135	267	7	521	0	139	0	123	3	26	0	0	0	0	0	0	0	0	0	5	0	0	32	0	70	0	1	87	0	0	0
764083206-BM	2730	98	107	313	704	292	527	733	72	43	67	46	0	647	287	61	3	5	17	26	19	1	2	24	61	1	1	2	10	5	1	6	0	0	4	38	0	1	0	2	0	0	2	0	8	0	8	0	0
764083206-HP	1524	416	160	573	310	534	525	107	133	89	63	134	0	294	181	152	12	28	114	39	9	11	8	56	18	13	1	28	56	2	1	5	0	1	0	2	15	7	5	28	9	0	12	0	3	0	24	1	0
764083206-KG	3558	102	138	366	329	854	457	973	78	35	77	32	1	376	228	129	1	16	16	19	14	3	2	34	19	2	1	2	17	6	2	1	0	0	0	3	0	0	4	2	1	0	6	0	4	0	6	0	0
764083206-PT	414	1893	279	1574	142	115	568	85	84	127	100	273	0	177	14	12	80	34	372	150	2	29	383	42	15	13	11	111	169	4	2	24	0	0	0	1	0	49	19	86	20	0	22	0	5	0	37	32	0
764083206-SUBP	3177	126	207	305	565	2053	390	758	501	30	103	31	332	839	327	1267	2	1	8	19	327	2	0	5	23	0	1	0	9	16	0	6	17	67	5	81	0	0	3	0	0	0	0	0	9	0	0	0	0
764083206-SUPP	1269	59	205	270	520	1722	514	638	342	217	659	17	591	375	101	843	2	0	12	15	1889	0	1	7	131	2	1	1	2	29	0	3	38	88	4	85	0	0	0	0	0	11	0	0	1	0	1	0	0
764083206-SV	325	787	544	1018	197	438	1014	147	108	131	261	160	0	49	43	7	451	261	752	58	26	39	28	60	18	32	1008	33	24	7	22	41	0	0	0	5	3	25	17	47	28	1	58	0	2	0	613	0	0
764083206-TD	409	1016	735	2129	513	375	1690	2	440	526	344	140	0	78	21	37	2	69	64	176	2	14	9	109	0	24	8	31	162	47	1	56	0	0	0	1	1	1	7	10	6	0	21	0	2	0	4	1	0
764083206-TH	578	755	1887	549	23	28	134	105	34	12	6	771	0	225	36	0	61	8	122	88	1	3	162	6	11	3	1	71	21	0	0	8	0	0	0	0	0	30	3	27	15	0	2	0	0	0	19	11	0
764143897-BM	1667	80	185	355	584	35	17	67	78	33	16	16	2	275	32	4	11	7	6	12	30	0	17	11	8	1	0	3	0	2	98	5	3	0	0	27	0	4	2	0	1	0	2	0	0	0	0	2	0
764143897-HP	1238	530	482	83	83	10	7	48	331	102	1	102	0	74	44	27	12	62	12	15	0	0	0	44	2	52	0	28	0	0	0	2	0	0	0	3	0	0	0	7	16	0	21	0	0	0	0	0	0
764143897-KG	1999	43	387	15	30	1	1	572	82	0	0	26	1	117	141	0	0	1	4	0	4	0	0	0	5	1	0	0	0	7	0	0	0	0	0	6	0	0	0	0	0	0	3	0	0	0	0	0	0
764143897-PT	388	1001	642	459	33	4	72	7	301	416	9	143	0	20	2	0	79	115	41	60	4	0	10	45	0	34	1	66	13	0	0	106	0	0	0	0	0	5	3	20	12	0	7	0	5	0	0	12	0
764143897-SUBP	533	247	885	350	178	66	5	21	582	34	21	21	110	0	10	21	38	2	34	15	83	0	31	3	0	11	0	17	12	14	75	20	6	46	0	26	0	1	20	0	0	2	2	0	0	0	1	4	0
764143897-SUPP	636	712	602	536	113	17	98	32	334	135	104	35	437	8	7	12	162	3	115	83	39	0	38	2	5	3	0	75	0	30	33	10	73	53	0	33	0	0	71	2	1	28	2	0	1	0	9	1	0
764143897-SV	432	1058	1207	183	228	63	76	33	150	84	24	374	7	18	12	15	165	140	215	20	68	1	5	19	1	62	0	34	2	4	1	11	1	1	0	8	0	7	2	6	8	0	16	0	1	0	1	1	0
764143897-TD	652	829	734	236	55	2	1	0	774	288	1	311	0	11	21	70	8	153	62	70	0	0	0	84	0	121	0	74	0	0	0	6	0	0	0	0	0	0	0	4	23	0	24	0	0	0	0	1	0
764143897-TH	419	1276	713	382	20	2	54	24	335	466	3	179	0	9	8	9	89	159	191	29	4	0	4	51	1	55	0	111	5	0	0	45	0	0	4	0	0	0	2	24	8	0	15	0	0	0	0	3	0
764224817-BM	1710	174	154	268	1321	440	482	795	209	106	162	410	103	319	204	125	17	3	19	45	63	10	7	35	34	0	1	1	9	8	1	44	15	5	2	16	0	0	2	1	0	3	0	1	1	0	1	1	0
764224817-HP	1438	737	200	224	559	300	423	245	54	48	7	515	3	236	219	30	0	18	14	20	2	11	0	5	16	10	2	11	35	1	2	0	0	1	2	3	421	4	10	49	26	0	5	0	0	0	1	1	0
764224817-KG	541	498	510	967	858	351	587	568	5	2	5	2385	2	452	372	1	0	0	11	1	0	0	0	4	16	0	0	0	0	2	0	15	2	0	0	0	3	0	0	0	0	0	0	0	9	0	0	0	0
764224817-PT	512	2553	779	522	214	206	155	22	212	739	114	1581	0	44	16	15	308	45	193	135	1	491	25	70	3	39	52	23	17	17	8	64	0	0	6	0	0	69	0	15	11	0	16	0	1	1	15	1	0
764224817-SUBP	327	58	89	177	135	585	425	205	491	107	392	109	524	33	45	91	14	0	35	28	120	0	3	0	50	0	0	18	16	24	14	3	165	115	17	11	1	1	10	0	0	21	0	0	0	0	0	0	0
764224817-SUPP	502	36	57	149	506	1155	554	301	636	108	542	203	854	50	73	246	6	0	23	20	181	0	3	0	90	0	0	4	5	36	0	2	192	163	32	10	0	0	4	0	0	29	0	4	0	0	0	0	0
764224817-SV	184	1232	362	384	411	139	450	128	47	211	38	276	2	24	29	7	388	82	276	12	8	86	16	7	14	14	77	46	50	3	6	10	1	6	6	1	3	26	18	17	17	0	3	3	1	0	9	6	0
764224817-TD	416	986	557	731	731	710	939	27	309	627	83	782	2	26	48	23	32	34	94	79	0	119	14	40	29	23	4	17	74	24	0	20	0	0	0	0	0	4	3	32	12	0	12	0	1	0	7	0	0
764224817-TH	567	1726	489	448	489	374	391	85	180	284	80	1236	2	69	46	16	94	47	90	57	1	70	2	27	3	6	7	13	32	7	1	22	0	0	3	5	0	95	11	30	9	0	25	0	0	0	14	0	0
764285508-BM	1670	73	317	80	120	227	99	74	249	111	167	4	41	180	61	581	8	3	27	5	35	0	0	5	7	12	1	4	0	49	0	2	1	19	2	125	0	0	0	0	0	26	3	10	1	0	0	1	0
764285508-HP	2500	501	790	68	41	42	41	35	109	83	32	2	23	105	130	182	9	15	34	9	5	0	0	2	2	146	0	9	3	2	0	3	2	2	3	2	0	0	0	1	0	4	11	4	0	0	0	4	0
764285508-KG	719	65	296	202	2	2	0	27	134	251	51	0	829	59	26	85	70	0	58	83	0	0	0	0	2	15	0	0	0	4	0	0	0	0	0	0	0	0	0	0	0	0	0	0	0	0	0	0	0
764285508-PT	397	2122	103	1833	1	3	3	11	6	25	11	72	1	139	6	22	26	2	132	20	0	0	36	0	0	8	0	65	287	59	0	0	0	0	6	0	0	11	0	0	0	0	0	0	0	0	0	185	0
764285508-SUBP	286	192	139	446	7	349	356	195	275	521	450	9	622	27	4	105	83	1	46	29	24	0	6	0	0	2	0	5	7	64	0	19	20	33	43	7	0	3	0	0	0	29	0	0	1	0	0	1	0
764285508-SUPP	251	219	286	475	15	165	168	87	361	787	618	0	669	10	5	184	203	0	178	91	35	0	2	3	1	1	0	0	4	55	0	32	45	57	15	14	0	7	0	0	0	36	2	0	0	0	0	0	0
764285508-SV	879	265	933	61	110	302	166	215	51	129	144	3	23	26	38	128	35	41	77	11	31	0	0	4	1	114	5	1	8	8	0	2	1	2	31	1	0	3	0	0	0	6	14	6	1	0	0	0	0
764285508-TD	2259	347	542	17	18	7	5	4	209	23	4	0	10	40	126	474	0	23	29	2	0	0	0	0	0	130	0	4	0	0	0	0	0	0	0	0	0	0	0	0	0	0	3	0	0	0	0	0	0
764285508-TH	297	1762	74	1168	8	9	6	81	10	54	6	81	20	75	4	9	123	1	44	13	9	0	23	0	0	6	0	112	209	28	0	0	0	0	17	1	0	9	0	0	0	0	0	1	0	92	0	124	0
764305738-BM	4240	55	497	56	1495	682	25	116	362	25	23	5	9	221	64	1038	0	5	10	3	111	0	0	14	32	0	0	1	0	0	0	0	7	0	0	69	0	0	0	0	0	1	0	0	2	0	0	0	0
764305738-HP	1704	921	494	122	177	166	15	402	384	137	5	44	2	93	45	23	22	77	59	23	7	1	0	59	6	40	1	26	0	0	0	5	4	0	0	1	0	0	0	5	17	1	19	0	0	0	0	0	0
764305738-KG	4386	65	1120	53	2973	120	12	1831	69	12	43	0	0	34	66	2	1	0	257	0	20	0	0	1	112	0	0	1	0	1	0	0	2	0	0	17	0	0	2	0	0	1	0	0	4	0	0	0	0
764305738-PT	2832	2019	1056	1565	377	446	114	5744	488	269	194	2632	3	852	40	16	234	120	101	113	5	6	44	168	22	28	5	93	629	4	0	6	5	0	23	4	0	31	64	52	29	3	14	0	36	4	0	76	0
764305738-SUBP	1617	369	1266	319	201	1669	701	66	670	555	1785	12	409	65	40	45	160	0	220	55	846	0	2	0	80	1	0	14	0	24	0	1	382	8	3	92	0	0	118	0	0	463	1	171	1	0	0	9	0
764305738-SUPP	1349	19	1559	29	211	1208	119	227	596	86	860	3	153	9	26	41	9	0	54	4	427	0	0	1	89	0	0	0	0	17	0	0	412	2	0	87	0	0	5	0	0	64	0	7	1	0	0	0	0
764305738-SV	231	119	193	22	55	62	46	27	59	5	32	4	0	4	26	3	26	12	49	0	8	12	0	9	2	4	38	0	0	0	0	0	4	0	0	1	0	0	0	0	0	1	1	0	1	0	0	0	0
764305738-TD	224	886	494	221	11	452	3	0	444	304	5	12	0	1	11	1	6	34	31	15	0	2	0	50	4	19	3	17	0	0	0	6	0	0	0	1	0	0	0	0	6	0	0	0	0	0	0	0	0
764305738-TH	124	47	34	13	20	35	8	32	38	6	3	7	1	10	11	6	4	0	6	1	0	0	1	2	1	3	0	0	0	0	0	0	0	0	6	1	0	0	1	1	1	3	2	0	0	703	0	0	0
764366428-BM	4046	140	93	23	145	6	15	14	226	264	6	23	6	176	17	884	9	10	49	38	9	32	0	31	132	0	0	5	0	2	0	0	0	0	0	0	0	0	0	0	0	1	0	0	0	0	0	0	0
764366428-HP	3320	108	95	30	1985	9	13	3	112	75	1	28	0	94	68	520	2	4	5	13	3	4	0	19	23	2	0	4	0	0	0	0	0	0	0	0	0	0	0	0	0	0	0	0	0	0	0	0	0
764366428-KG	2803	42	1001	168	2	0	257	212	3	7	5	1209	2	50	148	0	1	1	51	3	0	0	0	0	29	0	0	0	0	0	0	9	0	0	0	0	9	0	0	0	0	0	0	0	3	0	0	0	0
764366428-PT	1439	650	370	389	721	121	351	27	417	963	70	75	0	46	116	55	75	96	238	170	0	34	0	227	3	4	5	30	0	2	0	9	0	0	0	0	0	0	0	7	2	0	2	0	1	0	0	0	0
764366428-SUBP	713	36	259	79	507	259	12	17	571	45	423	4	1394	5	21	203	7	0	17	0	176	0	0	0	11	0	0	0	1	12	0	0	0	50	0	0	0	6	1	0	0	24	0	0	0	0	0	1	0
764366428-SUPP	974	17	346	52	393	254	16	60	439	36	281	1	1190	6	50	210	5	0	6	3	132	0	0	1	23	0	0	0	1	15	0	0	0	20	0	0	0	0	3	0	0	29	0	0	1	0	0	0	0
764366428-SV	512	383	177	10	61	32	51	34	74	34	28	57	5	31	35	20	278	19	50	23	11	12	0	40	4	0	13	0	0	10	0	0	0	5	0	0	0	2	0	0	0	6	0	0	0	0	0	0	0
764366428-TD	957	1092	537	132	598	12	4	3	898	1417	2	85	0	8	79	128	131	120	220	257	1	293	0	290	1	16	0	40	0	0	0	10	0	0	0	0	0	0	0	2	1	0	5	0	0	0	0	0	0
764366428-TH	502	1284	320	31	15	2	0	0	751	2286	0	180	1	6	17	18	328	72	166	323	0	225	0	490	0	24	7	13	0	0	0	41	0	0	0	0	0	0	0	0	0	0	6	0	0	0	0	0	0
764447348-BM	2520	80	183	247	995	165	109	147	416	15	37	105	19	216	42	82	0	5	10	20	2	1	4	6	47	0	0	0	1	10	9	1	0	0	0	1	0	0	2	2	0	0	0	0	2	0	0	0	0
764447348-HP	1595	427	123	78	214	201	133	322	51	2	6	81	2	285	17	6	7	25	17	11	0	0	0	12	8	5	0	8	17	1	0	0	0	0	1	0	0	0	0	12	8	0	0	0	1	0	0	0	0
764447348-KG	1114	56	289	253	665	41	19	379	40	2	7	760	0	25	9	1	0	8	180	6	0	0	0	3	20	0	0	6	0	1	0	0	0	0	0	0	0	0	0	0	0	0	0	0	0	0	0	0	0
764447348-PT	326	338	386	272	179	497	87	9	214	27	16	71	1	8	17	9	9	124	81	65	0	7	0	44	8	4	0	19	3	0	0	0	0	0	0	0	0	0	0	7	9	0	5	0	0	0	2	0	0
764447348-SUBP	628	218	542	202	80	149	91	78	308	63	752	7	620	22	40	48	72	0	140	17	22	0	3	0	63	11	0	4	7	445	13	0	54	4	0	1	0	0	27	0	0	15	1	20	0	0	0	0	0
764447348-SUPP	835	11	84	67	293	229	56	66	279	45	480	12	468	31	23	161	9	0	9	6	20	0	0	0	122	0	0	1	0	220	0	0	18	3	0	1	0	0	3	0	0	12	0	0	0	0	0	0	0
764447348-SV	359	1128	519	271	465	613	269	120	38	9	35	200	10	37	10	2	291	178	152	9	0	30	0	2	12	19	4	21	8	2	0	3	0	0	0	0	0	5	0	21	18	0	5	0	0	0	19	2	0
764447348-TD	784	972	584	529	786	2526	386	4	662	21	34	309	2	27	92	130	6	289	103	70	0	3	0	44	9	16	0	64	30	8	0	2	0	0	0	0	0	0	0	13	12	0	8	0	3	0	2	0	0
764447348-TH	517	857	478	393	206	645	59	5	303	60	17	213	1	20	44	53	35	195	122	57	0	4	0	52	7	27	0	42	19	1	0	0	0	0	0	0	0	0	0	45	27	0	5	0	0	0	2	0	0
764467579-BM	1467	337	679	788	335	83	414	456	108	124	150	58	131	534	47	2	30	6	49	77	7	0	26	4	47	3	0	5	0	38	0	6	4	1	0	93	0	6	0	5	0	1	1	0	5	0	0	1	0
764467579-HP	3239	350	238	132	172	28	174	120	280	16	10	52	10	112	89	12	12	58	14	25	1	15	0	9	6	20	0	13	1	1	0	0	1	1	1	8	0	0	0	24	14	0	1	0	0	0	0	0	0
764467579-KG	777	54	272	371	298	150	355	333	40	37	42	160	42	153	13	1	0	2	6	7	5	0	0	1	45	0	0	10	0	10	0	0	0	1	0	75	0	0	5	0	0	0	0	0	4	0	0	0	0
764467579-PT	215	794	318	294	39	4	18	46	208	237	9	77	0	11	9	5	214	76	50	70	0	134	9	12	8	14	0	15	3	0	0	16	0	0	10	0	1	1	0	31	24	0	5	0	0	0	0	0	0
764467579-SUBP	148	427	178	1141	71	183	531	52	124	221	403	43	387	13	4	10	41	0	77	2	6	0	42	3	23	0	0	47	39	17	0	1	66	58	73	5	0	0	33	4	0	12	0	1	0	0	0	7	0
764467579-SUPP	261	101	242	540	76	201	573	24	153	160	437	10	958	10	18	31	27	1	37	14	3	0	7	0	56	0	0	17	14	57	0	0	62	28	6	21	0	0	37	0	0	14	0	1	0	0	0	1	0
764467579-SV	252	1195	947	314	390	90	624	59	123	53	73	104	2	22	32	10	562	507	559	31	13	25	12	14	29	22	35	61	5	5	0	1	0	0	11	8	0	3	5	33	11	0	1	0	2	0	0	1	0
764467579-TD	451	644	377	302	132	4	37	0	759	97	5	75	0	14	70	7	21	135	70	78	0	27	0	39	14	41	0	16	2	1	0	1	0	0	0	0	0	0	0	29	16	0	9	0	1	0	0	0	0
764467579-TH	424	2502	754	686	91	9	33	22	804	466	16	301	5	20	22	4	425	190	157	168	1	168	16	66	9	52	1	48	3	3	0	33	0	0	3	0	1	0	1	93	74	0	33	0	0	0	0	0	0
764487809-BM	3631	22	20	35	111	65	27	1421	2	12	10	3	3	219	13	17	2	2	3	3	3	2	3	5	1	0	1	2	2	0	0	0	0	0	1	0	0	0	0	0	1	0	0	0	85	0	0	0	0
764487809-HP	2506	497	222	433	377	388	107	98	163	14	6	26	77	166	121	374	0	34	25	16	9	2	4	45	13	11	0	15	15	3	0	0	1	1	0	0	0	0	1	10	18	0	16	0	3	0	0	0	0
764487809-KG	4957	78	22	60	325	70	13	958	30	3	2	9	6	130	14	16	2	6	9	2	17	8	1	1	4	2	0	1	1	0	0	0	1	0	0	0	0	2	0	1	0	0	2	0	39	0	0	0	0
764487809-PT	1696	624	394	1105	947	1457	225	431	137	137	39	49	5	134	170	179	14	77	192	58	6	65	1	135	62	12	0	32	33	1	0	0	0	0	0	0	0	0	2	16	18	0	14	0	18	0	0	0	0
764487809-SUBP	435	511	5	599	11	97	55	20	404	28	127	55	236	35	5	201	29	0	33	35	102	1	310	1	4	0	0	7	38	9	272	53	0	13	59	0	0	7	20	3	0	5	0	199	0	0	0	3	1
764487809-SUPP	1714	54	37	59	292	488	76	54	466	17	27	3	1047	27	48	488	45	0	21	23	379	0	27	1	38	0	0	3	2	0	114	36	0	21	0	1	0	0	14	1	0	3	0	136	2	0	0	0	0
764487809-SV	1262	394	130	626	414	226	136	176	77	67	63	80	21	73	133	94	59	64	375	23	12	69	75	23	9	33	3	54	9	0	14	7	3	0	6	2	0	1	5	11	11	3	0	0	4	0	4	3	0
764487809-TD	1557	347	399	951	957	1203	38	7	377	25	2	21	336	162	284	732	3	72	83	44	0	14	0	74	8	11	1	29	16	3	0	0	0	0	0	0	0	0	0	7	11	1	10	0	7	0	0	1	0
764487809-TH	1030	583	296	777	349	575	57	43	142	175	26	74	21	50	78	118	28	100	243	82	0	417	27	102	18	34	0	44	13	0	1	0	0	0	5	0	0	0	0	16	20	0	16	0	8	95	0	0	0
764649650-BM	2912	7	138	14	374	86	51	158	54	8	3	17	10	588	104	157	0	0	0	3	3	0	0	0	35	0	0	0	0	0	1	0	0	4	1	6	0	0	0	0	0	0	0	0	6	0	0	0	0
764649650-HP	1553	507	303	155	456	513	568	97	106	34	17	219	3	169	117	33	7	20	15	27	1	0	4	4	9	16	6	10	30	0	0	2	0	0	2	0	144	0	2	8	0	0	1	0	0	0	3	0	0
764649650-KG	1551	33	1071	7	834	32	138	375	2	0	0	639	0	262	265	4	0	1	2	1	0	0	0	0	6	0	0	0	0	0	0	0	0	0	1	0	35	0	0	0	0	0	0	0	9	0	0	0	0
764649650-PT	538	800	698	609	187	548	247	9	329	255	192	163	0	53	89	29	31	62	73	95	2	10	7	66	4	12	5	29	11	1	0	49	0	0	1	0	0	1	0	2	0	0	2	0	1	0	0	0	0
764649650-SUBP	753	19	106	326	199	424	6	524	351	43	1069	10	667	31	39	800	10	0	10	1	49	0	0	2	97	0	0	0	27	88	0	0	7	84	3	10	1	11	13	0	0	7	0	2	1	0	0	0	0
764649650-SUPP	619	0	467	31	267	215	100	57	255	662	133	1	1019	20	54	472	1	0	4	4	26	0	0	0	51	0	0	0	2	115	0	0	36	35	1	7	0	0	1	0	0	1	0	0	0	0	0	0	0
764649650-SV	297	254	170	100	409	280	237	5	41	4	66	110	4	28	69	13	88	39	61	20	23	12	0	4	25	0	202	0	9	5	0	2	0	0	4	0	21	0	4	11	0	0	0	0	0	0	15	0	0
764649650-TD	389	385	455	269	811	1415	1086	0	129	21	17	284	2	28	105	39	2	23	7	25	0	1	0	1	3	2	0	4	30	1	0	5	0	0	3	0	1	0	2	4	1	0	0	0	6	1	0	0	0
764649650-TH	447	1119	385	375	132	523	194	1	215	310	177	222	0	23	51	14	89	29	84	224	0	73	9	10	2	38	25	19	10	1	1	13	0	0	5	1	1	0	0	8	3	0	9	0	1	7	2	0	0
764669880-BM	1589	111	65	93	782	176	49	198	34	74	10	98	4	127	83	86	15	3	5	15	1	24	1	8	5	1	3	3	1	4	0	2	0	0	1	1	1	0	0	0	2	0	0	0	1	0	0	0	0
764669880-HP	1687	208	106	28	703	40	27	4	60	68	0	83	0	256	135	5	10	9	17	17	1	34	0	9	3	11	1	0	1	1	0	3	0	0	0	0	0	0	1	4	1	0	4	0	0	0	3	0	0
764669880-KG	1701	4	436	5	1111	31	596	55	2	5	1	743	0	23	143	6	0	0	3	2	0	0	0	0	23	0	0	0	0	0	0	8	0	0	0	1	0	0	0	0	0	0	0	0	0	0	0	0	0
764669880-PT	488	770	489	366	126	51	22	4	341	703	10	143	0	7	46	53	182	86	247	109	2	228	11	64	0	30	22	10	3	1	0	18	0	0	1	1	0	1	3	4	17	0	4	0	0	0	3	1	0
764669880-SUBP	316	129	40	608	142	503	19	114	192	33	904	20	77	25	33	310	1	0	34	2	28	0	33	0	12	0	0	22	40	41	19	2	0	17	18	4	0	0	83	0	0	16	0	1	0	0	0	5	0
764669880-SUPP	441	19	10	148	287	985	9	39	151	36	624	13	8	19	40	878	1	0	18	0	182	0	14	0	40	0	0	4	6	51	5	1	0	2	8	9	0	0	7	0	4	14	0	1	2	0	0	1	0
764669880-SV	177	647	280	71	275	67	63	21	43	35	35	172	0	17	47	19	416	118	511	20	7	181	20	10	18	24	645	10	1	9	4	0	0	0	6	1	0	13	10	2	8	0	26	0	0	0	231	2	0
764669880-TD	283	773	517	255	51	48	3	1	625	667	2	134	0	9	33	13	61	89	200	153	0	371	11	88	1	40	18	12	2	0	0	22	0	0	0	0	1	3	0	2	10	0	8	0	0	0	10	0	0
764669880-TH	432	654	363	204	267	141	58	8	276	396	25	231	1	18	58	25	169	61	197	137	10	227	9	55	3	30	29	12	3	0	1	27	0	0	1	0	1	4	9	3	16	0	21	0	0	0	21	0	0
764750800-BM	1884	20	168	52	401	153	79	1487	43	10	2	15	0	55	84	28	1	2	3	5	6	2	0	0	0	0	0	0	0	2	0	0	0	0	0	0	3	0	1	0	0	0	0	0	1	0	0	0	0
764750800-HP	2106	216	60	239	311	203	309	117	51	69	4	83	3	72	70	4	4	37	18	32	12	4	0	5	2	0	0	23	6	0	0	0	0	0	0	2	96	0	44	9	3	0	2	0	0	0	0	2	0
764750800-KG	1595	12	21	12	1588	9	27	1350	1	0	2	26	0	7	1	2	0	0	30	0	3	0	0	0	4	0	0	2	0	0	0	0	0	0	0	0	209	0	0	1	0	0	0	0	0	0	0	0	0
764750800-PT	197	911	226	350	249	151	224	55	172	1406	2	380	1	6	20	7	188	61	141	101	1	72	7	32	1	25	7	27	6	0	0	16	0	0	5	0	0	5	1	4	8	0	7	0	2	0	1	0	0
764750800-SUBP	1110	60	21	86	78	191	18	129	343	22	39	3	34	9	14	304	41	0	12	0	464	0	2	0	9	0	0	26	5	7	0	0	19	30	0	106	0	0	7	3	0	11	0	0	1	0	0	0	0
764750800-SUPP	1065	209	90	179	124	128	191	354	288	36	230	0	301	7	15	314	68	0	23	4	445	0	3	1	9	0	0	7	6	32	0	8	20	36	0	43	0	1	4	2	0	15	0	0	2	0	0	1	0
764750800-SV	675	585	327	350	450	209	452	37	78	29	22	182	1	23	92	39	82	38	24	24	9	5	7	7	8	1	12	21	22	4	0	0	0	0	0	0	5	5	13	4	15	1	9	0	0	0	0	1	0
764750800-TD	330	610	275	266	319	652	501	0	195	704	5	199	1	11	73	37	20	57	71	104	0	29	17	19	3	28	2	55	5	2	0	1	0	1	0	0	4	0	29	16	10	1	16	0	1	0	2	0	0
764750800-TH	298	735	271	169	126	278	240	9	225	1263	1	260	0	13	68	29	51	79	120	74	0	55	10	25	3	24	2	33	4	2	0	3	0	0	2	0	2	1	8	18	23	0	6	0	0	0	3	0	0
764831721-BM	1124	12	35	56	1294	56	98	315	13	5	23	57	1	27	20	10	0	1	2	1	3	0	0	0	5	0	0	0	0	4	0	0	1	0	0	4	0	0	0	0	0	0	0	0	2	0	0	0	0
764831721-HP	946	31	12	20	76	17	51	14	20	0	3	10	0	90	33	2	0	1	0	1	1	0	0	0	0	0	0	0	0	2	0	0	0	0	0	1	0	2	4	0	0	0	1	0	1	0	0	0	0
764831721-KG	1716	217	176	23	528	63	101	271	63	12	4	173	5	96	134	16	1	21	7	4	5	0	1	16	4	9	0	0	0	0	0	0	0	0	0	1	0	0	0	0	1	0	2	0	0	0	0	0	0
764831721-PT	223	275	503	337	505	575	725	80	93	53	351	178	0	14	14	7	1	36	20	48	1	3	1	20	13	4	0	6	2	15	0	8	0	0	2	0	3	0	35	2	1	0	2	0	5	0	0	0	0
764831721-SUBP	110	310	16	476	16	535	294	91	198	101	472	19	696	2	0	87	93	0	44	2	86	0	138	0	28	2	1	5	31	61	20	41	13	56	34	0	2	7	6	4	0	34	0	16	1	0	0	7	0
764831721-SUPP	307	17	66	96	105	392	196	73	392	46	221	30	1100	6	12	228	3	0	6	2	159	0	1	0	48	0	0	0	11	57	3	1	18	127	15	4	0	0	1	0	0	22	0	1	0	0	0	1	0
764831721-SV	185	155	179	181	647	213	319	112	10	19	93	143	0	18	7	4	13	15	43	7	19	5	15	0	4	4	3	7	0	5	1	0	2	0	15	0	0	2	12	1	0	0	0	0	2	0	12	0	0
764831721-TD	885	157	269	237	1028	416	397	30	151	19	48	124	4	59	131	51	1	13	10	30	4	1	3	6	16	4	0	7	7	3	0	1	0	2	1	6	0	0	7	2	0	0	0	0	0	0	0	0	0
764831721-TH	218	231	430	511	348	416	689	84	70	64	720	123	0	20	22	0	5	31	46	100	1	14	3	41	20	2	0	11	10	17	0	19	0	0	0	0	0	0	5	4	1	0	1	0	10	0	5	0	0
764872181-BM	1653	116	354	48	200	61	7	0	318	36	19	9	16	45	89	110	3	9	8	8	3	0	1	8	3	5	0	0	3	0	0	0	0	0	0	0	0	1	0	0	0	0	0	0	0	0	0	0	0
764872181-HP	1520	868	297	29	155	20	10	2	205	9	0	20	1	55	220	62	10	71	21	37	0	0	2	45	0	23	0	6	0	0	0	0	0	0	0	0	0	0	0	1	5	0	4	0	0	0	0	0	0
764872181-KG	2765	29	137	0	319	11	1	0	93	2	0	2	0	90	5	19	4	2	4	1	0	0	0	0	2	2	0	0	0	0	0	0	0	0	0	0	0	0	0	0	0	0	0	0	0	0	0	0	0
764872181-PT	413	819	318	349	50	156	167	0	119	30	0	66	0	11	61	10	3	30	15	14	0	0	25	15	1	25	0	5	36	8	0	2	0	0	0	0	0	17	0	12	0	0	4	0	0	0	0	0	0
764872181-SUBP	1008	99	254	229	1	89	1	0	554	50	575	0	529	7	5	132	32	0	12	0	3	0	12	0	17	5	0	23	1	19	0	0	0	0	0	0	0	1	0	2	0	20	1	0	0	0	0	0	0
764872181-SUPP	877	240	257	276	3	74	0	0	346	145	655	1	736	4	3	138	170	1	28	9	0	0	2	1	10	0	0	1	0	17	0	0	0	0	0	0	0	0	0	1	0	21	1	0	0	0	0	0	0
764872181-SV	646	1383	1179	113	40	32	23	0	200	18	6	10	0	36	256	18	95	127	72	38	0	0	0	35	4	48	0	6	0	6	0	0	0	0	0	0	0	2	0	0	7	0	18	0	0	0	0	0	0
764872181-TD	838	902	599	54	12	11	1	0	435	18	0	26	0	20	183	47	15	158	58	116	0	0	0	141	0	52	0	16	0	0	0	0	0	0	0	0	0	0	0	2	0	0	22	0	0	0	0	1	0
764872181-TH	622	1132	981	58	26	14	0	0	414	46	18	63	18	30	131	120	28	170	78	80	0	0	0	156	0	49	1	19	0	0	0	0	0	0	0	0	0	0	0	1	6	0	20	0	0	0	0	0	0
764892411-BM	2627	641	321	74	621	106	81	224	245	97	14	12	6	400	36	83	17	65	41	26	3	8	3	31	4	35	0	0	0	0	0	1	0	0	0	2	1	0	0	0	1	0	0	0	0	0	0	0	0
764892411-HP	1689	902	463	34	499	168	148	49	264	74	2	38	1	189	62	80	13	59	35	12	5	2	3	27	1	38	0	6	2	0	0	0	0	0	0	0	294	1	0	0	9	2	11	0	1	0	0	0	0
764892411-KG	2450	136	151	16	396	162	111	385	96	17	7	8	103	408	31	99	6	18	7	2	0	2	0	6	2	9	0	0	1	7	0	0	0	5	0	0	5	1	0	0	0	0	4	0	0	0	0	0	0
764892411-PT	1582	1495	862	109	201	67	35	6	739	359	2	67	4	26	104	26	36	211	86	86	0	9	20	134	1	115	0	16	5	1	0	3	0	0	0	0	0	5	0	9	6	0	25	0	2	0	0	1	0
764892411-SUBP	1202	73	0	218	19	179	216	10	189	205	631	27	918	6	11	835	32	1	34	9	39	0	13	0	17	1	0	1	15	40	10	0	0	141	1	14	0	1	3	0	0	254	0	14	0	0	0	1	0
764892411-SUPP	647	81	6	247	24	344	291	117	249	288	1207	12	1100	11	13	473	4	0	20	0	5	0	0	1	26	0	0	0	4	91	1	2	0	92	0	3	0	0	0	0	0	140	0	3	1	0	1	0	0
764892411-SV	663	1790	1295	51	400	50	151	45	128	105	34	61	1	26	17	10	616	139	432	7	11	20	49	35	7	54	12	6	6	1	12	2	0	0	0	0	1	62	1	2	11	2	16	0	0	0	0	0	0
764892411-TD	1380	1032	975	55	820	186	9	1	520	78	2	16	0	27	102	33	18	146	85	35	0	9	0	78	2	82	0	9	0	0	0	0	0	0	0	0	0	1	0	0	1	1	17	0	0	0	0	0	0
764892411-TH	962	1340	654	180	314	102	81	16	461	346	3	66	0	20	27	22	81	223	136	107	0	20	20	102	2	88	0	5	13	2	0	1	0	0	0	0	0	6	0	4	3	0	15	0	5	0	0	0	0
764953101-BM	1362	61	55	76	796	84	1115	383	29	14	8	10	2	293	393	54	0	5	2	19	20	0	3	0	2	0	0	1	1	1	0	1	0	0	0	39	0	0	1	0	0	1	0	0	1	0	0	0	0
764953101-HP	1132	164	56	60	272	238	216	218	43	10	6	17	11	252	104	21	2	9	12	13	18	0	0	0	3	9	0	5	4	1	0	0	0	0	0	10	1	2	3	7	2	1	1	0	0	0	0	0	0
764953101-KG	1764	22	22	27	659	21	983	285	1	0	1	3	1	107	386	5	1	2	12	3	7	0	11	0	14	0	0	2	0	0	0	0	0	0	1	3	31	1	0	1	0	0	0	0	0	0	0	0	0
764953101-PT	121	1047	128	662	165	103	433	28	13	39	17	81	2	7	14	0	178	8	27	16	2	3	663	1	2	1	0	72	1	0	0	17	0	0	0	2	0	23	1	6	4	0	7	0	0	0	0	0	0
764953101-SUBP	157	656	47	679	58	411	429	114	79	119	326	20	440	4	16	21	74	0	27	26	45	1	107	1	5	1	1	16	47	15	8	18	0	23	1	6	0	21	17	0	3	8	0	8	0	0	0	10	0
764953101-SUPP	283	81	118	271	33	715	433	168	115	165	390	12	511	1	28	59	18	0	11	26	198	0	0	0	12	0	1	1	1	17	0	3	0	32	0	48	0	1	25	0	0	13	0	3	0	0	0	0	0
764953101-SV	92	1062	224	166	249	695	816	85	20	20	66	114	3	10	16	1	41	46	70	28	22	7	15	0	4	1	40	22	9	3	4	0	2	0	0	3	0	9	30	17	6	3	11	0	0	0	4	0	0
764953101-TD	316	444	308	502	333	902	748	8	195	71	14	64	1	21	145	3	1	72	16	87	3	1	0	7	0	1	0	36	20	1	0	0	0	0	0	0	0	0	26	11	1	0	2	0	1	0	0	0	0
764953101-TH	320	161	143	141	161	355	357	87	56	45	13	33	12	40	104	6	18	31	15	12	94	0	10	1	4	3	4	14	5	0	0	0	1	0	0	21	0	1	18	3	1	0	2	0	1	0	1	1	0
765034022-BM	2278	90	205	35	93	51	79	205	228	22	3	16	8	1141	12	135	2	1	9	5	5	4	0	7	0	0	0	1	0	1	0	2	1	0	0	3	0	0	0	2	0	0	0	0	21	0	0	0	0
765034022-HP	1016	1150	715	159	143	62	181	40	362	398	4	152	4	49	93	57	25	78	75	88	5	94	1	70	3	73	1	23	2	1	0	0	0	0	0	0	196	0	1	26	34	1	38	0	2	0	0	2	0
765034022-KG	1761	54	154	64	1120	20	9	328	59	95	95	2	5	302	8	26	9	0	435	25	3	0	0	0	27	2	0	0	0	1	0	0	0	0	1	0	2	0	0	1	0	0	0	0	1	0	0	0	0
765034022-PT	856	883	1053	317	460	694	367	20	325	175	16	234	2	72	69	8	8	41	50	60	2	16	0	44	7	21	0	10	1	4	0	4	0	0	0	0	0	1	0	20	8	0	13	0	0	0	0	3	0
765034022-SUBP	607	125	845	236	23	57	65	6	714	86	205	35	425	6	26	246	22	0	82	15	255	0	39	3	7	0	0	5	0	37	0	0	68	6	0	0	0	9	16	0	0	25	2	0	0	0	0	4	0
765034022-SUPP	713	32	344	47	19	385	136	6	457	88	915	8	1188	2	20	247	7	0	20	7	302	1	3	2	13	0	0	4	0	49	0	1	80	25	0	0	0	0	6	0	0	65	1	1	0	0	0	1	0
765034022-SV	367	477	530	63	24	72	116	23	92	26	36	62	8	16	16	7	91	86	114	7	39	49	0	0	0	15	64	26	0	17	9	0	0	0	9	0	0	2	0	24	0	0	0	0	0	0	0	0	0
765034022-TD	683	1178	910	183	99	75	4	0	992	819	2	217	2	12	89	154	40	78	218	119	1	150	0	98	1	92	0	25	1	0	0	1	0	0	0	0	0	0	0	8	36	0	26	0	0	0	0	1	0
765034022-TH	473	1441	1045	130	122	79	15	4	662	484	4	482	1	33	51	10	92	90	139	207	0	199	2	152	1	82	4	10	3	1	0	0	0	0	0	0	0	0	0	4	25	0	21	0	0	0	0	0	0
765094712-BM	2147	194	453	50	259	250	18	46	283	16	23	10	36	191	101	186	14	39	48	11	37	1	0	16	87	3	1	11	2	3	0	0	3	1	0	31	0	6	0	0	0	1	1	0	1	0	0	0	0
765094712-HP	1361	883	618	69	360	382	6	73	368	60	15	28	18	71	212	142	45	92	90	52	15	0	0	85	29	30	4	29	7	1	0	1	1	0	1	13	0	1	0	1	3	2	16	0	0	0	0	0	0
765094712-KG	2495	36	1394	39	554	385	7	24	213	7	37	0	118	10	197	14	2	2	11	5	99	0	0	0	52	0	1	0	0	90	0	0	319	0	0	17	0	1	0	0	0	0	0	0	0	0	0	0	0
765094712-PT	731	1552	765	187	9	18	6	0	831	753	9	45	0	11	144	155	228	69	332	106	1	2	3	226	1	26	43	14	2	0	0	4	0	0	0	0	0	0	1	3	5	0	14	0	0	0	1	0	0
765094712-SUBP	687	399	192	577	248	821	30	147	147	44	519	7	224	16	33	103	15	0	21	68	52	0	30	0	16	0	0	24	61	35	0	0	63	6	28	13	0	11	15	10	0	1	0	17	0	0	0	0	0
765094712-SUPP	1022	66	318	138	494	1025	24	235	136	27	570	0	384	8	50	90	14	0	26	6	51	0	0	0	11	1	0	2	2	31	0	0	77	12	8	21	0	2	8	0	0	15	0	7	0	0	0	0	0
765094712-SV	763	608	861	138	110	155	6	19	512	187	49	19	7	16	71	51	206	595	314	69	17	0	0	131	2	32	109	37	0	0	0	0	0	0	0	7	0	7	0	1	0	5	13	0	0	0	1	0	0
765094712-TD	1121	1599	1080	198	23	75	0	0	996	580	5	32	2	10	161	66	119	230	361	193	0	0	0	237	1	50	18	44	0	1	0	0	0	0	0	0	0	0	0	0	1	0	25	0	0	0	0	0	0
765094712-TH	786	1227	680	72	37	92	1	1	717	210	5	43	3	10	126	180	33	121	208	97	0	0	0	178	0	44	8	31	0	1	0	0	1	0	0	0	0	0	0	0	2	1	11	0	0	0	0	0	0
765135172-BM	1042	82	299	20	1567	37	8	66	321	4	3	21	1	45	39	166	2	5	3	3	1	0	0	4	1	1	0	0	0	1	0	0	0	0	0	0	0	0	0	0	0	0	0	0	2	0	0	0	0
765135172-HP	2088	995	581	19	559	67	11	29	243	36	5	35	0	74	78	45	9	27	16	10	0	1	0	49	0	13	0	2	1	0	0	0	1	1	0	0	0	0	0	0	0	0	3	0	4	0	0	0	0
765135172-KG	978	22	1160	20	1527	143	102	107	3	4	8	955	0	151	108	0	0	0	7	2	0	0	0	0	2	0	0	0	0	0	0	2	0	0	0	0	0	0	0	0	0	0	0	0	9	0	0	0	0
765135172-PT	864	2216	1880	506	484	26	95	13	814	109	0	138	0	32	217	66	40	90	58	10	0	1	57	88	0	19	1	40	38	0	10	11	0	0	3	0	0	13	1	4	1	0	7	0	1	0	0	14	0
765135172-SUBP	1231	1014	1655	1579	109	359	4	7	2172	0	100	9	693	50	48	1049	71	0	130	0	2	0	8	69	11	1	0	2	387	58	27	0	170	17	10	0	0	98	24	0	0	1	0	0	1	0	0	43	0
765135172-SUPP	583	111	472	345	111	925	2	2	1634	1	525	10	618	15	17	495	5	0	13	13	5	0	0	3	8	0	0	0	42	56	1	0	36	1	5	0	0	13	9	0	0	0	0	0	0	0	0	2	0
765135172-SV	493	1054	938	77	606	208	52	52	162	21	16	55	1	10	32	12	34	77	36	11	0	6	5	33	5	12	0	17	2	1	2	0	0	0	0	0	0	5	2	2	0	0	3	0	1	0	0	0	0
765135172-TD	794	1474	1279	24	189	14	0	0	763	216	0	69	1	13	71	28	26	86	75	34	0	4	0	140	0	36	0	4	0	0	0	0	0	0	0	0	0	3	0	0	0	0	10	0	0	0	0	0	0
765135172-TH	710	1398	1304	106	336	91	10	7	398	297	0	82	4	47	125	73	58	90	30	19	0	1	3	85	1	17	6	13	3	0	1	0	0	0	0	0	0	17	0	0	0	0	14	0	0	55	0	1	0
765560005-BM	2737	29	12	35	118	311	396	1262	98	12	19	22	9	299	234	44	1	0	1	1	7	0	6	0	1	0	0	1	0	11	1	0	0	0	0	14	3	0	1	0	0	0	0	0	11	0	0	0	0
765560005-HP	1996	282	74	124	170	299	470	259	10	17	6	75	0	230	188	170	11	19	4	6	6	2	1	2	4	3	0	5	0	0	0	0	0	0	0	2	1	0	0	5	3	2	2	0	0	0	0	0	0
765560005-KG	2027	114	225	116	78	407	472	842	11	4	21	137	3	190	168	5	9	3	17	2	4	0	61	0	5	0	0	8	0	2	0	0	0	0	0	15	14	1	0	1	0	0	2	0	4	0	0	0	0
765560005-PT	283	1126	135	582	271	822	743	72	11	77	39	92	0	24	42	13	80	30	42	27	0	16	79	18	8	31	4	12	14	3	0	34	0	0	0	1	0	20	8	8	1	0	5	0	0	0	0	0	0
765560005-SUBP	1770	851	1908	950	266	2306	737	301	365	171	442	33	448	61	188	362	20	1	108	10	89	0	0	0	42	0	0	0	12	271	0	0	93	30	1	46	0	5	15	1	0	22	2	0	4	0	0	0	0
765560005-SUPP	641	95	358	195	208	1088	418	131	59	117	337	5	520	14	29	70	4	0	18	2	21	0	4	0	31	0	0	2	1	95	0	9	10	8	0	14	0	3	3	0	0	1	1	1	1	0	0	0	0
765560005-SV	447	594	341	161	136	211	517	78	33	9	85	150	4	20	164	31	41	41	46	2	33	3	0	0	0	9	4	2	8	5	0	0	0	1	0	0	0	1	5	5	9	4	0	6	0	0	3	0	0
765560005-TD	455	876	222	474	608	1456	1669	7	36	105	24	236	0	18	53	56	21	34	123	35	1	23	7	13	4	7	1	20	0	10	0	8	0	0	0	0	1	0	2	10	7	0	2	0	1	0	0	0	0
765560005-TH	281	1047	223	403	316	575	771	31	45	301	79	237	0	9	22	28	142	45	140	31	0	77	0	13	8	2	18	16	0	2	0	1	0	0	0	0	1	0	4	8	1	0	2	0	0	0	0	0	0
809635352-BM	1982	9	5	20	54	24	44	389	20	12	7	0	9	82	222	0	1	0	0	3	2	0	0	0	3	1	0	0	0	1	0	0	1	0	0	6	0	0	0	0	0	0	0	0	0	0	0	0	0
809635352-HP	1572	105	156	212	277	315	271	42	103	65	29	24	13	180	168	1	1	52	0	22	5	11	2	36	6	0	1	15	9	7	1	1	0	1	0	9	0	0	8	4	1	0	0	0	0	0	2	0	0
809635352-KG	1839	0	164	1	1	0	0	638	0	0	0	3	0	34	318	0	0	0	0	0	0	0	0	0	0	0	0	0	0	0	0	0	0	0	0	0	0	0	0	0	0	0	0	0	0	0	0	0	0
809635352-PT	353	285	55	428	188	47	80	7	19	159	61	44	0	6	7	1	46	28	0	19	0	27	7	8	3	2	17	7	1	4	0	5	0	0	2	0	0	0	8	0	0	0	0	0	1	0	1	0	0
809635352-SUBP	98	289	111	645	173	36	150	31	20	211	193	0	234	5	6	3	131	2	0	34	0	0	9	3	5	0	0	4	5	8	24	7	19	3	0	0	0	0	8	0	0	0	0	0	0	0	0	1	0
809635352-SUPP	167	35	101	405	115	91	240	47	21	247	268	1	488	10	8	10	61	0	0	38	19	0	1	5	12	0	0	1	0	25	0	2	6	2	0	0	0	0	4	0	0	0	0	0	0	0	0	0	0
809635352-SV	392	96	83	152	391	167	118	180	19	43	71	28	20	5	13	3	9	14	0	8	21	6	1	11	3	2	11	6	1	3	2	3	2	0	0	6	0	1	4	0	0	0	0	0	0	0	0	0	0
809635352-TD	438	66	138	427	193	448	298	0	32	38	36	4	0	20	51	0	0	56	5	29	1	4	0	32	3	0	0	7	8	2	0	1	0	0	0	0	1	0	5	0	3	0	0	0	0	0	0	0	0
809635352-TH	1401	117	168	305	467	449	239	54	32	63	143	19	5	100	91	1	20	79	1	19	9	5	5	8	19	2	3	14	9	5	1	2	2	1	0	2	3	0	7	3	1	0	0	0	0	0	0	0	0
840279516-BM	1991	93	76	98	325	38	603	88	4	12	9	32	6	396	111	1	10	1	0	7	6	0	30	0	1	0	1	1	10	1	0	0	0	0	13	2	2	2	4	0	1	0	0	0	0	0	2	2	0
840279516-HP	1938	260	215	189	608	1226	484	16	73	12	15	61	0	221	493	8	0	22	0	33	6	4	3	5	5	1	0	6	71	1	1	0	0	0	5	1	2	1	7	8	30	0	0	0	1	0	0	0	0
840279516-KG	659	338	449	701	32	110	548	238	2	1	0	501	0	84	259	0	28	1	0	0	0	0	1	47	3	0	0	0	0	0	1	3	0	0	0	1	4	0	0	0	0	0	0	0	0	0	0	0	0
840279516-PT	374	293	318	719	176	126	326	4	119	128	271	63	1	12	19	2	0	23	0	112	0	23	8	10	3	8	7	6	21	0	0	6	0	0	0	0	1	0	4	3	8	0	0	0	1	0	1	0	0
840279516-SUBP	123	342	78	639	68	76	337	32	16	114	125	39	51	16	14	3	97	0	0	30	13	0	376	0	12	0	16	18	47	1	127	36	1	0	29	1	0	2	14	2	14	0	0	0	0	0	1	23	0
840279516-SUPP	208	95	215	441	168	314	311	33	23	313	395	33	221	23	18	15	35	0	0	34	135	0	12	0	24	0	4	3	4	32	9	4	31	6	108	12	0	0	6	0	0	0	0	10	0	0	1	0	0
840279516-SV	742	514	385	397	294	251	491	52	60	56	120	129	10	47	158	22	81	31	0	41	116	34	78	9	11	9	63	23	31	13	40	10	2	4	18	31	3	14	24	8	4	0	1	0	0	0	2	9	0
840279516-TD	768	71	145	290	594	655	394	2	71	6	16	24	0	19	153	1	0	15	0	33	0	2	0	2	0	0	0	5	16	0	2	1	0	0	7	1	0	0	4	3	4	0	0	0	1	0	0	0	0
840279516-TH	1161	487	307	394	401	576	697	8	146	49	31	190	2	78	89	4	20	36	0	66	5	7	23	7	3	13	2	8	82	2	0	2	3	0	4	6	2	4	14	11	8	0	2	0	1	0	3	4	0
861967750-BM	1646	175	377	175	184	140	59	62	327	71	73	51	81	573	36	8	27	35	15	44	5	4	1	43	2	13	2	3	4	2	0	8	38	7	0	36	0	4	2	3	3	1	2	0	1	0	0	0	0
861967750-HP	1865	414	420	145	246	38	20	52	203	95	0	71	3	74	63	12	12	42	14	34	2	23	1	20	6	15	0	6	0	0	0	0	0	0	0	0	22	0	2	13	13	1	11	0	0	0	0	0	0
861967750-KG	1978	14	158	28	434	9	2	177	20	1	2	793	1	228	61	2	0	0	2	0	0	1	0	0	23	0	0	0	1	3	0	5	0	0	0	0	1	0	1	0	0	0	0	0	3	0	0	0	0
861967750-PT	485	409	578	265	116	13	8	3	753	842	1	195	0	41	32	11	193	196	83	120	0	393	4	154	1	38	0	33	1	0	0	1	0	0	0	0	1	1	3	11	23	0	7	0	0	0	0	1	0
861967750-SUBP	567	274	115	610	87	293	305	54	540	65	433	27	458	19	14	228	46	3	57	17	226	0	35	1	93	4	1	4	33	82	0	2	13	55	0	6	0	8	30	1	0	14	1	0	0	0	0	5	0
861967750-SUPP	1135	371	185	984	144	410	1617	302	1367	693	1377	37	2216	51	40	90	360	0	169	150	145	3	120	7	107	0	25	20	6	179	22	48	19	48	0	9	0	4	89	2	0	23	1	0	2	0	0	1	0
861967750-SV	217	307	540	111	348	52	36	34	70	38	11	117	2	24	10	4	119	160	257	18	12	77	3	27	9	8	11	8	3	2	0	0	0	1	0	0	0	2	17	6	8	2	8	0	0	0	0	1	1
861967750-TD	835	736	1414	653	487	53	2	0	1157	581	1	229	1	55	185	36	32	181	109	112	0	54	3	154	8	57	1	26	2	0	0	0	0	0	0	0	0	0	14	33	29	0	19	0	1	0	0	0	0
861967750-TH	99	1003	93	693	71	8	0	1	77	59	0	93	0	34	32	0	26	20	4	1	0	5	223	4	0	4	0	0	1	0	0	10	0	0	0	0	0	96	2	59	0	0	2	0	0	0	0	0	0
872848689-BM	2917	187	164	224	184	157	161	59	27	120	29	80	3	342	54	38	5	18	5	24	12	11	5	8	12	13	1	2	3	3	1	2	0	0	0	12	0	0	0	3	2	0	2	0	0	0	0	0	0
872848689-HP	1735	970	512	677	219	445	207	5	105	566	14	104	1	162	217	81	28	116	55	53	5	124	8	43	6	52	4	16	16	1	2	31	0	1	0	1	2	0	0	5	19	0	15	0	1	0	0	1	0
872848689-KG	3826	8	16	169	130	0	2	585	0	122	145	26	0	225	1	1	16	0	85	17	0	0	0	0	77	0	0	0	0	1	0	0	0	0	0	0	59	0	0	0	0	0	0	0	2	0	0	0	0
872848689-PT	514	867	502	1065	254	186	434	2	41	727	167	79	0	72	93	10	95	128	79	105	2	178	8	56	6	26	25	28	31	2	0	24	0	0	0	0	0	0	0	17	28	0	7	0	0	0	0	0	0
872848689-SUBP	523	526	389	1626	97	48	328	32	13	397	571	22	254	22	34	153	67	0	79	104	82	0	135	1	62	0	0	15	20	90	111	19	27	4	0	5	0	3	14	1	1	13	0	0	0	0	0	5	0
872848689-SUPP	622	89	186	981	130	90	101	4	18	635	327	18	394	3	34	187	12	0	26	69	117	1	7	0	45	0	0	1	2	80	3	2	39	9	0	12	0	0	13	0	0	26	0	0	0	0	0	0	0
872848689-SV	579	1193	864	587	386	307	269	15	30	229	122	266	7	37	113	59	43	69	111	44	15	61	17	6	3	27	57	19	11	5	8	15	0	0	0	9	3	7	1	4	13	0	5	0	0	0	0	2	0
872848689-TD	611	679	455	661	189	690	191	1	110	526	16	91	1	38	123	56	10	52	33	33	0	92	2	20	1	20	1	5	11	1	2	50	0	0	0	0	0	0	0	2	10	0	5	0	0	0	0	0	0
872848689-TH	793	911	537	693	168	517	255	2	118	834	17	96	1	72	137	29	38	104	58	81	1	154	5	50	3	43	7	15	25	0	0	51	0	0	0	0	0	0	1	5	19	0	15	0	0	0	0	0	0
892969023-BM	4337	10	10	10	155	129	37	437	13	8	11	2	10	348	7	3	1	1	0	2	3	0	0	0	1	0	0	0	0	0	1	0	0	0	0	0	0	0	0	0	0	0	0	0	0	0	0	0	0
892969023-HP	1600	53	56	117	232	982	130	172	28	223	183	9	504	20	66	3	31	7	13	62	5	2	0	7	9	6	0	4	0	2	3	4	0	0	0	0	206	0	0	0	0	7	0	1	2	0	0	0	0
892969023-KG	2828	4	9	3	825	52	2	1147	2	2	0	0	1	5	1	1	0	0	1	0	0	0	0	1	2	0	0	0	0	0	1	0	0	0	0	0	0	0	0	0	0	0	0	0	0	0	0	0	0
892969023-PT	1078	431	270	178	274	350	44	595	64	335	72	56	7	22	32	4	12	25	2	43	1	41	0	39	2	3	1	5	0	0	1	0	0	1	0	0	1	0	0	0	2	0	0	0	4	0	0	0	0
892969023-SUBP	335	30	26	96	39	674	137	28	103	186	315	2	644	0	5	34	20	0	0	12	55	0	1	0	25	0	0	9	0	2	12	4	5	2	3	0	0	0	0	0	0	0	0	16	0	0	0	0	0
892969023-SUPP	255	30	41	51	38	489	83	32	100	269	338	3	645	1	5	16	62	0	0	21	73	0	0	1	13	0	2	0	2	6	5	10	9	6	0	0	0	1	0	0	0	0	0	2	0	0	0	0	0
892969023-SV	496	374	424	173	552	506	116	447	32	36	79	148	16	5	24	2	42	35	0	39	28	22	0	13	12	11	1	11	0	0	2	5	0	1	1	0	4	2	0	0	0	0	1	0	1	0	0	0	0
892969023-TD	1134	322	269	149	815	757	65	30	76	42	4	29	12	16	92	2	5	17	0	23	2	2	0	17	2	3	0	3	0	2	0	0	1	0	0	0	4	0	0	2	0	0	0	0	4	0	0	0	0
892969023-TH	2112	420	428	100	398	607	56	291	103	131	13	67	12	67	57	2	7	24	1	38	5	18	0	25	2	19	4	4	0	0	1	1	1	0	0	0	2	0	0	0	2	0	2	0	3	0	0	0	0
937415040-BM	4528	79	50	100	127	127	190	154	5	94	50	18	9	106	17	9	5	4	0	11	32	1	1	4	11	0	3	1	1	2	2	1	0	1	0	10	0	0	3	2	0	0	2	4	1	0	1	0	0
937415040-HP	5346	169	123	127	133	138	169	225	46	33	2	6	1	130	83	0	6	32	0	16	6	5	2	12	6	5	0	9	33	2	0	0	0	0	0	2	0	0	5	5	1	0	8	0	0	0	2	1	0
937415040-KG	12158	8	17	52	36	16	21	8146	2	57	5	4	0	863	2	0	0	0	0	0	3	0	0	0	9	0	0	0	0	1	0	1	0	0	0	5	0	0	2	0	0	0	1	0	9	0	0	0	0
937415040-PT	3917	1043	1305	3357	2090	947	1502	37	167	334	686	170	3	282	210	1	9	300	6	182	3	24	70	259	107	8	4	82	29	30	0	11	0	0	1	1	0	0	68	10	1	0	15	0	2	0	14	1	0
937415040-SUBP	1299	5012	950	4283	111	190	1323	109	193	1320	884	227	1407	185	51	4	1960	15	15	297	51	1	633	20	48	24	10	105	254	117	266	16	1	10	0	4	0	142	75	1	1	0	3	0	0	0	0	16	0
937415040-SUPP	1743	759	569	2488	580	1956	2451	335	133	4597	2479	112	2907	309	86	59	749	6	46	376	155	0	19	3	131	0	17	36	7	239	4	9	0	18	0	11	0	5	113	0	0	20	1	107	0	0	0	3	0
937415040-SV	1785	1764	1467	1563	1860	2041	1479	617	76	314	295	384	35	98	102	10	121	103	0	70	59	13	75	37	40	10	80	26	14	20	31	18	1	0	0	11	1	26	23	1	2	0	29	1	2	0	46	1	0
937415040-TD	4630	1130	1480	2219	1827	2248	1327	12	539	298	56	110	9	299	418	1	4	232	1	134	2	38	76	307	95	11	1	69	64	6	0	3	0	0	0	0	0	3	32	16	13	0	12	0	0	0	17	2	0
937415040-TH	983	100	241	301	352	280	247	15	17	57	58	26	2	88	68	0	4	49	0	28	0	5	2	35	13	3	1	14	15	1	0	1	0	0	0	0	0	0	12	0	0	0	6	0	0	0	2	0	0
970836795-BM	3079	32	29	25	196	24	167	301	5	8	7	10	0	56	48	4	0	2	0	4	5	1	0	0	27	0	1	0	0	1	0	2	0	0	2	3	0	0	1	0	0	0	0	0	0	0	0	0	0
970836795-HP	2747	211	101	61	400	12	269	322	39	25	7	26	4	196	58	2	9	19	0	12	7	15	0	6	6	9	0	3	0	0	0	0	0	0	1	3	1	0	2	1	18	0	2	0	0	0	0	0	0
970836795-KG	1991	1	0	4	385	1	3	616	2	2	0	0	1	85	29	1	1	0	0	0	1	0	0	0	4	0	0	0	0	0	0	0	0	0	0	0	1	0	0	0	0	0	0	0	1	0	0	0	0
970836795-PT	381	275	264	239	817	146	374	54	72	53	3	54	0	22	29	0	9	57	0	35	0	5	0	58	7	5	0	4	0	0	0	0	0	0	0	0	0	1	1	1	9	0	1	0	0	0	0	0	0
970836795-SUBP	103	1010	18	956	157	15	19	3	19	92	133	34	58	1	0	16	115	0	1	12	31	0	107	0	10	3	1	1	4	7	21	33	0	94	0	1	0	44	0	1	4	0	0	1	0	0	0	5	0
970836795-SUPP	156	76	13	299	49	97	35	7	22	292	388	0	517	0	6	19	40	0	0	22	139	0	7	0	20	0	1	0	1	13	11	15	0	45	2	1	0	0	0	0	0	0	0	9	0	0	0	0	0
970836795-SV	239	446	379	227	641	99	377	100	27	29	10	136	2	13	19	0	81	34	0	11	8	15	1	8	26	8	0	8	0	5	0	3	0	0	2	1	0	2	2	0	4	0	0	0	4	0	1	0	0
970836795-TD	544	276	224	222	672	63	280	9	111	19	0	59	0	16	85	1	4	32	0	19	0	6	0	17	6	8	0	7	0	0	0	0	0	0	0	0	1	0	1	1	7	0	2	0	2	0	0	0	0
970836795-TH	1146	286	88	113	172	16	421	330	42	67	3	20	0	38	57	0	15	33	0	13	3	33	0	9	12	15	0	5	0	0	0	3	0	0	1	0	0	0	0	1	6	0	2	0	1	0	0	0	0
[truncated: 76 more columns]

## Sheet: TAXA REPRESENTATIVE
TAXON	REPRESENTATIVE SEQUENCE	FREQUENCY
Bacteria;Firmicutes;Bacilli;Lactobacillales;Streptococcaceae;Streptococcus	AAGAGGGGAGAGTGGAATTCCATGTGTAGCGGTGAAATGCGTAGATATATGGAGGAACACCGGTGGCGAAAGCGGCTCTCTGGCTTGTAACTGACGCTGAGGCTCGAAAGCGTGGGGAGCAAACAGGATTAGATACCCTGGTAGTCCACGCCGTAAACGATGAGTGCTAGGTGTTAGACCCTTTCCGGGGTTTAGTGCCGTAGCTAACGCATTAAGCACTCCGCCTGGGGAGTACGACCGCAAGGTTGAA	1638071
Bacteria;Bacteroidetes;Bacteroidia;Bacteroidales;Prevotellaceae;Prevotella	AACGTTGGCGGAATTCGTCGTGTAGCGGTGAAATGCTTAGATATGACGAAGAACTCCGATTGCGAAGGCAGCTGACGGGAGCGCAACTGACGCTTAAGCTCGAAGGTGCGGGTATCAAACAGGATTAGATACCCTGGTAGTCCGCACAGTAAACGATGGATGCCCGCTGTTGGTACCTGGTATCAGCGGCTAAGCGAAAGCATTAAGCATCCCACCTGGGGAGTACGCCGGCAACGGTGAA	554243
Bacteria;Firmicutes;Clostridia;Clostridiales;Veillonellaceae;Veillonella	CGGAGAGGAAAGTGGAATTCCTAGTGTAGCGGTGAAATGCGTAGATATTAGGAAGAACACCAGTGGCGAAGGCGACTTTCTGGACGAAAACTGACGCTGAGGCGCGAAAGCCAGGGGAGCGAACGGGATTAGATACCCCGGTAGTCCTGGCCGTAAACGATGGGTACTAGGTGTAGGAGGTATCGACCCCTTCTGTGCCGGAGTTAACGCAATAAGTACCCCGCCTGGGGAGTACGACCGCAAGGTTGAA	424212
Bacteria;Fusobacteria;Fusobacteria;Fusobacteriales;Fusobacteriaceae;Fusobacterium	GCATGACTAGAGTACTGGAGAGGTAAGCGGAACTACAAGTGTAGAGGTGAAATTCGTAGATATTTGTAGGAATGCCGATGGGGAAGCCAGCTTACTGGACAGATACTGACGCTAAAGCGCGAAAGCGTGGGTAGCAAACAGGATTAGATACCCTGGTAGTCCACGCCGTAAACGATGATTACTAGGTGTTGGGGGTCGAACCTCAGCGCCCAAGCTAACGCGATAAGTAATCCGCCTGGGGAGTACGTACGCAAGTATGAA	393506
Bacteria;Proteobacteria;Gammaproteobacteria;Pasteurellales;Pasteurellaceae;Pasteurella	AGAATTCCACGTGTAGCGGTGAAATGCGTAGAGATGTGGAGGAATACCGAAGGCGAAGGCAGCCCCTTGGGAATGTACTGACGCTCATGTGCGAAAGCGTGGGGAGCAAACAGGATTAGATACCCTGGTAGTCCACGCTGTAAACGATGTCGATTTGGGGGTTGAGCTTTGAGCTTGGCGCCCGTAGCTAACGTGATAAATCGACCGCCTGGGGAGTACGGCCGCAAGGTTAAA	357492
Bacteria;Proteobacteria;Betaproteobacteria;Neisseriales;Neisseriaceae;Neisseria	AGAATTCCACGTGTAGCAGTGAAATGCGTAGAGATGTGGAGGAATACCGATGGCGAAGGCAGCCTCCTGGGATAACACTGACGTTCATGCTCGAAAGCGTGGGTAGCAAACAGGATTAGATACCCTGGTAGTCCACGCCCTAAACGATGTCAATTAGCTGTTGGGCAACTTGATTGCTTAGTAGCGTAGCTAACGCGTGAAATTGACCGCCTGGGGAGTACGGTCGCAAGATTAAA	333563
Bacteria;Bacteroidetes;Bacteroidia;Bacteroidales;Porphyromonadaceae;Porphyromonas	GAGGTAGGCGGAATGCGTGGTGTAGCGGTGGAATGCATAGATATCACGCAGAACTCCGATTGCGAAGGCAGCTTACTAAGGTACAACTGACGCTGAAGCACGAAAGCGTGGGTATCAAACAGGATTAGATACCCTGGTAGTCCACGCAGTAAACGATGATAACTGGGCGTATGCGATATACAGTATGCTCCTAAGCGAAAGCGTTAAGTTATCCACCTGGGGAGTACGCCGGCAACGGTGAA	239997
Bacteria;Proteobacteria;Gammaproteobacteria;Pasteurellales;Pasteurellaceae;Actinobacillus	AGAATTCCACGTGTAGCGGTGAAATGCGTAGAGATGTGGAGGAATACCGAAGGCGAAGGCAGCCCCTTGGGAATGTACTGACGCTCATGTGCGAAAGCGTGGGGAGCAAACAGGATTAGATACCCTGGTAGTCCACGCTGTAAACGCTGTCGATTTGGGGATTGGGCTTAAAGCTTGGTGCCCGTAGCTAACGTGATAAATCGACCGCCTGGGGAGTACGGCCGCAAGGTTAAA	201553
Bacteria;Actinobacteria;Actinobacteria;Actinomycetales;Actinomycetaceae;Actinomyces	AGACTGGAACTCCTGGTGTAGCGGTGGAATGCGCAGATATCAGGAAGAACACCGGTGGCGAAGGCGGGTCTCTGGGCCGTTACTGACGCTGAGGAGCGAAAGCGTGGGGAGCGAACAGGATTAGATACCCTGGTAGTCCACGCTGTAAACGTTGGGCACTAGGTGTGGGGGCCACCCGTGGTTTCTGCGCCGTAGCTAACGCTTTAAGTGCCCCGCCTGGGGAGTACGGCCGCAAGGCTAAA	198292
Bacteria;Fusobacteria;Fusobacteria;Fusobacteriales;Leptotrichiaceae;Leptotrichia	ATGTGGCTAGAGTACTGGAGAGGTGGACGGAACTGCACGAGTAGAGGTGAAATTCGTAGATATGTGCAGGAATGCCGATGATGAAGATAGTTCACTGGACGGTAACTGACGCTGAAGTGCGAAAGCTAGGGGAGCAAACAGGATTAGATACCCTGGTAGTCCTAGCTGTAAACGATGATTACTGGGTGTGGGCATGAAGAGTGTCCGTGCCGAAGCTAATGCGATAAGTAATCCGCCTGGGGAGTACGGCCGCAAGGCTGAA	197768
Bacteria;Bacteroidetes;Flavobacteria;Flavobacteriales;Flavobacteriaceae;Capnocytophaga	GAAGTAGTTGGAATGTGTAGTGTAGCGGTGAAATGCTTAGATATTACACAGAACACCGATAGCGAAGGCATATTACTAACAATTTATTGACGCTGATGGACGAAAGCGTGGGGAGCGAACAGGATTAGATACCCTGGTAGTCCACGCTGTAAACGATGGATACTAGCTGTTTGGAGCAATCTGAGTGGCTAAGCGAAAGTGATAAGTATCCCACCTGGGGAGTACGCACGCAAGTGTGAA	150899
Bacteria;Bacteroidetes;Bacteroidia;Bacteroidales;Bacteroidaceae;Bacteroides	AGGGATGCCGGAATTCGTGGTGTAGCGGTGAAATGCTTAGATATCACGAAGAACTCCGATCGCGAAGGCAGGTGTCCGGGCTGCAACTGACGCTGAGGCTCGAAAGTGTGGGTATCAAACAGGATTAGATACCCTGGTAGTCCACACAGTAAACGATGTATACTCGCGGTTTGCGATAGACAGTAAGCCGCCAAGCGAAAGCATTAAGTATACCACCTGGGGAGTACGCCGGCAACGGTGAA	149492
Bacteria;Actinobacteria;Actinobacteria;Actinomycetales;Corynebacteriaceae;Corynebacterium	AGACTGGAATTCCTGGTGTAGCGGTGGAATGCGCAGATATCAGGAGGAACACCGATGGCGAAGGCAGGTCTCTGGGCAGTAACTGACGCTGAGGAGCGAAAGCATGGGGAGCGAACAGGATTAGATACCCTGGTAGTCCATGCTGTAAACGGTGGGCGTTAGGTGTGGGGACCGGTTTGGTTTCTGTGCCGTAGCTAACGCATTAAGCGCCCCGCCTGGGGAGTACGGCCGCAAGGCTAAA	144502
Bacteria;Firmicutes;Bacilli;Bacillales;Staphylococcaceae;Gemella	AGGAGAGAAAAGTGGAATTCCTAGTGTAGCGGTGAAATGCGTAGAGATTAGGAGGAACACCAGTGGCGAAGGCGGCTTTTTGGCCTGTAACTGACACTGAGGCGCGAAAGCGTGGGGAGCAAACAGGATTAGATACCCTGGTAGTCCACGCCGTAAACGATGAGTGCTAAGTGTTGGTCTCATAAGAGATCAGTGCTGCAGCTAACGCATTAAGCACTCCGCCTGGGGAGTACGACCGCAAGGTTGAA	114330
Bacteria;Firmicutes;Bacilli;Lactobacillales;Carnobacteriaceae;Granulicatella	AGAAGAGGAGAGTGGAATTCCATGTGTAGCGGTGAAATGCGTAGATATATGGAGGAACACCAGTGGCGAAGGCGACTCTCTGGTCTGTAACTGACGCTGAGGCTCGAAAGCGTGGGTAGCAAACAGGATTAGATACCCTGGTAGTCCACGCCGTAAACGATGAGTGCTAAGTGTTGGAGGGTTTCCGCCCTTCAGTGCTGCAGTTAACGCATTAAGCACTCCGCCTGGGGAGTACGACCGCAAGGTTGAA	102489
Bacteria;Actinobacteria;Actinobacteria;Actinomycetales;Micrococcaceae;Rothia	AGACTGGAATTCCTGGTGTAGCGGTGGAATGCGCAGATATCAGGAGGAACACCGATGGCGAAGGCAGGTCTCTGGGCTGTAACTGACGCTGAGAAGCGAAAGCATGGGGAGCGAACAGGATTAGATACCCTGGTAGTCCATGCCGTAAACGTTGGGCACTAGGTGTGGGGGACATTCCACGTTTTCCGCGCCGTAGCTAACGCATTAAGTGCCCCGCCTGGGGAGTACGGCCGCAAGGCTAAA	83932
Bacteria;Firmicutes;Clostridia;Clostridiales;Veillonellaceae;Selenomonas	AGGAGAGGAAAGCGGAATTCCCAGTGTAGCGGTGAAATGCGTAGATATTGGGAAGAACACCAGTGGCGAAGGCGGCTTTCTGGACTGCAACTGACGCTGAGGCTCGAAAGCCAGGGGAGCGAACGGGATTAGATACCCCGGTAGTCCTGGCCGTAAACGATGGATACTAGGTGTGGGAGGTATCGACCCCTACCGTGCCGGAGTTAACGCAATAAGTATCCCGCCTGGGGAGTACGGCCGCAAGGCTGAA	71079
Bacteria;Firmicutes;Clostridia;Clostridiales;Lachnospiraceae;Oribacterium	TGGAGAGGTAAGTGGAATTCCTGGTGTAGCGGTGAAATGCGTAGATATCAGGAAGAACACCGGAGGCGAAGGCGGCTTACTGGACAATAACTGACGTTGAGGCTCGAAAGCGTGGGGATCAAACAGGATTAGATACCCTGGTAGTCCACGCTGTAAACGATGAATACTAGGTGTCGGGGTGCAAAGCATCTCGGTGCCGTCGCTAACGCAATAAGTATTCCACCTGGGGAGTACGTTCGCAAGAATGAA	55770
Bacteria;Proteobacteria;Epsilonproteobacteria;Campylobacterales;Campylobacteraceae;Campylobacter	TCCGTAGAGATCACCAGGAATACCCATTGCGAAGGCGATCTGCTGGAACTCAACTGACGCTAATGCGTGAAAGCGTGGGGAGCAAACAGGATTAGATACCCTGGTAGTCCACGCCCTAAACGATGTATACTAGTTGTTGCTAAGCTAGTCTTGGCAGTAATGCACCTAACGGATTAAGTATACCGCCTGGGGAGTACGGTCGCAAGATTAAA	54814
Bacteria;Firmicutes;Clostridia;Clostridiales;Lachnospiraceae;Johnsonella	CGGAGGGGTAAGCGGAATTCCTAGTGTAGCGGTGAAATGCGTAGATATTAGGAGGAACACCGGAGGCGAAGGCGGCTTACTGGACGACAACTGACGTTGAGGCTCGAAGGCGTGGGGAGCAAACAGGATTAGATACCCTGGTAGTCCACGCAGTAAACGATGAATACTTGGTGTCGGGGAGGTAAACTCTTCGGTGCCGCAAGCAAACGCATTAAGTATTCCACCTGGGGAGTACGTTCGCAAGAATGAA	48627
Bacteria;Proteobacteria;Betaproteobacteria;Burkholderiales;Oxalobacteraceae;Collimonas	GGAATTCCGCATGTAGCAGTGAAATGCGTAGATATGCGGAGGAACACCGATGGCGAAGGCAGCCTCCTGGGATAACACTGACGCTCATGCACGAAAGCGTGGGGAGCAAACAGGATTAGATACCCTGGTAGTCCACGCCCTAAACGATGTCTACTAGTTGTCGGGGATTAATTTCCTTGGTAACGCAGCTAACGCGTGAAGTAGACCGCCTGGGGAGTACGGTCGCAAGATTAAA	43731
Bacteria;Firmicutes;Clostridia;Clostridiales;Lachnospiraceae;Syntrophococcus	CGGAGAGGTAAGTGGAATTCCCAGTGTAGCGGTGAAATGCGTAGATATTGGGAGGAACACCGGTGGCGAAGGCGGCTTACTGGACGATAACTGACGTTGAGGCTCGAAGGCGTGGGGAGCAAACAGGATTAGATACCCTGGTAGTCCACGCGGTAAACGATGAATACTAGGTGTCGGGGGACATAGTCTTTCGGTGCCGCCGCTAACGCATTAAGTATTCCACCTGGGGAGTACGTTCGCAAGAATGAA	38390
Bacteria;Spirochaetes;Spirochaetes;Spirochaetales;Spirochaetaceae;Treponema	AAATCTGTAGATATGCGGAAGAACACCGATGGCGAAGGCAGGATACCGGCGGACGACTGACGCTGAGGTGCGAAGGTGCGGGGAGCAAACAGGATTAGATACCCTGGTAGTCCGCACAGTCAACGATGTACACTGGGCGTGTGCGCAAGAGCGTGCGTGCCGAAGCAAACGCGATAAGTGTACCGCCTGGGGAGTATGCCCGCAAGGGTGAA	32616
Bacteria;Firmicutes;Clostridia;Clostridiales;Lachnospiraceae;Moryella	CGGAGGGGCAGGCGGAATTCCTAGTGTAGCGGTGAAATGCGTAGATATTAGGAAGAACACCGGTGGCGAAGGCGGCCTGCTGGACGAAAACTGACGTTGAGGCTCGAAGGCGTGGGGAGCAAACAGGATTAGATACCCTGGTAGTCCACGCGGTAAACGATGAATACTAGGTGTTGGTGCCCGAAGGGCATCGGTGCCGTCGCAAACGCAATAAGTATTCCACCTGGGGAGTACGTTCGCAAGAATGAA	31525
Bacteria;Bacteroidetes;Flavobacteria;Flavobacteriales;Flavobacteriaceae;Cloacibacterium	GAAGTGGCTGGAATAAGTAGTGTAGCGGTGAAATGCATAGATATTACTTAGAACACCAATTGCGAAGGCAGGTCACTAAGATACAACTGACGCTGAGGGACGAAAGCGTGGGGAGCGAACAGGATTAGATACCCTGGTAGTCCACGCTGTAAACGATGCTAACTCGTTTTTGGTTTTTATGAATCAGAGACTAAGCGAAAGTGATAAGTTAGCCACCTGGGGAGTACGCTCGCAAGAGTGAA	20997
Bacteria;Actinobacteria;Actinobacteria;Coriobacteriales;Coriobacteriaceae;Atopobium	AAGGTGGAATTCCTAGTGTAGCGGTGGAATGCGCAGATATTAGGAAGAACACCAGTGGCGAAGGCGGCCTTCTGGGCCATAACTGACGCTGAGGAGCGAAAGCTAGGGGAGCAAACAGGATTAGATACCCTGGTAGTCCTAGCCGTAAACGATGGACACTAGGTGTGGGGGAATATTTCTTCCGTGCCGCAGCTAACGCATTAAGTGTCCCGCCTGGGGAGTACGGCCGCAAGGCTAAA	20169
Bacteria;Bacteroidetes;Sphingobacteria;Sphingobacteriales;Chitinophagaceae;Parasegetibacter	GGGGAAAGTGGAATTCCTAGTGTAGCGGTGAAATGCGTAGAGATTAGGAGGAACACCAGTGGCGAAGGCGACTTTCTGGGCAACAACTGACGCTGAGGCACGAAAGTGTGGGGAGCAAACAGGATTAGATACCCTGGTAGTCCACACCGTAAACGATGGATACTAGGAGTTGGCAAAAATATTGTCGGTTCCGCAGTTAACGCATTAAGTATCCCACCTGGGGAGTACGACCGCAAGGTTAAA	19600
Bacteria;Firmicutes;Clostridia;Clostridiales;Lachnospiraceae;Catonella	GGGAGAGGCAGGCGGAATTCCTAGTGTAGCGGTGAAATGCTTAGATATTAGGAAGAACACCGGTGGCGAAGGCGGCCTGCTGGACCAAAACTGACGCTGAGGCTCGAAAGCGTGGGTAGCAAACAGGATTAGATACCCTGGTAGTCCACGCTGTAAACGATGAATACTAGGTGCTGGGAGGCATAAGCCTTTCGGTGCCGTCGCAAACGCATTAAGTATTCCACCTGGGGAGTACGTTCGCAAGAATGAA	15046
Bacteria;Firmicutes;Clostridia;Clostridiales;Incertae_Sedis_XI;Parvimonas	AGGAGAGGAAAGTGGAATTCCTAGTGTAGCGGTGAAATGCGTAGATATTAGGAGGAATACCGGTGGCGAAGGCGACTTTCTGGACTTTTACTGACGCTCAGGTACGAAAGCGTGGGGAGCAAACAGGATTAGATACCCTGGTAGTCCACGCCGTAAACGATGAATGCTAGGTGTTGGGAGTCAAATCTCGGTGCCGAAGTTAACACATTAAGCATTCCGCCTGGGGAGTACGGTGGCAACACTGAA	14142
Bacteria;Proteobacteria;Betaproteobacteria;Neisseriales;Neisseriaceae;Kingella	AGAATTCCACGTGTAGCAGTGAAATGCGTAGAGATGTGGAGGAATACCGATGGCGAAGGCAGCCCCCTGGGATAATACTGACGTTCATGCTCGAAAGCGTGGGTAGCAAACAGGATTAGATACCCTGGTAGTCCACGCCCTAAACGATGTCAATTAGCTGTTGGGCAACATGATTGCTTAGTAGCGTAGCTAACGCGTGAAATTGACCGCCTGGGGAGTACGGTCGCAAGATTAAA	13080
Bacteria;Bacteroidetes;Bacteroidia;Bacteroidales;Porphyromonadaceae;Dysgonomonas	GAGGTAGGCGGAATGTGTTGTGTAGCGGTGAAATGCATAGATATAACACAGAACCCCGATTGCGAAGGCAGCTTACTATCATACAACTGACGCTGATGCACGAAAGCGTGGGGATCAAACAGGATTAGATACCCTGGTAGTCCACGCAGTAAACGATGATTACTAGCTGTTAGCGATATATTGTTAGTGGCTAAGCGAAAGCGATAAGTAATCCACCTGGGGAGTACGTTCGCAAGAATGAA	11998
Bacteria;Bacteroidetes;Bacteroidia;Bacteroidales;Porphyromonadaceae;Tannerella	GAAGTAGGCGGAATGCGTGGTGTAGCGGTGAAATGCATAGAGATCACGCAGAACTCCGATTGCGAAGGCAGCTTACTAAGGCATAACTGACACTGAAGCACGAAAGCGTGGGTATCAAACAGGATTAGATACCCTGGTAGTCCACGCAGTAAACGATGATTACTAGGAGTTTGCGATATAGTGTAAGCTCTACAGCGAAAGCGTTAAGTAATCCACCTGGGGAGTACGCCGGCAACGGTGAA	11673
Bacteria;Actinobacteria;Actinobacteria;Actinomycetales;Actinomycetaceae;Actinobaculum	TGACTGGAATTCCTGGTGTAGCGGTGGAATGCGCAGATATCAGGAGGAACACCGATGGCGAAGGCAGGTCACTGGGCTGTTACTGACGCTGAGGAGCGAAAGCGTGGGGAGCGAACAGGATTAGATACCCTGGTAGTCCATGCTGTAAACGTTGGGAACTAGGTGTGGGGTTCTTTCCACGGATTCTGCGCCGGAGCTAACGCATTAAGTTCCCCGCCTGGGGAGTACGGCCGCAAGGCTAAA	8363
Bacteria;Actinobacteria;Actinobacteria;Actinomycetales;Propionibacteriaceae;Tessaracoccus	AGAATGGAATTCCTGGTGGAGCGGTGGAATGCGCAGATATCAGGAGGAACACCGGTGGCGAAGGCGGTTCTCTGGACCTTTCCTGACGCTGAGAAGCGAAAGCGTGGGGAGCGAACAGGCTTAGATACCCTGGTAGTCCACGCCGTAAACGGTGGGTACTAGGTGTGGGGGACATTCCACGTTCTCCGTGCCGTAGCTAACGCATTAAGTACCCCGCCTGGGGAGTACGGCCGCAAGGCTAAA	8171
Bacteria;Proteobacteria;Gammaproteobacteria;Pasteurellales;Pasteurellaceae;Aggregatibacter	AGAATTCCACGTGTAGCGGTGAAATGCGTAGAGATGTGGAGGAATACCGAAGGCGAAGGCAGCCCCTTGGGAATGTACTGACGCTCATGTGCGAAAGCGTGGGGAGCAAACAGGATTAGATACCCTGGTAGTCCACGCTGTAAACGCTGTCGATTTGGGGATTGGGCCTTGAGCTTGGTGCCCGAAGCTAACGTGATAAATCGACCGCCTGGGGAGTACGGCCGCAAGGTTAAA	7274
Bacteria;Firmicutes;Bacilli;Lactobacillales;Aerococcaceae;Abiotrophia	AGAAGAGGAGAGCGGAATTCCATGTGTAGCGGTGAAATGCGTAGATATATGGAGGAACACCAGTGGCGAAGGCGGCTCTCTGGTCTGTAACTGACGCTGAGGCTCGAAAGCGTGGGGAGCAAACAGGATTAGATACCCTGGTAGTCCACGCCGTAAACGATGAGTGCTAAGTGTTGGAGGGGTTCCACCCTTCAGTGCTGGAGTTAACGCAATAAGCACTCCGCCTGGGGAGTACGGCCGCAAGGCTGAA	7141
Bacteria;Proteobacteria;Betaproteobacteria;Neisseriales;Neisseriaceae;Simonsiella	AGAATTCCACGTGTAGCAGTGAAATGCGTAGAGATGTGGAGGAATACCGATGGCGAAGGCAGCCCCCTGGGATAGCACTGACGTTCATGCTCGAAAGCGTGGGTAGCAAACAGGATTAGATACCCTGGTAGTCCACGCCCTAAACGATGTCAATTAGCTGTTGGGGCACTAGATGCCTTAGTAGCGAAGCTAACGCGTGAAATTGACCGCCTGGGGAGTACGGTCGCAAGATTAAA	6666
Bacteria;Firmicutes;Clostridia;Clostridiales;Veillonellaceae;Dialister	CGGAGAGGAAAGTGGAATTCCTAGTGTAGCGGTGAAATGCGTAGAGATTAGGAAGAACACCGGTGGCGAAGGCGACTTTCTGGACGAAAACTGACGCTGAGGCGCGAAAGCGTGGGGAGCAAACAGGATTAGATACCCTGGTAGTCCACGCCGTAAACGATGGATACTAGGTGTAGGAGGTATCGACCCCTCCTGTGCCGGAGTTAACGCAATAAGTATCCCGCCTGGGAAGTACGATCGCAAGATTAAA	6523
Bacteria;Firmicutes;Clostridia;Clostridiales;Lachnospiraceae;Lachnobacterium	AGGAGAGGAAAGTGGAATTCCCGGTGTAGCGGTGAAATGCGTAGATATCGGGAGGAATACCGGTGGCGAAGGCGACTTTCTGGACTATAACTGACGCTGAGGCACGAAAGCGTGGGTAGCAAACAGGATTAGATACCCTGGTAGTCCACGCCGTAAACGATGAACACTAGGTGTCGGGAGGAATTTCGGTGCCGGCGCAAACGCAATAAGTGTTCCGCCTGGGGAGTACGTTCGCAAGAATAAA	6004
Bacteria;Firmicutes;Clostridia;Clostridiales;Peptostreptococcaceae;Peptostreptococcus	AGGAGAGGAAAGTGGAATTCCCAGTGTAGCGGTGAAATGCGTAGATATTGGGAGGAACACCAGTAGCGAAGGCGGCTTTCTGGACTGCAACTGACACTGAGGCACGAAAGCGTGGGTAGCAAACAGGATTAGATACCCTGGTAGTCCACGCTGTAAACGATGAGTACTAGGTGTCGGGGGTTACCCCCCTCGGTGCCGCAGCTAACGCATTAAGTACTCCGCCTGGGGAGTACGCACGCAAGTGTGAA	5501
Bacteria;Firmicutes;Clostridia;Clostridiales;Incertae_Sedis_XIII;Anaerovorax	AGGAGGGGAAAGTGGAATTCCTAGTGTAGCGGTGAAATGCGTAGATATTAGGAGGAACACCAGTGGCGAAGGCGACTTTCTGGACTGTTACTGACACTGAGGCACGAAAGCGTGGGGAGCAAACAGGATTAGATACCCTGGTAGTCCACGCCGTAAACGATGAGCACTAGGTGTCGGGGTCGCAAGACTTCGGTGCCGCAGTTAACGCATTAAGTGCTCCGCCTGGGGAGTACGCACGCAAGTGTAAA	5379
Bacteria;Proteobacteria;Gammaproteobacteria;Cardiobacteriales;Cardiobacteriaceae;Cardiobacterium	GGAATTTCCAGTGTAGCAGTGAAATGCGTAGATATTGGAAGGAACACCGATGGCGAAGGCAGCTTTCTGGGTCGATACTGACGCTCATGTGCGAAAGCGTGGGGAGCAAACAGGATTAGATACCCTGGTAGTCCACGCCCTAAACGATGTCAACTAGGCGTCGGGTTGTTAAAGACTCGGTGCCGGAGCTAACGCATTAAGTTGACCGCCTGGGGAGTACGGCCGCAAGGTTGAA	5224
Bacteria;Firmicutes;Clostridia;Clostridiales;Incertae_Sedis_XIII;Mogibacterium	AGGAGGGGAAAGCGGAATTCCTAGTGTAGCGGTGAAATGCGTAGATATTAGGAGGAACACCAGCGGCGAAGGCGGCTTTCTGGACTGTAACTGACACTGAGGCACGAAAGCGTGGGTAGCAAACAGGATTAGATACCCTGGTAGTCCACGCCGTAAACGATGAGCACTAGGTGTTGGGCCCGTTAGGGCTCAGTGCCGCAGTTAACGCAATAAGTGCTCCGCCTGGGGAGTACGCTCGCAAGAGTAAA	5002
Bacteria;Proteobacteria;Betaproteobacteria;Burkholderiales;Comamonadaceae;Simplicispira	GGAATTCCGCGTGTAGCAGTGAAATGCGTAGATATGCGGAGGAACACCGATGGCGAAGGCAGTCTCCTGGGCCTGCACTGACGCTCATGCACGAAAGCGTGGGGAGCAAACAGGATTAGATACCCTGGTAGTCCACGCCCTAAACGATGTCAACTGGTTGTTGGGAATTCATTTTTTCAGTAACGAAGCTAACGCGTGAAGTTGACCGCCTGGGGAGTACGGCCGCAAGGTTGAA	3513
Bacteria;Proteobacteria;Gammaproteobacteria;Pasteurellales;Pasteurellaceae;Haemophilus	AGAATTCCACGTGTAGCGGTGAAATGCGTAGAGATGTGGAGGAATACCGAAGGCGAAGGCAGCCCCTTGGGAATGTACTGACGCTCATGTGCGAAAGCGTGGGGAGCAAACAGGATTAGATACCCTGGTAGTCCACGCTGTAAACGCTGTCGATTTGGGGGTTGGGGTTTAACTCTGGCGCCCGTAGCTAACGTGATAAATCGACCGCCTGGGGAGTACGGCCGCAAGGTTAAA	3309
Bacteria;Proteobacteria;Gammaproteobacteria;Pseudomonadales;Moraxellaceae;Moraxella	AGAATTCCAGGTGTAGCGGTGAAATGCGTAGAGATCTGGAGGAATACCGATGGCGAAGGCAGCTCCCTGGCATCATACTGACACTGAGGTGCGAAAGCGTGGGTAGCAAACAGGATTAGATACCCTGGTAGTCCACGCCGTAAACGATGTCTACCAGTCGTTGGGTCTTTTAAAGACTTAGTGACGCAGTTAACGCAATAAGTAGACCGCCTGGGGAGTACGGCCGCAAGGTTAAA	3028
Bacteria;Firmicutes;Erysipelotrichi;Erysipelotrichales;Erysipelotrichaceae;Sharpea	GGTAGAGGTAAATGGAATTTCTAGTGTAGCGGTGAAATGCGTAGATATTAGAAGGAACACCAGTGGCGAAGGCGATTTACTGGGCCAACACTGACGCTGAGACACGAAAGCGTGGGTAGCAAATAGGATTAGATACCCTAGTAGTCCACGCTGTAAACGATGGATACTAAGTGTCGGGCAACCGGTGCTGAAGTTAACACATTAAGTATCCCACCTGAGTAGTACGGTCGCAAGACTGAA	3024
Bacteria;Firmicutes;Clostridia;Clostridiales;Eubacteriaceae;Eubacterium	AGGAGAGGAAAGCGGAATTCCTAGTGTAGCGGTGGAATGCATAGATATTAGGAGGAACATCAGCGGCGAAGGCGGCTTTCTGGACTGCAACTGACACTGAGGTACGAAAGCGTGGGGAGCAAACAGGATTAGATACCCTGGTAGTCCACGCCGTAAACGATGAGCACTAGGTGTCGGGGTCGTAAGGCTTCGGTGCCGTAGTTAACGCATTAAGTGCTCCGCCTGGGGAGTACGCACGCAAGTGTGAA	2991
Bacteria;Firmicutes;Clostridia;Clostridiales;Clostridiaceae;Clostridium	AGGAGAGGAAAGTAGAATTCCTAGTGTAGCGGTGAAATGCGTAGAGATTAGGAAGAATACCAGTGGCGAAGGCGACTTTCTGGACTGTAACTGACACTGAGGCTCGAAAGCGTGGGGAGCAAACAGGATTAGATACCCTGGTAGTCCACGCCGTAAACGATGAATACTAGGTGTAGGGGTTGTCATGACCTCTGTGCCGCCGCTAACGCATTAAGTATTCCGCCTGGGGAGTACGGTCGCAAGATTAAA	2507
Bacteria;Fusobacteria;Fusobacteria;Fusobacteriales;Leptotrichiaceae;Sneathia	GTAATACTAGAGTACTGGAAAGGTGGGTGGAACTACACGAGTAGAGGTGAAATTCGTAGATATGTGTAGGAATGCCGATGATGAAGATAACTCACTGGACAGAAACTGACGCTGAAGTGCGAAAGCTAGGGGAGCAAACAGGATTAGATACCCTGGTAGTCCTAGCTGTAAACGATGATTACTGGGTGTGGGGATGAGAAGTCTCTGTGCCGAAGCAAAAGCGATAAGTAATCCGCCTGGGGAGTACGTTCGCAAGAATGAA	2502
Bacteria;Firmicutes;Clostridia;Clostridiales;Peptococcaceae;Peptococcus	TGGAGAGGTAAGTGGAATTCCTAGTGTAGCGGTGGAATGCGTAGATATTAGGAGGAACACCAGTGGCGAAGGCGACTTACTGGCCAATAACTGACGCTGAGGCGCGAAAGCGTGGGGAGCAAACAGGATTAGATACCCTGGTAGTCCACGCCGTAAACGATGAGTACTAGGTGTCGGTTGTTTCGAAACAATCGGTGCCGGAGTAAACACAATAAGTACTCCGCCTGGGGAGTACGGTCGCAAGACTGAA	2485
Bacteria;Firmicutes;Clostridia;Clostridiales;Peptostreptococcaceae;Filifactor	AGGAGAGGAAAGTGGAATTCCTAGTGTAGCGGTGAAATGCGTAGATATTAGGAGGAATACCAGTGGCGAAGGCGACTTTCTGGACTGCAACTGACACTGAGGCACGAAAGCGTGGGGAGCAAACAGGATTAGATACCCTGGTAGTCCACGCCGTAAACGATGAGTACTAGGTGTCGGGTGAAGAACTCGGTGCCGAAGTTAACACATTAAGTACTCCGCCTGGGGAGTACGCTCGCAAGAGTAAA	2381
Bacteria;Firmicutes;Clostridia;Clostridiales;Lachnospiraceae;Butyrivibrio	TGGAGAGGTAAGCGGAATTCCTGGTGTAGCGGTGAAATGCGTAGATATCAGGAAGAACATCGGCGGCGAAGGCGGCTTACTGGACAGCAACTGACGTTGAGGCTCGAAGGCGTGGGGAGCAAACAGGATTAGATACCCTGGTAGTCCACGCGGTAAACGATGAATACTAGGTGTTGGGAGACAAAGTTTTTCAGTGCCGAAGCAAACGTGATAAGTATTCCACCTGGGGAGTACGTTCGCAAGAATGAA	2133
Bacteria;Bacteroidetes;Flavobacteria;Flavobacteriales;Flavobacteriaceae;Chryseobacterium	GAAGTAGCTGGAATAAGTAGTGTAGCGGTGAAATGCATAGATATTACTTAGAACACCAATTGCGAAGGCAGGTTACTAAGATACAACTGACGCTGATGGACGAAAGCGTGGGGAGCGAACAGGATTAGATACCCTGGTAGTCCACGCTGTAAACGATGCTAACTCGTTTTTGGTTTATATATGAATCAGAGACTAAGCGAAAGTGATAAGTTAGCCACCTGGGGAGTACGCTCGCAAGAGTGAA	1785
Bacteria;Proteobacteria;Gammaproteobacteria;Pseudomonadales;Moraxellaceae;Enhydrobacter	AGAATTCCAGGTGTAGCGGTGAAATGCGTAGAGATCTGGAGGAATACCGATGGCGAAGGCAGCACCCTGGCATAATACTGACACTGAGGTTCGAAAGCGTGGGTAGCAAACAGGATTAGATACCCTGGTAGTCCACGCCGTAAACGATGTCTACTAGCCGTTGGGGTCCATGAGACTTTAGTGGCGCAGTTAACGCGATAAGTAGACCGCCTGGGGAGTACGGCCGCAAGGTTAAA	1773
Bacteria;Actinobacteria;Actinobacteria;Actinomycetales;Propionibacteriaceae;Propionibacterium	AGAATGGAATTCCTGGTGGAGCGGTGGAATGCGCAGATATCAGGAGGAACACCAGTGGCGAAGGCGGTTCTCTGGGCCTTTCCTGACGCTGAGGAGCGAAAGCGTGGGGAGCGAACAGGCTTAGATACCCTGGTAGTCCACGCTGTAAACGGTGGGTACTAGGTGTGGGGTCCATTCCACGGGTTCCGTGCCGTAGCTAACGCTTTAAGTACCCCGCCTGGGGAGTACGGCCGCAAGGCTAAA	1653
Bacteria;Actinobacteria;Actinobacteria;Actinomycetales;Actinomycetaceae;Mobiluncus	TGGCTGGAATTCCTGGTGTAGCGGTGGAATGCGCAGATATCAGGAAGAACACCGATGGCGAAGGCAGGCCACTGGGCCGTCACTGACGCTGAGGAGCGAAAGCGTGGGGAGCGAACAGGATTAGATACCCTGGTAGTCCACGCTGTAAACGTTGGGAACTAGGTGTGGGGTCTGTTCCACGGATTCTGCGCCGGAGCTAACGCGTTAAGTTCCCCGCCTGGGGAGTACGGCCGCAAGGCTAAA	1621
Bacteria;Firmicutes;Clostridia;Clostridiales;Incertae_Sedis_XIV;Blautia	CGGAGAGGAAAGCGGAATTCCTAGTGTAGCGGTGAAATGCGTAGATATTAGGAGGAACACCAGTGGCGAAGGCGGCTTTCTGGACGATGACTGACGTTGAGGCTCGAAAGCGTGGGGAGCAAACAGGATTAGATACCCTGGTAGTCCACGCCGTAAACGATGAATACTAGGTGTCGGGTGGCAAAGCCATTCGGTGCCGCAGCAAACGCAATAAGTATTCCACCTGGGGAGTACGTTCGCAAGAATGAA	1501
Bacteria;Fusobacteria;Fusobacteria;Fusobacteriales;Leptotrichiaceae;Streptobacillus	GAAAGACTAGAGTACTGGAAAGGTGGGTGGAACTACACGAGTAGAGGTGAAATTCGTAGATATGTGTAGGAATGCCGATGATGAAGATAACTCACTGGACAGAAACTGACGCTGAAGTGCGAAAGCTAGGGGAGCAAACAGGATTAGATACCCTGGTAGTCCTAGCTGTAAACGATGATCACTGGGTGTGGGGATGAATAGTCTCTGTGCCGAAGCAAAAGCGATAAGTGATCCGCCTGGGGAGTACGTACGCAAGTATGAA	1265
Bacteria;Firmicutes;Clostridia;Clostridiales;Ruminococcaceae;Lactonifactor	TGGAGAGGTAAGTGGAATTCCTGGTGTAGCGGTGAAATGCGTAGAGATCAGGAAGAACACCGGAGGCGAAGGCGGCTTACTGGACAAAGACTGACGTTGAGGCTCGAAAGCGTGGGAAGCAAACAGGATTAGATACCCTGGTAGTCCACGCCGTAAACGATGAATACTAGGTGTCGGTCTCCGAAGGAGATCGGTGCCGACGCAAACGCAATAAGTATTCCACCTGGGGAGTACGTTCGCAAGAATGAA	1191
Bacteria;Firmicutes;Bacilli;Lactobacillales;Lactobacillaceae;Lactobacillus	AGAAGAGGAGAGTGGAACTCCATGTGTAGCGGTGGAATGCGTAGATATATGGAAGAACACCAGTGGCGAAGGCGGCTCTCTGGTCTGCAACTGACGCTGAGGCTCGAAAGCATGGGTAGCGAACAGGATTAGATACCCTGGTAGTCCATGCCGTAAACGATGAGTGCTAAGTGTTGGGAGGTTTCCGCCTCTCAGTGCTGCAGCTAACGCATTAAGCACTCCGCCTGGGGAGTACGACCGCAAGGTTGAA	1090
Bacteria;Bacteroidetes;Bacteroidia;Bacteroidales;Prevotellaceae;Xylanibacter	GACGCCGGCGGAATTCGTCGTGTAGCGGTGAAATGCTTAGATATGACGAGGAACTCCGATTGCGAAGGCAGCTGGCGAGTGCGCAACTGACGCTAATGCTCGAAGGCGCGGGTATCGAACAGGATTAGATACCCTGGTAGTCCGCGCTGTAAACGATGGATGCCCGCCGTGGGTATTTTTTATTTCCGCGGCCAAGCGAAAGCGTTAAGCATCCCACCTGGGGAGTACGCCGGCAACGGTGAA	1045
Bacteria;Bacteroidetes;Flavobacteria;Flavobacteriales;Flavobacteriaceae;Riemerella	GAAGTAGCTGGAATAAGTAGTGTAGCGGTGAAATGCATAGATATTACTTAGAACACCAATTGCGAAGGCAGGTTACTAAGATAAGACTGACGCTGAGGGACGAAAGCGTGGGGAGCGAACAGGATTAGATACCCTGGTAGTCCACGCTGTAAACGATGCTGACTCGTTTTTGGTTTTTAGGGATCAGAGACTAAGCGAAAGTGATAAGTCAGCCACCTGGGGAGTACGACCGCAAGGTTGAA	991
Bacteria;Bacteroidetes;Bacteroidia;Bacteroidales;Porphyromonadaceae;Parabacteroides	GAGGTAGGCGGAATGCGTGGTGTAGCGGTGAAATGCATAGATATCACGCAGAACTCCGATTGCGAAGGCAGCTTACTAAACCATAACTGACACTGAAGCACGAAAGCGTGGGGATCAAACAGGATTAGATACCCTGGTAGTCCACGCAGTAAACGATGATTACTAGGAGTTTGCGATACAATGTAAGCTCTACAGCGAAAGCGTTAAGTAATCCACCTGGGGAGTACGCCGGCAACGGTGAA	920
Bacteria;Firmicutes;Clostridia;Clostridiales;Veillonellaceae;Anaeroglobus	CGGAGAGGAAAGCGGAATTCCTAGTGTAGCGGTGAAATGCGTAGATATTAGGAGGAACACCGGTGGCGAAAGCGGCTTTCTGGACGACAACTGACGCTGAGGCGCGAAAGCCAGGGGAGCAAACGGGATTAGATACCCCGGTAGTCCTGGCCGTAAACGATGGGTACTAGGTGTAGGAGGTATCGACCCCTCCTGTGCCGGAGTTAACGCAATAAGTACCCCGCCTGGGGAGTACGGCCGCAAGGCTGAA	825
Bacteria;Proteobacteria;Gammaproteobacteria;Xanthomonadales;Xanthomonadaceae;Stenotrophomonas	GGAATTCCTGGTGTAGCAGTGAAATGCGTAGAGATCAGGAGGAACATCCATGGCGAAGGCAGCTACCTGGACCAACACTGACACTGAGGCACGAAAGCGTGGGGAGCAAACAGGATTAGATACCCTGGTAGTCCACGCCCTAAACGATGCGAACTGGATGTTGGGTGCAATTTGGCACGCAGTATCGAAGCTAACGCGTTAAGTTCGCCGCCTGGGGAGTACGGTCGCAAGACTGAA	823
Bacteria;Proteobacteria;Betaproteobacteria;Burkholderiales;Comamonadaceae;Delftia	GGAATTCCGCGTGTAGCAGTGAAATGCGTAGATATGCGGAGGAACACCGATGGCGAAGGCAATCCCCTGGACCTGTACTGACGCTCATGCACGAAAGCGTGGGGAGCAAACAGGATTAGATACCCTGGTAGTCCACGCCCTAAACGATGTCAACTGGTTGTTGGGAATTAGTTTTCTCAGTAACGAAGCTAACGCGTGAAGTTGACCGCCTGGGGAGTACGGCCGCAAGGTTGAA	813
Bacteria;Firmicutes;Clostridia;Clostridiales;Ruminococcaceae;Faecalibacterium	TGCAGAGGTAGGCGGAATTCCCGGTGTAGCGGTGGAATGCGTAGATATCGGGAGGAACACCAGTGGCGAAGGCGGCCTACTGGGCACCAACTGACGCTGAGGCTCGAAAGTGTGGGTAGCAAACAGGATTAGATACCCTGGTAGTCCACACCGTAAACGATGATTACTAGGTGTTGGAGGATTGACCCCTTCAGTGCCGCAGTTAACACAATAAGTAATCCACCTGGGGAGTACGACCGCAAGGTTGAA	771
Bacteria;Bacteroidetes;Bacteroidia;Bacteroidales;Rikenellaceae;Alistipes	GCGGTAGGCGGAATGTATGGTGTAGCGGTGAAATGCTTAGAGATCATACAGAACACCGATTGCGAAGGCAGCTTACCAAACTATATCTGACGTTGAGGCACGAAAGCGTGGGGAGCAAACAGGATTAGATACCCTGGTAGTCCACGCAGTAAACGATGATAACTCGTTGTCGGCGATACACAGTCGGTGACTAAGCGAAAGCGATAAGTTATCCACCTGGGGAGTACGTTCGCAAGAATGAA	730
Bacteria;Proteobacteria;Gammaproteobacteria;Pasteurellales;Pasteurellaceae;Phocoenobacter	AGAATTCCACGTGTAGCAGTGAAATGCGTAGAGATGTGGAGGAATACCGATGGCGAAGGCAGCCTCCTGGGATAACACTGACGTTCATGCTCGAAAGCGTGGGTAGCAAACAGGATTAGATACCCTGGTAGTCCACGCTGTAAACGATGTCGATTTGGGGGTTGAACTTTAAGTTTGGCGCCCGTAGCTAACGTGATAAATCGACCGCCTGGGGAGTACGGCCGCAAGGTTAAA	676
Bacteria;Firmicutes;Erysipelotrichi;Erysipelotrichales;Erysipelotrichaceae;Solobacterium	TGGAGAGGCAAGTGGAATTCCATGTGTAGCGGTAAAATGCGTAGATATATGGAGGAACACCAGTGGCGAAGGCGGCTTGCTAGCCAAAGACTGACGCTCATGCACGAAAGCGTGGGGAGCAAATAGGATTAGATACCCTAGTAGTCCACGCCGTAAACGATGAATACTAAGTATTGGGGAAACTCAGTGCTGCAGCTAACGCAATAAGTATTCCGCCTGTGGAGTATGCACGCAAGTGTGAA	672
Bacteria;Bacteroidetes;Bacteroidia;Bacteroidales;Rikenellaceae;Rikenella	GCCGTGGGAGGAATGAGTAGTGTAGCGGTGAAATGCATAGATATTACTCAGAACCCCAATTGCGAAGGCATCTCACGAAGCAGGTATTGACGCTGAGGCACGAAAGCGTGGGTATCAAACAGGATTAGATACCCTGGTAGTCCACGCTGTAAACGATGATAACTAACCGCCGGCGATATAGTGTCGGTGGCCAAGCGAAAGCGATAAGTTATCCACCTGGGGAGTACGACCGCAAGGTTGAA	623
Bacteria;Bacteroidetes;Sphingobacteria;Sphingobacteriales;Cytophagaceae;Flectobacillus	GTCGTGGGAGGAATGTGTGGTGTAGCGGTGAAATGCATAGATATCACACAGAACACCGATTGCGAAGGCATCTCACGAGAGCGTTATTGACGCTGATGCACGAAAGCGCGGGTATCGAACAGGATTAGATACCCTGGTAGTCCGCGCTGTAAACGATGATGACTAACTGTTGGTTCCAATGGGATCAGTGGTCAAGCGAAAGCGTTAAGTCATCCACCTGGGGAGTACGGCCGCAAGGCTGAA	608
Bacteria;Firmicutes;Clostridia;Clostridiales;Clostridiaceae;Oxobacter	AGGAGAGGAAAGCGGAATTCCTAGTGTAGCGGTGAAATGCGTAGATATTAGGAGGAACACCGGTGGCGAAGGCGGCTTTCTGGACTGAAACTGACGCTGAGGCACGAAAGCGTGGGGAGCAAACAGGATTAGATACCCTGGTAGTCCACGCTGTAAACGATGAGTGCTAGGTGCTGGCCTATAGAGGGTCGGTGCCGAAGTTAACGCAATAAGCACTCCACCTGGGGAGTACGGCCGCAAGGCTGAA	601
Bacteria;Firmicutes;Clostridia;Clostridiales;Veillonellaceae;Centipeda	AGGAGAGGAAAGCGGAATTCCCAGTGTAGCGGTGAAATGCGTAGATATTGGGAAGAACACCAGTGGCGAAGGCGGCTTTCTGGACTGCAACTGACGCTGAGGCTCGAAAGCCAGGGGAGCGAACGGGATTAGATACCCCGGTAGTCCTGGCCGTAAACGATGGATACTAGGTGTGGGAGGTATCGACCCCTACCGTGCCGGAGTTAACGCAATAAGTACCCCGCCTGGGGAGTACGACCGCAAGGTTGAA	598
Bacteria;Firmicutes;Clostridia;Clostridiales;Lachnospiraceae;Coprococcus	CGGAGAGGTAAGCGGAATTCCTAGTGTAGCGGTGAAATGCGTAGATATTAGGAGGAACACCAGTGGCGAAGGCGGCTTACTGGACGATCACTGACGTTGAGGCTCGAAAGCGTGGGGAGCAAACAGGATTAGATACCCTGGTAGTCCACGCCGTAAACGATGACTACTAGGTGTCGGGGAGCAAAGCTCTTCGGTGCCGCAGCAAACGCAATAAGTAGTCCACCTGGGGAGTACGTTCGCAAGAATGAA	577
Bacteria;Firmicutes;Clostridia;Clostridiales;Peptostreptococcaceae;Sporacetigenium	AGGAGAGGAGAGTGGAATTCCTAGTGTAGCGGTGAAATGCGTAGATATTAGGAGGAACACCAGTTGCGAAGGCGGCTCTCTGGACTGTAACTGACGCTGAGGCACGAAAGCGTGGGGAGCAAACAGGATTAGATACCCTGGTAGTCCACGCTGTAAACGATGAGTACTAGGTGTCGGGGGTTACCCCCTTCGGTGCCGCAGCTAACGCATTAAGTACTCCGCCTGGGAAGTACGCTCGCAAGAGTGAA	554
Bacteria;Bacteroidetes;Bacteroidia;Bacteroidales;Prevotellaceae;Hallella	AACGTTGGCGGAATTCGTCGTGTAGCGGTGAAATGCTTAGATATGACGAGGAACCCCGATTGCGAAGGCAGCTGACGGGAGCATAACTGACGCTGAAGCTCGAAGGTGCGGGTATCGAACAGGATTAGATACCCTGGTAGTCCGCACGGTAAACGATGGATGCCCGCCGTCCGCCCTTTTATTGGGCGTGTGGCCAAGCGAAAGCATTAAGCATCCCACCTGGGGAGTACGCCGGCAACGGTGAA	543
Bacteria;Firmicutes;Clostridia;Clostridiales;Lachnospiraceae;Shuttleworthia	CGGAGGGGTAAGCGGAATTCCTGGTGTAGCGGTGAAATGCGTAGATATCAGGAAGAACACCGGAGGCGAAGGCGGCTTACTGGACGATTACTGACGCTGAGGCTCGAAAGCGTGGGGAGCGAACAGGATTAGATACCCTGGTAGTCCACGCTGTAAACGATGAATACTAGGTGTCGGTACCCGAAGGGTATCGGTGCCGTCGCAAACGCATTAAGTATTCCACCTGGGGAGTACGTTCGCAAGAATGAA	533
Bacteria;Firmicutes;Bacilli;Bacillales;Staphylococcaceae;Staphylococcus	AGAAGAGGAAAGTGGAATTCCATGTGTAGCGGTGAAATGCGCAGAGATATGGAGGAACACCAGTGGCGAAGGCGACTTTCTGGTCTGTAACTGACGCTGATGTGCGAAAGCGTGGGGATCAAACAGGATTAGATACCCTGGTAGTCCACGCCGTAAACGATGAGTGCTAAGTGTTAGGGGGTTTCCGCCCCTTAGTGCTGCAGCTAACGCATTAAGCACTCCGCCTGGGGAGTACGACCGCAAGGTTGAA	502
Bacteria;Proteobacteria;Gammaproteobacteria;Pseudomonadales;Pseudomonadaceae;Pseudomonas	GGAATTTCCTGTGTAGCGGTGAAATGCGTAGATATAGGAAGGAACACCAGTGGCGAAGGCGACCACCTGGACTAATACTGACACTGAGGTGCGAAAGCGTGGGGAGCAAACAGGATTAGATACCCTGGTAGTCCACGCCGTAAACGATGTCAACTAGCCGTTGGAAGCCTTGAGCTTTTAGTGGCGCAGCTAACGCATTAAGTTGACCGCCTGGGGAGTACGGCCGCAAGGTTAAA	477
Bacteria;Proteobacteria;Gammaproteobacteria;Pseudomonadales;Moraxellaceae;Acinetobacter	AGAATTCCAGGTGTAGCGGTGAAATGCGTAGAGATCTGGAGGAATACCGATGGCGAAGGCAGCCATCTGGCCTAATACTGACGCTGAGGTACGAAAGCATGGGGAGCAAACAGGATTAGATACCCTGGTAGTCCATGCCGTAAACGATGTCTACTAGCCGTTGGGGCCTTTGAGGCTTTAGTGGCGCAGCTAACGCGATAAGTAGACCGCCTGGGGAGTACGGTCGCAAGACTAAA	461
Bacteria;Proteobacteria;Betaproteobacteria;Burkholderiales;Comamonadaceae;Roseateles	GGAATTCCGCGTGTAGCAGTGAAATGCGTAGATATGCGGAGGAACACCGATGGCGAAGGCAATCCCCTGGACCTGTACTGACGCTCATGCACGAAAGCGTGGGGAGCAAACAGGATTAGATACCCTGGTAGTCCACGCCCTAAACGATGTCAACTGGTTGTTGGGAGGGTTTCTTCTCAGTAACGTAGCTAACGCGTGAAGTTGACCGCCTGGGGAGTACGGCCGCAAGGTTGAA	440
Bacteria;Proteobacteria;Gammaproteobacteria;Enterobacteriales;Enterobacteriaceae;Cronobacter	AGAATTCCAGGTGTAGCGGTGAAATGCGTAGAGATCTGGAGGAATACCGGTGGCGAAGGCGGCCCCCTGGACGAAGACTGACGCTCAGGTGCGAAAGCGTGGGGAGCAAACAGGATTAGATACCCTGGTAGTCCACGCCGTAAACGATGTCGACTTGGAGGTTGTGCCCTTGAGGCGTGGCTTCCGGAGCTAACGCGTTAAGTCGACCGCCTGGGGAGTACGGCCGCAAGGTTAAA	429
Bacteria;Firmicutes;Clostridia;Clostridiales;Ruminococcaceae;Ruminococcus	AGGAGAGGTAAGTGGAATTCCTAGTGTAGCGGTGAAATGCGTAGATATTAGGAGGAACACCAGTGGCGAAGGCGGCTTACTGGACTGTAACTGACGTTGAGGCTCGAAAGCGTGGGGAGCAAACAGGATTAGATACCCTGGTAGTCCACGCCGTAAACGATGATTACTAGGTGTTGGTGGGTATGACCCATCGGTGCCGCAGCAAACGCAATAAGTAATCCACCTGGGGAGTACGTTCGCAAGAATGAA	381
Bacteria;Firmicutes;Clostridia;Clostridiales;Lachnospiraceae;Roseburia	CGGAGGGGTAAGTGGAATTCCTAGTGTAGCGGTGAAATGCGTAGATATTAGGAGGAACACCAGTGGCGAAGGCGGCTTACTGGACGATTACTGACGCTGAGGCTCGAAAGCGTGGGGAGCAAACAGGATTAGATACCCTGGTAGTCCACGCCGTAAACGATGAATACTAGGTGTCGGGGAGCATTGCTCTTCGGTGCCGCAGCAAACGCAATAAGTATTCCACCTGGGGAGTACGTTCGCAAGAATGAA	364
Bacteria;Bacteroidetes;Flavobacteria;Flavobacteriales;Flavobacteriaceae;Epilithonimonas	GAAGTAGCTGGAATAAGTAGTGTAGCGGTGAAATGCATAGATATTACTTAGAACACCAATTGCGAAGGCAGGTTACTAAGATACAACTGACGCTGATGGACGAAAGCGTGGGGAGCGAACAGGATTAGATACCCTGGTAGTCCACGCTGTAAACGATGCTAACTCGTTTTTGGTTTTTATATGGATCAGAGACTAAGCGAAAGTGATAAGTTAGCCACCTGGGGAGTACGCTCGCAAGAGTGAA	363
Bacteria;Firmicutes;Clostridia;Clostridiales;Veillonellaceae;Schwartzia	AGTAGAGGAAAGCGGAATTCAATGTGTAGCGGTGGAATGCGTAGATATATTGAAGAACATCAGTGGCGAAGGCGGCTTTCTGGACTATAACTGACACTGAGGCACGAAAGCGTGGGGAGCAAACAGGATTAGATACCCTGGTAGTCCACGCCGTAAACGATGGATACTAGATGCAGGAGGTATTCACTCCTTCTGTGTCGCAGCTAACGCAATAAGTATCCCGCCTGGGGAGTACGATCGCAAGATTAAA	362
Bacteria;Actinobacteria;Actinobacteria;Bifidobacteriales;Bifidobacteriaceae;Bifidobacterium	AGACTGGAATTCCCGGTGTAACGGTGGAATGTGTAGATATCGGGAAGAACACCAATGGCGAAGGCAGGTCTCTGGGCCGTTACTGACGCTGAGGAGCGAAAGCGTGGGGAGCGAACAGGATTAGATACCCTGGTAGTCCACGCCGTAAACGGTGGATGCTGGATGTGGGGCCCGTTCCACGGGTTCCGTGTCGGAGCTAACGCGTTAAGCATCCCGCCTGGGGAGTACGGCCGCAAGGCTAAA	315
Bacteria;Bacteroidetes;Sphingobacteria;Sphingobacteriales;Sphingobacteriaceae;Parapedobacter	GTCGTGGGAGGAATGTGTGGTGTAGCGGTGAAATGCATAGATATCACACAGAACACCGATTGCGAAGGCATCTCACGAGAGCGTTATTGACGCTGATGCACGAAAGCGCGGGTATCGAACAGGATTAGATACCCTGGTAGTCCGCGCTGTAAACGATGATGACTAACCGTTGGTCTGGTATGGATCAGTGGTCAAGCGAAAGCGTTAAGTCATCCACCTGGGGAGTACGGCCGCAAGGCTGAA	305
Bacteria;Firmicutes;Clostridia;Clostridiales;Ruminococcaceae;Oscillibacter	CGGAGAGGTAATCGGAATTCCTTGTGTAGCGGTGAAATGCGTAGATATAAGGAAGAACACCAGTGGCGAAGGCGGATTACTGGACGGTAACTGACGGTGAGGCGCGAAAGCGTGGGGAGCGAACAGGATTAGATACCCTGGTAGTCCACGCTGTAAACGATGGATACTAGGTGTGCGGGGACTGACCCCCTGCGTGCCGCAGTTAACACAATAAGTATCCCACCTGGGGAGTACGATCGCAAGGTTGAA	286
Bacteria;Firmicutes;Clostridia;Clostridiales;Veillonellaceae;Megasphaera	CGGAGAGGAAAGCGGAATTCCTAGTGTAGCGGTGAAATGCGTAGATATTAGGAGGAACACCGGTGGCGAAAGCGGCTTTCTGGACGACAACTGACGCTGAGGCGCGAAAGCCAGGGGAGCAAACGGGATTAGATACCCCGGTAGTCCTGGCCGTAAACGATGGGTACTAGGTGTGGGAGGTATCGACCCCTTCCGTGCCGGAGTTAACGCAATAAGTACCCCGCCTGGGGAGTACGGCCGCAAGGTTGAA	285
Bacteria;Proteobacteria;Gammaproteobacteria;Pasteurellales;Pasteurellaceae;Nicoletella	AGAATTCCACGTGTAGCGGTGAAATGCGTAGAGATGTGGAGGAATACCGAAGGCGAAGGCAGCCCCTTGGGAATGTACTGACGCTCATGTGCGAAAGCGTGGGGAGCAAACAGGATTAGATACCCTGGTAGTCCACGCCGTAAACGATGAGTGCTAGGTGTTGGGTCCTTTCCGGGACTCAGTGCCGCAGCTAACGCATTAAGCACTCCGCCTGGGGAGTACGACCGCAAGGTTGAA	279
Bacteria;Actinobacteria;Actinobacteria;Coriobacteriales;Coriobacteriaceae;Olsenella	AAGGCGGAATTCCCAGTGTAGCGGTGGAATGCGCAGATATTGGGAAGAACACCGGTGGCGAAGGCGGCCTTCTGGGCCACGACTGACGCTGAGGCGCGAAAGCTAGGGGAGCGAACAGGATTAGATACCCTGGTAGTCCTAGCCGTAAACGATGGACACTAGGTGTGGGGGGAGGATCCCTCCGTGCCGCAGCCAACGCATTAAGTGTCCCGCCTGGGGAGTACGGCCGCAAGGCTAAA	268
Bacteria;Bacteroidetes;Bacteroidia;Bacteroidales;Porphyromonadaceae;Barnesiella	GAGGCAGGCGGAATGCGTGGTGTAGCGGTGAAATGCATAGATATCACGCAGAACCCCGATTGCGAAGGCAGCCTGCTAGGGTGCGACAGACGCTGAGGCACGAAAGCGTGGGTATCGAACAGGATTAGATACCCTGGTAGTCCACGCAGTAAACGATGAATACTAACTGTTTGCGATACAATGTAAGCGGTACAGCGAAAGCGTTAAGTATTCCACCTGGGGAGTACGCCGGCAACGGTGAA	264
Bacteria;Bacteroidetes;Bacteroidia;Bacteroidales;Bacteroidales-incertae-sedis;Phocaeicola	TGGGTACATGGAATTCGTGGTGTAGCGGTGAAATGCATAGATATCACGAAGAACTCCGAAAGCGTAGGCATTGTACCATAGCGCCACTGACATTGATGCTCGAAGGTGCGGGAATCAAACAGGATTAGATACCCTGGTAGTCCGCACAGTAAACGATGAATGCTCGACGTTGTCGATATACTGTCAGCGTCCAAGCGAAAGCGTTAAGCATTCCACCTGGGGAGTACGCCGGCAACGGTGAA	254
Bacteria;Actinobacteria;Actinobacteria;Bifidobacteriales;Bifidobacteriaceae;Parascardovia	AGACTGGAATTCTCGGTGTAACGGTGGAATGTGTAGATATCGGGAAGAACACCTATGGCGAAGGCAGGTCTCTGGGCTGTTACTGACGCTGAGGAGCGAAAGCGTGGGGAGCGAACAGGATTAGATACCCTGGTAGTCCATGCTGTAAACGGTGGACGCTGGATGTGGGGCCCATTTCCACGGGTTCTGTGTCGGAGCTAACGCGTTAAGCGTCCCGCCTGGGGAGTACGGCCGCAAGGTTAAA	228
Bacteria;Bacteroidetes;Sphingobacteria;Sphingobacteriales;Cytophagaceae;Effluviibacter	GAGGCTGGCGGAATGCGTGGTGTAGCGGTGAAATGCATAGATATCACGTAGAAGGCCGATTGCGAAGGCAGCTGGCCAGGCCGGGATTGACGCTGAGGCACGAAAGCGTGGGGAGCGAACAGGATTAGATACCCTGGTAGTCCACGCCGTAAACGATGAGCACTGGCTGTCGGCGACAGGCTGTCGGCGGCTGCGCGAAAGCGTTAAGTGCTCCACCTGGGGAGTACGGCCGCAAGGCTGAA	208
Bacteria;Proteobacteria;Betaproteobacteria;Burkholderiales;Burkholderiaceae;Ralstonia	AGAATTCCACGTGTAGCAGTGAAATGCGTAGAGATGTGGAGGAATACCGATGGCGAAGGCAGCCCCCTGGGATAACACTGACGCTCATGCACGAAAGCGTGGGGAGCAAACAGGATTAGATACCCTGGTAGTCCACGCCCTAAACGATGTCAACTAGTTGTTGGGGATTCATTTCCTTAGTAACGTAGCTAACGCGTGAAGTTGACCGCCTGGGGAGTACGGTCGCAAGATTAAA	204
Bacteria;Firmicutes;Clostridia;Clostridiales;Ruminococcaceae;Subdoligranulum	TGCAGAGGTAGGTGGAATTCCCGGTGTAGCGGTGGAATGCGTAGATATCGGGAGGAACACCAGTGGCGAAGGCGACCTACTGGGCACCAACTGACGCTGAGGCTCGAAAGCATGGGTAGCAAACAGGATTAGATACCCTGGTAGTCCATGCCGTAAACGATGATTACTAGGTGTTGGAGGATTGACCCCTTCAGTGCCGCAGTTAACACAATAAGTAATCCACCTGGGGAGTACGACCGCAAGGTTGAA	203
Bacteria;Proteobacteria;Epsilonproteobacteria;Campylobacterales;Helicobacteraceae;Helicobacter	TCCGTAGAGATCAAGAGGAATACTCATTGCGAAGGCGACCTGCTGGAACATTACTGACGCTGATTGCGCGAAAGCGTGGGGAGCAAACAGGATTAGATACCCTGGTAGTCCACGCCCTAAACGATGGATGCTAGTTGTTGGAGGGCTTAGTCTCTCCAGTAATGCAGCTAACGCATTAAGCATCCCGCCTGGGGAGTACGGTCGCAAGATTAAA	197
Bacteria;Proteobacteria;Betaproteobacteria;Rhodocyclales;Rhodocyclaceae;Propionivibrio	AGAATTCCACGTGTAGCAGTGAAATGCGTAGAGATGTGGAGGAATACCGATGGCGAAGGCAGCCCCCTGGGCTATAACTGACGCTCATGCACGAAAGCGTGGGGAGCAAACAGGATTAGATACCCTGGTAGTCCACGCCCTAAACGATGTCAACTAGATGTTGGGCGGGTTAAACCGCTTAGTGTCGTAGCTAACGCGTGAAGTTGACCGCCTGGGGAGTACGGCCGCAAGGCTAAA	194
Bacteria;Proteobacteria;Betaproteobacteria;Neisseriales;Neisseriaceae;Alysiella	AGAATTCCACGTGTAGCAGTGAAATGCGTAGAGATGTGGAGGAATACCGATGGCGAAGGCAGCCCCCTGGGATAATACTGACGTTCATGCTCGAAAGCGTGGGTAGCAAACAGGATTAGATACCCTGGTAGTCCACGCCCTAAACGATGTCAATTAGCTGTTGGGGCACTTGATGCCTTAGTAGCGAAGCTAACGCGTGAAATTGACCGCCTGGGGAGTACGGCCGCAAGGCTAAA	193
Bacteria;Firmicutes;Clostridia;Clostridiales;Ruminococcaceae;Acetivibrio	CGGAGAGGAAAGCGGAATTCCTAGTGTAGCGGTGAAATGCGTAGATATTAGGAGGAACACCAGTGGCGAAGGCGGCTTTCTGGACGACAACTGACGCTGAGGCGCGAAAGTGTGGGGAGCAAACAGGATTAGATACCCTGGTAGTCCACACCGTAAACGATGGATACTAGGTGTAGGAGGTATCGACCCCTTCTGTGCCGCAGTTAACACAATAAGTATCCCACCTGGGGAGTACGACCGCAAGGTTGAA	188
Bacteria;Bacteroidetes;Bacteroidia;Bacteroidales;Prevotellaceae;Paraprevotella	AGGGCACATGGAATTCGTGGTGTAGCGGTGAAATGCTTAGATATCACGAAGAACTCCGATCGCGAAGGCATTGTGCCGGGGCATAACTGACGCTGAGGCTCGAAAGTGCGGGTATCAAACAGGATTAGATACCCTGGTAGTCCGCACGGTAAACGATGAATGCTCGCTATGGGCGATATATTGTCCGTGGCCAAGCGAAAGCGTTAAGCATTCCACCTGGGGAGTACGCCGGCAACGGTGAA	183
Bacteria;Proteobacteria;Betaproteobacteria;Burkholderiales;Comamonadaceae;Caldimonas	GGAATTCCGCGTGTAGCAGTGAAATGCGTAGATATGCGGAGGAACACCGATGGCGAAGGCAGTCTCCTGGGCCTGCACTGACGCTCATGCACGAAAGCGTGGGGAGCAAACAGGATTAGATACCCTGGTAGTCCACGCCCTAAACGATGTCAACTGGTTGTTGGAAATTCATTTTTTCAGTAACGAAGCTAACGCGTGAAGTTGACCGCCTGGGGAGTACGGCCGCAAGGTTGAA	173
Bacteria;Firmicutes;Clostridia;Clostridiales;Lachnospiraceae;Acetitomaculum	AGGAAGGGCAGGCGGAATTCCTGGTGTAGCGGTGAAATGCGTAGATATCAGGAGGAACACCGGTGGCGAAGGCGGCCTGCTGGACTGTAACTGACGCTGAGGCTCGAAAGCGTGGGGAGCGAACAGGATTAGATACCCTGGTAGTCCACGCCGTAAACGATGAATACTAGGTGTCGGGGTCCTATAAGGACTTCGGTGCCGAAGCAAACGCATTAAGTATTCCACCTGGGGAGTACGTTCGCAAGAATGAA	167
Bacteria;Firmicutes;Bacilli;Lactobacillales;Streptococcaceae;Lactococcus	AGGAGAGGAGAGTGGAATTCCATGTGTAGCGGTGAAATGCGTAGATATATGGAGGAACACCGGTGGCGAAAGCGGCTCTCTGGCCTGTAACTGACACTGAGGCTCGAAAGCGTGGGGAGCAAACAGGATTAGATACCCTGGTAGTCCACGCCGTAAACGATGAGTGCTAGATGTAGGGAGCTATAAGTTCTCTGTATCGCAGCTAACGCAATAAGCACTCCGCCTGGGGAGTACGACCGCAAGGTTGAA	165
Bacteria;Actinobacteria;Actinobacteria;Actinomycetales;Glycomycetaceae;Haloglycomyces	TGACTGGAATTCCTGGTGTAGCGGTGGAATGCGCAGATATCAGGAGGAACACCGATGGCGAAGGCAGGTCACTGGGCTGTTACTGACGCTGAGGAGCGAAAGCGTGGGGAGCGAACAGGATTAGATACCCTGGTAGTCCATGCTGTAAACGGTGGGCGTTAGGTGTGGGGACCGGTTTGGTTTCTGTGCCGTAGCTAACGCATTAAGCGCCCCGCCTGGGGAGTACGGCCGCAAGGCTAAA	156
Bacteria;Proteobacteria;Gammaproteobacteria;Enterobacteriales;Enterobacteriaceae;Kluyvera	AGAATTCCAGGTGTAGCGGTGAAATGCGTAGAGATCTGGAGGAATACCGGTGGCGAAGGCGGCCCCCTGGACGAAGACTGACGCTCAGGTGCGAAAGCGTGGGGAGCAAACAGGATTAGATACCCTGGTAGTCCACGCCGTAAACGATGTCTATTTGGAGGTTGTGCCCTTGAGGCGTGGCTTCCGGAGCTAACGCGTTAAATAGACCGCCTGGGGAGTACGGCCGCAAGGTTAAA	152
Bacteria;Proteobacteria;Betaproteobacteria;Burkholderiales;Comamonadaceae;Acidovorax	GGAATTCCGCGTGTAGCAGTGAAATGCGTAGATATGCGGAGGAACACCGATGGCGAAGGCAATCCCCTGGGCCTGCACTGACGCTCATGCACGAAAGCGTGGGGAGCAAACAGGATTAGATACCCTGGTAGTCCACGCCCTAAACGATGTCAACTGGTTGTTGGGTCTTCACTGACTCAGTAACGAAGCTAACGCGTGAAGTTGACCGCCTGGGGAGTACGGCCGCAAGGTTGAA	140
Bacteria;Proteobacteria;Betaproteobacteria;Burkholderiales;Alcaligenaceae;Parasutterella	GGAATTCCACGTGTAGCAGTGAAATGCGTAGATATGTGGAAGAACACCGATGGCGAAGGCAGCCTCCTGGGACATAACTGACGCTCAGGCACGAAAGCGTGGGGAGCAAACAGGATTAGATACCCTGGTAGTCCACGCCCTAAACGATGTTAACTAGTTGTTGGGATGTAACAATCTCAGTAACGCAGCCAACGCGAGAAGTTAACCGCCTGGGAAGTACGGTCGCAAGACTAAA	139
Bacteria;Firmicutes;Clostridia;Clostridiales;Ruminococcaceae;Papillibacter	TGAAGGGGAAAGTGGAATTCCTAGTGTAGCGGTGAAATGCGTAGAGATTAGGAGGAACACCAGTGGCGAAGGCGACTTTCTGGGCAACAACTGACGCTGAGGCACGAAAGTGTGGGGAGCAAACAGGATTAGATACCCTGGTAGTCCACACCGTAAACGATGGATACTAGGAGTTGGCAAAAATATTGTCGGTTCCGTAGTTAACGCATTAAGTATCCCACCTGGGGAGTACGATCGCAAGGTTAAA	138
Bacteria;Actinobacteria;Actinobacteria;Bifidobacteriales;Bifidobacteriaceae;Alloscardovia	AGACTGGAATTCTCGGTGTAACGGTGGAATGTGTAGATATCGGGAAGAACACCAATGGCGAAGGCAGGTCTCTGGGCTATTACTGACGCTGAGGAGCGAAAGCGTGGGGAGCGAACAGGATTAGATACCCTGGTAGTCCACGCCGTAAACGGTGGATGCTGGATGTGGGGCCCTTTCCACGGGTTCTGTGTCGGAGCTAACGCGTTAAGCATCCCGCCTGGGGAGTACGGCCGCAAGGCTAAA	137
Bacteria;Proteobacteria;Gammaproteobacteria;Enterobacteriales;Enterobacteriaceae;Providencia	AGAATTCCATGTGTAGCGGTGAAATGCGTAGAGATGTGGAGGAATACCGGTGGCGAAGGCGGCCCCCTGGACAAAGACTGACGCTCAGGTGCGAAAGCGTGGGGAGCAAACAGGATTAGATACCCTGGTAGTCCACGCTGTAAACGATGTCGATTTGGAGGTTGTTCCCTTGAGGAGTGGCTTCCGGAGCTAACGCGTTAAATCGACCGCCTGGGGAGTACGGCCGCAAGGTTAAA	134
Bacteria;Proteobacteria;Betaproteobacteria;Burkholderiales;Alcaligenaceae;Sutterella	GGAATTCCACGTGTAGCAGTGAAATGCGTAGATATGTGGAAGAACACCGATGGCGAAGGCAGCCCTCTGGGACATGACTGACGCTCATGCACGAAAGCGTGGGGAGCAAACAGGATTAGATACCCTGGTAGTCCACGCCCTAAACGATGTCTACTAGTTGTTGGGGACGATAGTCCTTGGTAACGCAGCTAACGCGTGAAGTAGACCGCCTGGGGAGTACGGTCGCAAGATTAAA	127
Bacteria;Firmicutes;Clostridia;Clostridiales;Veillonellaceae;Phascolarctobacterium	AGGAGAGGAAAGGGGAATTCCCAGTGTAGCGGTGAAATGCGTAGATATTGGGAGGAACACCAGTGGCGAAGGCGCCTTTCTGGACTGTGTCTGACGCTGAGATGCGAAAGCCAGGGTAGCGAACGGGATTAGATACCCCGGTAGTCCTGGCCGTAAACGATGGGTACTAGGTGTAGGAGGTATCGACCCCTTCTGTGCCGGAGTTAACGCAATAAGTACCCCGCCTGGGGAGTACGGCCGCAAGGTTGAA	122
Bacteria;Proteobacteria;Gammaproteobacteria;Pasteurellales;Pasteurellaceae;Avibacterium	AGAATTCCACGTGTAGCAGTGAAATGCGTAGAGATGTGGAGGAATACCGATGGCGAAGGCAGCCTCCTGGGATAACACTGACGTTCATGCTCGAAAGCGTGGGTAGCAAACAGGATTAGATACCCTGGTAGTCCACGCTGTAAACGCTGTCGATTTGGGGATTGGGCTTAAAGCTTGGTGCCCGTAGCTAACGTGATAAATCGACCGCCTGGGGAGTACGGCCGCAAGGTTAAA	120
Bacteria;Actinobacteria;Actinobacteria;Actinomycetales;Bogoriellaceae;Georgenia	AGGCTGGAACTCCTGGTGTAGCGGTGGAATGCGCAGATATCAGGAGGAACACCGGTGGCGAAGGCGGGTCTCTGGGCCGTTACTGACGCTGAGGAGCGAAAGCGTGGGGAGCGAACAGGATTAGATACCCTGGTAGTCCACGCCGTAAACGTTGGGCACTAGGTGTGGGGGCGCCTGGTTTTACTGGGTGGTTCCGCGCCGCAGCTAACGCATTAAGTGCCCCGCCTGGGGAGTACGGCCGCAAGGCTAAA	119
Bacteria;Firmicutes;Erysipelotrichi;Erysipelotrichales;Erysipelotrichaceae;Coprobacillus	GTGAGAGGATCGTGGAATTCCATGTGTAGCGGTGAAATGCGTAGATATATGGAGGAACACCAGTGGCGAAGGCGACGATCTGGCGCATAACTGACGCTCAGTCCCGAAAGCGTGGGGAGCAAATAGGATTAGATACCCTAGTAGTCCACGCCGTAAACGATGAGTACTAAGTGTTGGGAGTCAAATCTCAGTGCTGCAGTTAACGCAATAAGTACTCCGCCTGAGTAGTACGTTCGCAAGAATGAA	118
Bacteria;Proteobacteria;Betaproteobacteria;Burkholderiales;Comamonadaceae;Hydrogenophaga	GGAATTCCGCGTGTAGCAGTGAAATGCGTAGATATGCGGAGGAACACCGATGGCGAAGGCAATCCCCTGGGCCTGCACTGACGCTCATGCACGAAAGCGTGGGGAGCAAACAGGATTAGATACCCTGGTAGTCCACGCCCTAAACGATGTCAACTGGTTGTTGGGAAATTATTTCTCAGTAACGAAGCTAACGCGTGAAGTTGACCGCCTGGGGAGTACGGCCGCAAGGTTGAA	112
Bacteria;Proteobacteria;Betaproteobacteria;Burkholderiales;Alcaligenaceae;Derxia	AGAATTCCACGTGTAGCAGTGAAATGCGTAGAGATGTGGAGGAATACCGATGGCGAAGGCAGCCTCCTGGGATAACACTGACGTTCATGCCCGAAAGCGTGGGTAGCAAACAGGATTAGATACCCTGGTAGTCCACGCCCTAAACGATGTCTACTAGTTGTCGGGGATTAATTTCCTTGGTAACGCAGCTAACGCGTGAAGTAGACCGCCTGGGGAGTACGGTCGCAAGATTAAA	111
Bacteria;Bacteroidetes;Sphingobacteria;Sphingobacteriales;Rhodothermaceae;Salisaeta	GAGGATAGCGGAATACCCAGTGTAGAGGTGAAATTCGTAGATATTGGGTAGAACACCAGTGGCGAAGGCGGCTATCTGGCTATATATTGACACTGAGGCACGAAAGCATGGGGATCAAACAGGATTAGATACCCTGGTAGTCCATGCCGTAAACGATGAATGCTGGTTGTCGGACGAATGTTCGGTGACGAAGTTAACGCGATAAGCATTCCGCCTGGGGAGTACGGCCGCAAGGTTAAA	106
Bacteria;Bacteroidetes;Sphingobacteria;Sphingobacteriales;Flammeovirgaceae;Thermonema	GGGGAAAGTGGAATTCCTAGTGTAGCGGTGAAATGCGTAGATATTAGGAGGAACACCAGTGGCGAAGGCGACTTTCTGGACAACAACTGACGCTGAGGCACGAAAGCGTGGGTAGCAAACAGGATTAGATACCCTGGTAGTCCACGCCGTAAACGATGGATACTAGGGGTTGGCAAGAAAATTGTCAGTCCCGAAGTTAACGCGATAAGTATCCCACCTGGGGAGTACGACCGCAAGGTTAAA	101
Bacteria;Firmicutes;Bacilli;Lactobacillales;Enterococcaceae;Tetragenococcus	AGAAGAGGAGAGTGGAATTCCATGTGTAGCGGTGAAATGCGTAGATATATGGAGGAACACCGGTGGCGAAAGCGGCTCTCTGGCTTGTAACTGACGCTGAGGCTCGAAAGCGTGGGGAGCAAACAGGATTAGATACCCTGGTAGTCCACGCCGTAAACGATGAGTGCTAAGTGTTGGAGGGTTTCCGCCCTTCAGTGCTGCAGTTAACGCATTAAGCACTCCGCCTGGGGAGTACGACCGCAAGGTTGAA	100

## Sheet: 3% OTU COUNTS
samples	otu_3349	otu_612	otu_3481	otu_962	otu_3540	otu_1844	otu_2433	otu_3716	otu_2546	otu_1975	otu_2654	otu_1003	otu_3226	otu_487	otu_2389	otu_1354	otu_2928	otu_3964	otu_3974	otu_80	otu_621	otu_4148	otu_2617	otu_998	otu_2273	otu_3402	otu_4229	otu_2427	otu_2124	otu_2655	otu_3131	otu_16	otu_2469	otu_1750	otu_4445	otu_796	otu_3539	otu_441	otu_672	otu_125	otu_1237	otu_1597	otu_795	otu_3401	otu_3995	otu_629	otu_367	otu_298	otu_4429
147406386-BM	3600	367	13	39	18	16	11	8	1	656	0	0	109	2	209	11	0	0	5	2	1	0	0	4	1	0	0	1	1	1	0	0	2	0	0	58	1	1	9	1	1	0	0	0	0	0	0	0	0
147406386-HP	1306	354	216	496	37	27	107	18	14	861	11	60	85	20	88	4	0	14	0	22	3	2	8	17	10	3	0	2	5	11	15	0	0	5	16	9	5	0	5	0	0	0	0	0	0	0	0	0	0
147406386-KG	1778	1338	16	7	3	37	1	121	5	527	0	3	42	1	21	13	4	1	0	0	0	1	0	0	0	0	0	0	0	0	0	0	0	0	0	74	0	0	1	0	0	0	0	3	0	0	1	0	0
147406386-PT	429	424	307	330	218	373	210	106	44	70	0	53	61	299	19	1	17	55	133	88	437	0	37	146	10	8	0	2	0	86	32	1	0	56	31	15	13	23	79	0	0	3	23	5	0	3	1	0	0
147406386-SUBP	1442	201	15	22	77	272	16	32	0	40	29	28	83	1	314	348	31	0	1	0	124	196	2	4	0	4	0	27	95	0	0	3	0	0	0	10	0	0	57	0	2	0	0	1	0	0	15	0	0
147406386-SUPP	2401	155	25	60	24	715	0	0	1	37	93	68	118	0	525	513	5	0	1	0	7	263	0	3	0	0	0	5	85	0	0	1	0	0	0	5	1	0	13	0	0	0	0	0	0	0	2	0	0
147406386-SV	155	133	343	66	107	29	430	93	11	24	5	15	16	10	9	1	4	59	195	77	8	10	10	161	13	2	0	7	0	472	10	9	3	2	1	23	11	121	6	0	9	0	3	0	0	34	0	5	0
147406386-TD	856	1378	532	1379	90	98	112	36	57	75	0	204	308	27	486	0	0	0	2	102	1	2	10	54	154	0	0	1	1	10	42	0	0	2	37	0	29	2	27	0	0	0	8	0	0	0	0	1	0
147406386-TH	84	31	432	353	40	3	236	4	67	8	0	145	34	332	17	0	0	18	44	56	1	0	72	163	6	0	0	1	1	54	51	0	0	24	60	1	54	21	4	1	0	0	4	0	0	1	0	0	0
158013734-BM	2244	470	11	19	44	92	6	114	24	111	0	1	271	2	4	1	7	1	0	1	2	3	5	3	8	3	0	4	1	0	0	2	1	1	0	128	0	2	2	0	0	3	2	0	0	2	0	0	0
158013734-HP	1109	458	81	265	87	122	66	205	34	72	0	29	285	4	29	2	7	6	0	23	2	4	7	3	21	9	0	2	19	1	0	0	0	3	5	21	1	1	5	0	0	2	3	4	0	1	31	0	0
158013734-KG	926	500	54	3	19	97	0	718	210	16	0	0	156	0	0	0	1	0	0	0	0	0	0	0	3	0	0	0	0	0	0	0	0	0	0	79	0	0	22	0	0	0	0	0	0	0	9	0	0
158013734-PT	185	220	240	470	235	73	434	78	24	12	0	32	70	49	8	0	2	13	2	44	4	0	36	23	18	33	1	2	0	25	9	1	0	172	7	9	28	0	3	0	1	1	5	4	0	1	0	0	0
158013734-SUBP	137	410	17	3	885	141	10	59	158	5	2	1	23	0	15	4	97	104	18	0	59	25	29	1	1	42	0	231	1	0	0	88	0	0	0	9	1	0	3	3	215	12	15	28	2	0	0	231	0
158013734-SUPP	1066	1262	166	38	62	504	4	50	40	32	8	0	185	4	235	26	47	2	0	0	45	179	0	1	2	9	0	2	37	0	0	0	0	1	0	7	0	1	27	0	1	6	1	2	0	0	1	1	0
158013734-SV	428	427	105	169	183	200	91	105	63	12	3	15	114	25	30	2	19	4	4	13	2	31	12	14	27	18	0	15	5	3	2	6	4	17	0	36	5	7	5	6	9	9	2	2	0	3	3	6	1
158013734-TD	274	342	456	1048	129	191	152	101	5	32	0	61	186	6	66	0	3	6	1	49	1	1	14	12	10	12	0	0	1	1	9	2	0	17	21	4	16	0	7	0	0	0	6	14	0	0	3	0	0
158013734-TH	302	153	215	415	80	38	263	77	15	14	0	37	76	43	15	1	5	20	2	47	2	0	23	25	15	10	0	2	0	15	7	0	30	82	11	9	34	2	0	2	3	2	2	4	0	2	0	0	1
158114885-BM	1535	967	3605	5972	614	474	1945	441	186	364	54	425	941	777	529	3	17	928	145	564	161	16	350	134	274	134	125	40	19	219	243	138	77	378	62	4	173	31	5	10	3	43	26	18	1	10	1	3	0
158114885-HP	858	358	2229	3452	301	513	1768	171	166	99	5	272	547	466	180	4	9	951	38	259	18	11	188	113	190	66	107	6	10	143	91	157	25	367	43	0	135	28	1	1	0	12	20	20	0	2	4	3	0
158114885-KG	6880	1026	3085	1772	95	34	83	32	1421	444	33	98	324	400	51	0	3	40	30	9	6	3	72	99	14	15	5	4	10	32	14	4	2	69	6	192	4	3	51	0	0	3	5	1	0	0	12	0	0
158114885-PT	188	272	196	511	121	53	217	65	26	27	4	127	169	111	107	1	0	94	9	40	4	4	35	22	57	26	18	1	1	12	19	12	5	79	20	0	16	1	0	0	0	3	2	0	0	0	0	0	0
158114885-SUBP	133	3	577	72	616	144	22	209	1	16	725	2	53	767	40	104	126	11	198	0	272	47	128	24	1	126	0	55	80	22	2	31	34	6	0	0	0	13	10	2	0	89	9	1	20	0	1	24	0
158114885-SUPP	19	2	87	9	581	64	17	156	3	1	188	0	15	494	14	12	75	24	159	2	114	10	73	33	0	65	4	54	17	16	0	51	64	5	2	0	6	19	1	0	0	118	11	0	2	0	0	18	0
158114885-SV	124	132	373	392	302	56	261	72	32	6	5	109	91	109	73	7	3	144	67	62	7	28	47	81	25	22	5	86	5	49	14	37	44	52	12	2	21	46	1	1	4	30	17	3	0	7	0	5	0
158114885-TD	171	268	422	892	79	174	311	22	19	14	2	70	235	72	111	1	1	88	0	69	2	0	38	30	64	9	11	1	1	15	16	7	5	78	18	0	28	0	0	0	1	3	7	2	0	1	0	0	0
158114885-TH	127	166	441	561	210	113	395	55	30	11	1	89	128	472	36	1	2	162	22	133	23	0	74	35	42	43	39	3	0	54	25	29	8	233	24	0	22	14	1	1	2	2	7	5	0	5	0	0	0
158155345-BM	465	314	229	320	61	66	678	10	13	20	0	46	112	32	56	1	4	23	8	44	7	21	20	37	9	0	3	5	4	25	27	0	2	11	8	16	24	0	0	0	0	0	9	0	0	2	2	0	0
158155345-HP	425	306	305	809	12	63	811	1	16	25	2	62	168	27	115	0	3	24	8	66	1	0	29	46	2	1	1	7	5	29	20	0	2	5	15	31	84	0	0	1	0	0	11	1	0	2	0	0	0
158155345-KG	1208	553	272	401	2	1	55	0	2	25	0	1	27	2	4	9	2	1	1	0	1	1	1	1	0	0	0	0	0	3	0	0	0	0	0	112	3	0	0	0	0	0	0	0	0	0	0	0	0
158155345-PT	82	48	127	188	720	13	355	0	45	15	0	29	44	263	20	0	0	270	30	35	1	5	25	11	2	0	21	220	0	72	22	1	119	148	8	1	261	0	0	200	10	0	8	96	0	53	0	0	0
158155345-SUBP	1698	680	3117	583	1403	521	128	0	6	89	670	4	181	377	83	51	1538	39	302	2	1943	268	24	47	0	87	0	1356	158	0	2	17	0	1	0	22	24	0	45	0	0	1	69	8	0	0	101	0	0
158155345-SUPP	222	281	960	40	92	191	115	0	0	0	97	2	52	44	56	41	106	0	45	0	191	64	0	44	0	8	0	124	155	0	0	0	0	3	0	1	3	0	6	1	0	0	0	0	0	0	15	0	0
158155345-SV	74	439	692	140	53	16	929	2	17	7	0	35	70	12	24	1	3	49	15	70	6	1	35	149	9	0	0	12	1	53	13	0	7	0	3	21	51	0	0	12	0	0	12	0	0	2	0	0	0
158155345-TD	87	278	414	467	12	18	824	0	8	4	0	52	375	25	69	0	0	12	7	116	1	0	52	141	0	0	1	2	0	30	29	0	2	8	14	0	70	0	0	1	0	0	17	1	0	1	0	0	0
158155345-TH	155	147	472	494	20	24	1033	0	48	6	1	66	218	53	65	0	0	39	23	103	0	0	46	43	0	0	1	3	1	59	59	0	2	12	35	8	72	1	0	5	0	0	12	1	0	3	0	0	0
158216035-BM	1380	1220	27	41	173	227	6	120	31	47	0	1	69	0	6	0	16	0	1	1	2	2	2	51	5	7	0	0	1	0	0	0	0	0	0	74	1	0	20	0	0	1	0	0	0	0	0	0	0
158216035-HP	999	490	141	128	367	1093	219	578	99	26	1	44	90	7	120	1	20	46	5	67	9	14	14	18	101	10	0	0	5	9	33	13	0	6	6	5	3	1	9	5	0	0	19	18	0	0	176	1	0
158216035-KG	1196	839	9	8	52	53	1	25	4	119	0	0	148	0	96	1	7	1	0	1	7	4	1	2	4	4	0	2	3	0	2	1	1	0	0	48	0	0	9	1	0	0	0	0	1	0	2	0	0
158216035-PT	473	1354	326	231	1219	1251	252	557	156	86	0	88	141	30	74	0	79	44	1	175	39	3	60	35	91	155	3	16	0	11	59	6	0	58	15	29	11	0	9	25	0	1	43	33	0	2	1	1	1
158216035-SUBP	51	101	25	2	467	23	0	19	2	1	2	0	6	1	33	5	47	98	40	0	19	107	1	0	0	9	0	110	19	0	0	38	2	0	0	1	3	0	3	236	38	1	5	10	0	0	1	21	0
158216035-SUPP	212	431	35	61	389	132	0	285	1	16	259	1	14	167	113	38	209	6	11	1	231	377	28	14	0	84	0	2	180	0	0	33	1	0	0	9	0	0	43	0	0	150	1	8	24	0	29	6	0
158216035-SV	204	501	296	69	683	284	175	490	113	10	1	21	33	11	50	3	45	69	19	127	38	133	20	57	106	44	0	71	10	10	23	8	12	16	0	22	21	61	8	33	5	9	27	17	6	11	2	16	2
158216035-TD	157	516	114	104	624	808	74	341	44	25	0	30	72	2	82	1	17	6	0	64	9	3	28	11	66	25	1	1	0	0	20	1	0	5	3	1	6	0	4	0	0	0	2	3	0	0	1	0	0
158216035-TH	1055	693	53	29	145	138	88	171	42	86	0	25	80	17	11	0	14	7	1	25	1	4	9	5	6	12	7	1	1	4	4	0	0	19	5	82	2	0	1	3	0	0	6	4	0	0	0	0	3
158256496-BM	2473	111	35	17	5	5	6	17	1	92	1	2	13	0	3	0	2	0	0	1	10	1	0	0	1	0	0	0	1	0	0	0	1	0	1	18	0	0	11	1	0	0	0	0	0	0	0	0	0
158256496-HP	1024	229	285	304	45	102	149	14	46	25	0	29	109	2	35	0	2	10	3	30	2	0	2	8	10	0	4	0	1	6	3	0	0	0	15	6	15	0	4	0	0	0	8	0	0	0	25	0	0
158256496-KG	3330	1768	909	1	64	0	3	8	439	68	0	0	2	0	0	0	2	0	1	1	0	0	0	2	39	5	0	0	0	0	0	4	0	0	0	34	0	0	33	0	0	0	0	0	0	0	5	0	0
158256496-PT	185	207	15	43	388	5	80	8	13	13	0	2	4	4	6	0	1	1	1	1	1	0	0	0	2	0	0	170	0	3	1	0	309	0	1	1	5	0	3	0	91	0	7	40	0	4	0	0	0
158256496-SUBP	244	97	270	30	381	67	0	80	12	4	121	2	23	16	23	37	85	143	45	0	131	1	6	2	1	1	0	104	33	0	3	30	0	0	0	3	1	1	19	9	33	8	15	4	17	0	35	56	0
158256496-SUPP	521	250	239	48	205	101	5	55	13	10	382	0	26	2	104	40	54	19	54	0	47	12	6	2	2	5	0	15	90	0	0	17	1	0	0	8	0	0	27	0	3	1	23	1	11	0	21	3	0
158256496-SV	478	284	569	160	96	40	318	51	110	10	1	11	48	27	18	0	3	90	44	55	10	2	10	42	39	1	2	27	3	41	3	6	5	3	9	3	42	4	8	7	7	4	11	0	2	17	1	0	0
158256496-TD	563	992	2110	1870	264	507	1286	19	238	105	0	339	365	44	189	1	2	40	10	108	2	0	42	90	73	1	15	0	0	29	35	0	0	8	223	1	162	2	15	0	0	0	26	0	0	7	0	0	0
158256496-TH	1314	823	728	329	74	96	498	29	194	312	0	101	67	244	34	1	0	173	33	72	4	0	30	69	17	2	53	5	2	100	18	0	3	31	31	10	96	14	23	2	4	1	10	0	0	48	1	0	0
158276726-BM	3045	262	46	58	9	65	31	4	1	170	0	0	25	2	0	0	2	0	0	0	0	1	1	2	7	0	0	2	0	5	0	0	3	0	0	19	0	0	2	0	0	0	0	0	0	0	0	1	0
158276726-HP	665	180	325	1217	4	74	61	9	1	13	0	20	35	2	12	0	0	0	2	3	1	1	2	31	6	1	0	0	0	14	0	0	0	0	0	4	15	0	1	0	0	5	0	0	0	0	248	0	0
158276726-KG	1130	555	32	14	30	16	0	3	2	39	0	0	4	0	0	0	3	0	0	0	1	0	0	2	0	2	0	0	0	0	0	0	0	0	0	106	0	0	8	0	0	10	0	0	0	0	31	0	0
158276726-PT	92	73	389	1268	64	9	556	4	8	2	0	20	10	86	2	0	0	233	7	24	0	1	33	11	1	0	0	15	0	114	6	0	0	0	0	0	34	0	0	41	29	0	1	3	0	0	0	1	0
158276726-SUBP	12	67	91	1	982	20	24	0	6	0	18	0	1	160	6	6	3	4	97	1	4	2	2	6	0	0	0	224	0	8	1	0	309	0	0	0	55	28	3	307	3	2	3	25	6	11	0	0	0
158276726-SUPP	81	574	9	25	187	364	7	39	11	2	139	0	15	223	8	1	160	4	31	2	82	15	0	8	0	41	0	17	0	2	0	3	13	0	0	0	10	0	15	11	3	28	0	5	21	1	2	0	0
158276726-SV	130	240	436	442	90	70	188	32	7	4	0	22	42	22	9	0	15	5	22	93	5	17	2	69	15	7	0	48	0	78	3	3	4	1	0	2	16	6	2	1	21	4	6	1	1	1	0	23	0
158276726-TD	39	155	869	1983	5	14	113	1	1	2	0	64	57	8	21	0	0	0	9	44	0	0	10	20	4	1	0	0	0	79	1	0	0	0	0	1	23	0	0	1	1	1	0	0	0	0	0	0	0
158276726-TH	1181	209	785	1518	40	52	421	13	10	147	3	69	43	54	3	0	1	8	34	32	8	5	21	15	7	0	0	1	0	94	11	0	0	0	0	3	48	0	4	2	0	1	6	0	1	0	0	0	0
158337416-BM	1259	1015	13	20	58	88	4	100	4	247	1	3	7	5	21	12	3	0	0	2	1	91	7	2	1	2	0	0	0	0	1	4	4	0	1	3	0	1	9	0	0	0	1	0	1	0	1	0	0
158337416-HP	480	230	271	266	222	379	186	239	59	57	4	107	79	24	41	8	4	71	5	41	4	13	32	5	19	34	18	0	6	0	14	16	9	32	13	1	7	3	3	4	0	0	11	36	0	7	5	0	0
158337416-KG	1228	424	161	2	33	78	0	791	613	191	0	0	37	8	0	1	6	0	0	0	0	0	0	0	0	1	0	0	0	0	0	0	0	0	0	13	0	0	14	0	0	0	0	0	0	0	0	0	0
158337416-PT	236	1055	609	585	972	142	419	459	69	32	0	106	41	119	39	1	145	143	51	92	55	2	143	66	26	48	343	0	0	68	28	155	8	127	20	0	19	76	20	34	0	1	33	41	0	24	0	2	0
158337416-SUBP	323	547	211	108	223	47	3	663	1	13	761	1	16	147	2	36	53	0	39	0	14	69	27	3	0	35	0	5	6	0	0	132	2	2	0	27	0	0	17	0	0	65	1	0	191	0	2	0	0
158337416-SUPP	674	721	165	208	229	125	0	374	13	19	502	1	25	25	11	117	68	0	5	0	7	201	5	0	1	8	0	14	41	0	1	6	16	2	0	15	2	0	21	11	0	23	3	11	9	5	7	0	0
158337416-SV	130	504	177	67	235	105	209	152	171	9	2	24	13	12	11	5	16	93	56	23	4	24	31	44	16	7	17	11	1	22	11	28	23	9	1	7	10	67	7	16	0	2	15	9	4	53	0	2	0
158337416-TD	255	669	362	314	633	555	167	281	28	45	0	77	111	24	37	0	4	57	1	68	11	1	112	15	34	45	56	0	0	15	19	40	0	30	19	0	20	13	12	2	0	0	33	63	0	15	1	0	0
158337416-TH	204	211	320	197	578	108	296	119	24	17	0	50	22	97	14	0	9	76	20	28	29	4	119	25	3	37	286	1	0	23	42	33	1	41	24	0	24	16	11	8	0	1	16	13	0	34	0	0	0
158357646-BM	1366	402	16	32	129	131	1	31	22	32	4	0	45	18	16	1	9	1	1	1	3	91	0	0	2	6	0	2	0	0	0	3	1	0	0	6	0	2	6	13	0	6	1	0	1	0	0	1	0
158357646-HP	895	608	80	34	167	1084	2	185	6	74	0	10	87	0	77	0	12	31	2	7	2	3	8	1	24	19	0	0	0	0	7	44	0	0	0	5	1	0	2	0	0	0	2	11	0	4	8	0	0
158357646-KG	781	596	111	0	14	5	0	114	1331	161	0	0	116	0	0	0	4	0	6	0	0	0	0	11	70	0	0	0	0	0	0	0	0	0	0	104	0	0	22	0	2	0	1	0	0	0	0	0	0
158357646-PT	153	399	224	88	1047	405	5	137	21	48	0	16	21	10	3	0	74	57	4	12	66	3	22	4	18	80	0	0	0	0	10	63	0	0	0	11	1	13	6	0	7	10	9	11	24	1	0	6	0
158357646-SUBP	258	757	30	47	871	95	19	127	31	29	111	5	7	1	18	27	109	259	9	0	88	3	0	2	6	14	0	21	0	0	0	18	13	0	0	10	0	2	18	29	114	31	24	11	27	1	0	51	0
158357646-SUPP	453	870	111	88	335	413	0	142	10	24	359	1	33	6	141	106	240	0	4	0	157	63	1	2	0	49	0	6	43	0	0	5	1	0	0	7	3	2	89	0	0	274	3	2	58	0	0	0	0
158357646-SV	266	529	155	50	589	805	6	125	52	36	2	2	42	12	4	0	60	44	21	30	20	190	13	6	23	40	0	6	1	0	3	32	0	0	0	15	2	23	5	5	13	7	29	14	10	5	0	11	0
158357646-TD	205	606	129	28	461	1189	4	293	36	23	0	17	70	1	17	0	31	70	0	11	4	2	9	0	62	7	0	0	0	0	4	27	0	0	0	0	0	1	4	0	2	0	16	13	1	3	1	0	0
158357646-TH	485	660	115	31	551	1258	1	186	38	40	0	10	80	5	14	0	64	47	0	7	25	2	14	1	25	50	0	0	0	0	4	56	0	0	11	9	6	8	2	0	6	0	5	17	18	0	2	3	0
158418336-BM	3368	1293	631	264	775	572	217	583	243	1098	2	116	173	3	107	3	77	91	2	54	55	2	76	8	73	144	0	6	4	0	133	24	2	0	7	50	2	0	23	5	4	6	23	31	0	1	2	1	0
158418336-HP	1592	863	452	240	371	396	181	408	136	274	2	121	146	1	103	2	39	37	4	26	23	0	34	6	42	56	0	1	2	2	82	12	1	1	0	16	0	0	8	3	3	3	7	23	1	1	17	0	0
158418336-KG	5620	2840	77	31	88	107	9	56	16	25	0	12	12	0	1	0	13	3	0	2	1	0	1	3	5	7	0	0	0	0	5	0	0	0	0	380	0	0	40	0	0	0	3	3	0	0	0	0	0
158418336-PT	4615	1488	254	163	381	202	80	257	75	1720	2	60	61	3	46	4	35	36	4	23	16	1	50	5	29	64	0	5	0	0	83	6	0	0	3	418	0	1	15	1	8	10	7	21	2	3	1	1	0
158418336-SUBP	1923	803	260	440	3041	523	106	31	96	108	1157	12	35	102	396	229	191	517	417	1	396	43	15	51	0	306	0	490	257	0	3	452	11	0	0	127	1	0	148	107	83	159	81	218	253	11	4	298	0
158418336-SUPP	2098	968	340	496	1853	522	28	43	155	67	1165	3	48	53	246	162	202	205	155	0	319	2	54	17	2	435	0	211	129	0	1	262	4	0	0	163	1	0	95	99	68	323	30	56	230	3	0	34	0
158418336-SV	879	1143	775	98	1044	190	261	803	262	79	4	58	79	4	31	6	107	142	80	114	42	1	31	38	138	99	0	42	0	3	73	21	2	0	0	29	8	25	14	6	10	3	21	22	14	6	6	13	0
158418336-TD	1152	1935	800	436	928	1190	146	400	241	366	1	192	339	1	313	3	35	25	1	53	26	0	75	5	50	90	0	0	4	0	98	5	0	0	1	4	2	0	22	0	1	4	17	27	0	0	2	0	0
158418336-TH	3678	647	311	247	219	224	97	326	105	563	1	52	85	0	25	1	14	30	1	21	9	1	17	0	21	34	0	0	0	0	56	7	0	0	0	17	0	0	8	1	2	0	10	7	2	0	3	0	0
158438567-BM	4828	1255	21	26	28	195	11	214	7	1087	0	3	23	2	22	4	0	3	0	1	0	7	0	2	2	1	0	0	8	1	1	0	3	0	0	55	1	0	3	0	0	2	0	0	2	2	0	0	0
158438567-HP	7683	3197	154	292	106	594	86	676	36	321	1	30	247	4	86	0	1	13	4	13	5	8	14	14	9	21	13	0	1	11	12	0	0	0	4	21	0	0	8	0	0	1	9	3	0	10	0	0	0
158438567-KG	1893	1545	43	0	710	587	0	1331	340	224	0	0	145	0	2	0	2	0	0	0	0	1	0	0	41	5	0	0	0	0	0	0	0	0	0	40	0	0	40	0	0	0	0	0	0	0	0	0	0
158438567-PT	4002	1067	230	534	659	1304	72	425	39	899	3	63	117	6	215	2	9	6	0	31	51	66	32	34	27	150	5	0	13	1	51	1	2	0	0	24	4	0	16	0	0	7	20	8	1	2	0	0	0
158438567-SUBP	1653	306	473	897	940	1892	183	1112	24	90	2998	4	241	107	236	134	1145	0	112	6	817	286	134	66	0	290	2	113	388	0	2	36	155	0	0	36	17	0	219	0	7	255	26	43	111	10	0	0	0
158438567-SUPP	898	644	287	101	736	787	266	421	4	85	1288	7	52	386	310	64	333	0	113	2	609	254	23	217	0	208	1	113	454	0	21	84	269	0	0	120	15	0	113	0	21	239	21	73	163	6	0	0	0
158438567-SV	196	387	367	168	294	869	397	405	38	15	0	13	28	29	5	2	17	191	412	85	19	75	20	424	39	37	21	23	4	193	12	3	3	0	4	2	17	0	5	0	5	1	47	4	0	48	0	0	0
158438567-TD	1798	1527	374	1233	398	1832	88	477	15	360	1	107	582	6	708	2	3	21	5	49	13	1	16	16	49	20	9	0	10	15	10	0	1	0	1	1	4	0	26	0	1	3	25	8	0	10	0	0	0
158438567-TH	1432	1276	372	1380	641	2212	520	645	52	331	3	292	258	51	119	2	3	106	20	81	27	5	45	41	48	157	108	2	3	54	104	0	4	0	5	2	16	0	12	0	1	3	27	5	1	60	0	0	0
158458797-BM	3921	453	51	137	16	72	12	39	7	217	1	6	15	12	11	18	11	1	1	3	11	6	1	5	5	30	0	0	4	2	4	0	0	6	1	68	1	0	3	0	0	28	0	0	0	0	1	0	0
158458797-HP	704	90	771	2306	13	43	659	51	32	127	1	434	173	8	167	19	2	11	1	59	1	0	9	20	34	7	0	6	1	67	44	0	1	6	129	1	18	0	1	0	0	0	1	0	0	0	2	0	0
158458797-KG	1994	1229	452	1	31	1	0	373	1376	146	0	0	151	82	0	0	23	0	0	0	0	1	3	0	7	0	0	0	0	0	0	0	0	0	0	188	1	0	1	0	0	0	0	0	0	0	19	0	0
158458797-PT	501	380	530	1229	1019	170	481	51	76	64	0	45	159	3	26	4	1	8	3	93	6	2	56	112	88	81	0	150	0	37	211	0	763	11	19	1	183	1	6	0	3	6	1	33	0	2	0	0	0
158458797-SUBP	612	96	419	468	522	437	125	95	23	54	434	19	81	1	194	206	1024	1	127	1	327	71	2	10	14	286	0	0	70	1	0	0	87	1	0	5	0	0	7	0	0	221	0	106	4	0	18	0	0
158458797-SUPP	798	232	155	86	145	426	0	70	6	19	440	2	45	1	932	244	692	0	4	0	254	109	1	5	2	238	0	8	488	0	0	0	10	0	0	14	0	0	29	0	0	126	0	2	1	0	36	0	0
158458797-SV	489	1048	1421	1040	212	259	1002	214	140	42	4	144	60	9	167	21	15	25	5	268	31	80	8	146	161	28	0	27	9	153	45	0	43	8	22	34	16	3	9	0	3	3	0	2	0	1	17	0	0
158458797-TD	220	156	839	3715	25	21	319	14	9	76	1	565	305	11	464	1	0	10	0	78	0	0	14	16	36	2	0	1	0	69	51	0	0	8	186	1	24	0	0	0	0	1	0	0	0	0	5	0	0
158458797-TH	627	155	432	1700	224	26	371	85	26	70	0	107	59	6	16	2	0	14	2	86	10	2	24	36	26	81	0	3	0	21	200	0	32	16	58	0	21	1	2	0	2	0	3	1	0	0	0	0	0
158479027-BM	2458	789	294	214	514	1141	102	416	54	878	2	115	107	2	3	0	73	27	3	33	45	22	43	6	16	33	5	0	9	8	30	29	0	15	12	39	1	5	13	6	0	2	13	14	0	4	0	2	0
158479027-HP	1585	407	242	279	359	707	169	435	75	145	8	133	145	18	4	2	57	109	12	39	29	13	37	10	20	18	39	1	0	22	40	61	3	48	13	1	13	8	10	15	0	0	7	72	10	1	1	0	0
158479027-KG	1650	728	649	0	14	2	0	1176	1331	332	0	0	253	0	0	0	20	0	0	0	0	0	2	0	0	2	1	0	0	0	1	0	0	0	0	6	0	0	21	0	0	0	0	0	0	0	0	0	0
158479027-PT	2456	605	420	617	517	1249	177	547	224	550	4	150	165	57	14	1	118	90	3	58	55	50	129	16	33	58	168	2	5	30	112	75	5	324	13	12	11	7	26	27	0	0	16	42	0	9	0	2	0
158479027-SUBP	708	379	45	46	625	314	0	199	17	52	533	14	31	280	178	78	260	0	60	0	160	736	53	6	1	91	0	16	109	0	1	36	40	2	0	8	2	14	50	8	1	26	9	34	140	0	0	189	0
158479027-SUPP	504	400	14	47	453	256	0	189	11	21	474	1	22	113	164	20	585	0	35	0	363	523	16	13	0	119	1	4	162	0	0	4	8	0	0	5	0	10	43	9	2	34	5	17	67	0	1	74	0
158479027-SV	199	478	569	75	506	721	165	291	106	17	1	41	37	7	1	1	141	80	165	128	34	59	27	93	22	31	8	2	0	76	43	49	4	12	3	1	16	305	16	66	6	0	52	18	2	17	0	2	0
158479027-TD	517	346	377	259	973	1088	138	697	30	60	0	145	162	26	0	0	192	34	2	84	91	5	62	9	35	86	32	0	0	10	88	67	0	32	14	0	6	9	22	15	0	0	32	46	0	5	0	1	0
158479027-TH	1374	528	383	382	472	865	165	526	233	186	6	284	127	61	31	2	89	86	1	55	18	10	89	8	11	53	28	0	6	20	56	45	0	22	20	5	4	7	17	16	1	21	21	42	0	0	0	0	0
158499257-BM	1849	716	57	37	10	95	6	41	1130	88	1	1	48	4	0	1	0	0	0	0	0	0	1	0	3	1	0	0	0	0	1	0	0	1	0	92	0	0	18	0	0	0	0	2	0	0	0	0	0
158499257-HP	2427	569	670	1863	255	358	594	453	74	309	0	96	295	61	11	6	11	28	4	101	2	3	22	8	106	11	33	6	0	43	33	4	2	25	8	9	30	6	16	2	1	3	35	128	3	8	4	0	6
158499257-KG	1955	878	49	20	7	162	2	47	1472	91	0	1	48	0	1	0	1	0	0	0	0	1	2	0	0	0	2	0	0	0	0	0	0	2	0	93	0	0	13	0	0	0	0	0	0	0	0	0	0
158499257-PT	1207	257	175	369	1493	35	297	72	260	165	4	83	41	320	7	6	5	4	19	25	0	1	34	2	2	1	159	337	1	10	20	3	614	46	10	5	12	8	2	0	704	1	19	31	0	29	0	437	14
158499257-SUBP	994	448	142	149	721	333	4	401	12	49	331	8	61	5	27	18	107	0	24	0	28	54	10	0	1	74	0	76	9	0	2	19	6	2	0	4	0	0	55	0	0	9	31	27	144	0	5	2	0
158499257-SUPP	1175	416	137	304	536	499	0	213	18	74	491	2	80	29	64	49	93	0	46	0	88	79	6	1	3	64	0	29	53	2	0	23	5	1	0	7	0	0	74	0	0	34	6	18	50	0	1	1	0
158499257-SV	737	699	279	238	577	300	285	405	75	69	2	66	107	28	7	9	82	29	605	507	22	99	12	96	18	37	18	117	1	48	17	26	4	20	2	28	32	536	8	3	6	2	156	28	7	19	0	36	0
158499257-TD	1094	690	358	1428	275	542	191	221	36	149	1	91	305	22	29	0	5	23	5	83	1	2	18	5	81	12	13	2	0	1	48	2	1	13	3	4	7	2	23	0	0	3	26	19	1	2	0	0	2
158499257-TH	589	81	403	957	149	32	912	45	133	44	0	184	64	877	1	1	2	25	32	65	0	0	141	13	6	11	426	33	1	76	76	0	33	51	24	3	73	10	2	1	36	0	14	4	0	175	0	13	43
158721788-BM	4028	1335	154	326	263	146	111	47	5	24	1	34	10	13	16	13	2	50	20	7	6	33	2	3	5	0	33	127	2	10	2	13	0	15	0	13	2	0	12	0	0	14	0	1	14	1	1	0	15
158721788-HP	3053	400	336	1310	59	425	172	60	10	66	7	65	63	29	11	2	4	43	46	34	3	16	21	8	18	3	74	7	4	9	8	0	0	27	1	12	2	5	4	0	1	0	10	0	5	1	0	0	59
158721788-KG	1226	1123	1	2065	0	2	0	0	0	16	0	0	0	0	0	0	0	0	0	0	0	0	0	0	0	0	0	0	0	0	0	0	0	0	0	137	0	0	1	0	0	0	0	0	0	0	0	0	0
158721788-PT	1514	158	305	987	113	95	120	12	9	36	6	39	43	135	10	0	2	19	16	53	4	30	47	16	11	0	490	0	0	8	31	0	0	167	15	20	3	0	5	0	0	3	9	0	0	23	0	0	163
158721788-SUBP	813	46	141	80	177	36	12	12	3	2	273	0	30	53	41	46	24	3	86	2	36	278	65	13	0	4	0	11	34	1	6	1	0	1	0	1	25	0	10	0	3	29	0	6	169	0	12	4	4
158721788-SUPP	1202	47	124	32	49	71	5	8	1	0	200	1	17	7	79	46	23	5	43	3	53	460	22	0	0	10	3	5	97	0	2	1	0	1	0	5	4	0	24	0	0	36	2	3	96	0	3	0	3
158721788-SV	411	400	1526	735	162	154	366	34	18	9	4	36	32	30	3	2	9	146	538	999	11	99	17	79	16	5	120	7	2	78	51	0	0	23	0	3	29	101	14	0	9	0	61	11	5	43	10	0	169
158721788-TD	535	420	378	1006	54	659	91	24	2	20	0	43	96	55	15	1	0	15	5	79	0	1	33	6	8	3	48	1	0	10	11	2	0	20	3	3	1	1	4	0	0	1	12	0	1	2	0	0	78
158721788-TH	696	31	290	1259	30	99	299	2	29	13	2	46	45	377	3	0	0	41	23	63	2	2	55	12	3	0	662	0	0	22	56	0	0	136	23	1	20	1	2	0	1	1	14	0	0	18	0	0	408
158802708-BM	2727	721	12	13	5	77	0	1	0	1124	0	0	0	0	0	0	4	0	0	2	0	0	0	0	0	1	0	2	0	0	0	0	0	0	0	44	0	0	1	0	2	0	0	0	0	0	0	0	0
158802708-HP	10165	1236	119	111	79	410	3	33	9	237	0	4	33	0	6	1	21	0	14	17	16	1	6	2	0	2	0	0	2	0	4	0	0	9	3	74	0	0	4	0	2	0	0	0	0	0	0	0	0
158802708-KG	2271	1592	14	8	6	124	0	2	0	16	0	0	17	0	0	7	0	0	0	0	0	0	0	0	0	0	0	0	24	0	0	0	0	0	1	35	0	0	44	0	0	0	0	0	0	0	0	0	0
158802708-PT	2548	2333	317	272	378	523	131	136	9	204	0	13	81	4	1	3	26	36	4	67	6	1	8	6	11	10	4	25	9	0	32	3	1	7	4	142	0	1	13	0	17	0	16	1	0	3	0	5	0
158802708-SUBP	631	345	56	88	536	1352	0	121	2	43	8	1	60	0	15	77	459	0	4	0	134	17	1	0	0	28	0	94	161	0	0	5	0	0	0	19	0	0	80	0	3	0	34	17	5	0	0	101	0
158802708-SUPP	1189	640	96	46	219	1834	0	57	1	45	17	3	65	1	6	63	321	0	1	0	93	3	1	0	0	10	0	59	115	0	0	1	4	0	0	41	0	0	50	0	0	0	24	19	0	0	0	21	0
158802708-SV	434	1647	429	226	358	650	233	83	31	20	0	6	35	20	6	6	127	41	16	234	6	8	5	12	6	19	2	38	10	20	9	11	0	10	2	58	3	8	28	0	13	1	46	1	3	24	0	7	0
158802708-TD	616	468	246	388	279	1876	137	67	2	49	0	25	171	4	18	0	6	0	0	43	0	0	6	1	3	3	0	0	1	0	10	1	0	1	5	4	0	0	25	0	0	0	4	0	0	0	0	0	0
158802708-TH	2327	1068	463	629	238	1665	88	39	1	351	0	24	241	5	8	4	2	9	1	63	0	1	4	2	0	6	3	0	1	5	1	1	0	21	2	34	5	0	43	0	4	0	7	2	1	0	0	0	0
158822939-BM	3219	358	180	130	198	537	161	137	44	381	8	26	162	38	21	24	41	26	15	8	6	22	22	14	10	29	5	11	3	16	5	65	11	0	4	27	6	3	4	0	0	4	6	6	0	1	0	3	0
158822939-HP	5949	258	226	180	172	197	391	76	103	99	11	62	472	23	6	7	11	71	19	50	0	3	60	14	9	31	8	10	7	41	11	33	17	0	8	18	22	6	0	0	4	5	13	3	2	0	2	0	0
158822939-KG	1535	936	563	39	171	9	10	127	25	23	1	0	357	7	0	12	15	0	3	1	3	0	1	0	61	1	0	3	0	0	2	9	0	0	0	78	0	0	4	0	0	0	0	0	0	0	4	0	0
158822939-PT	3794	652	291	341	514	1596	292	208	64	193	0	92	215	10	9	11	36	33	16	53	1	3	58	13	16	65	7	36	1	12	26	22	16	0	9	1	5	6	1	0	20	10	23	0	0	1	1	29	0
158822939-SUBP	97	27	41	34	1803	57	4	51	81	14	145	1	3	186	0	27	85	0	290	0	35	1	49	19	0	100	0	588	6	0	0	286	498	0	0	2	0	1	2	0	0	7	95	40	4	25	0	165	0
158822939-SUPP	145	74	68	28	1065	73	1	145	59	12	313	3	6	370	1	23	309	0	264	0	102	15	86	14	0	216	0	109	14	0	0	545	200	0	0	10	1	8	3	0	0	37	21	6	21	4	3	257	0
158822939-SV	366	338	649	121	386	504	575	269	196	32	0	40	84	20	1	4	55	68	115	67	18	6	38	29	34	27	4	66	3	91	16	106	32	0	6	13	40	132	2	0	2	4	10	6	3	1	3	18	0
158822939-TD	220	428	586	201	758	265	669	33	115	3	0	86	64	114	6	1	0	119	18	117	1	0	230	20	25	120	74	0	0	221	29	1	0	0	32	0	29	14	0	0	0	0	41	0	0	0	0	0	0
158822939-TH	1507	654	741	342	547	472	444	295	75	114	13	68	273	76	2	32	161	65	33	55	19	20	124	13	26	79	40	6	1	66	13	72	19	0	11	12	5	4	3	0	0	2	21	4	0	0	4	0	0
158924089-BM	2833	764	202	170	64	42	52	43	20	1381	7	42	34	16	39	5	2	12	3	40	3	56	13	4	2	3	4	3	15	12	15	5	11	0	7	6	1	0	6	2	1	1	7	1	0	0	0	0	0
158924089-HP	1630	1032	1137	1466	403	89	580	228	118	395	7	331	220	34	65	15	0	138	3	494	6	58	61	15	128	6	3	20	4	49	50	4	52	0	44	0	61	0	12	47	2	10	147	22	3	2	0	0	0
158924089-KG	2356	1271	17	21	11	59	8	20	1	350	0	4	32	2	2	0	0	0	0	1	0	9	0	0	0	0	0	0	0	0	0	0	0	0	0	10	0	0	13	0	0	0	1	0	0	0	0	0	0
158924089-PT	1670	1123	512	507	386	238	160	127	37	578	8	116	151	46	42	20	2	34	2	115	2	36	57	5	29	5	30	11	12	13	46	2	6	0	14	13	13	2	15	16	3	2	32	0	4	0	0	7	0
158924089-SUBP	377	82	44	52	693	40	5	239	2	13	615	16	17	49	75	47	7	0	47	0	100	92	37	0	0	34	0	28	64	0	0	7	24	0	0	3	0	3	12	36	15	82	2	45	32	0	2	33	0
158924089-SUPP	107	64	15	39	583	89	0	147	8	13	626	10	4	146	90	74	41	0	112	1	100	73	59	1	0	47	0	58	102	0	6	57	113	0	0	8	1	12	20	43	7	29	5	9	53	0	1	60	0
158924089-SV	422	457	940	366	461	68	379	160	79	98	1	154	89	46	24	10	9	68	39	817	4	122	46	42	60	16	13	36	4	34	88	2	14	0	10	1	44	11	8	9	4	1	220	1	5	2	0	8	0
158924089-TD	521	1004	861	1213	585	94	482	101	143	159	11	274	212	10	21	4	1	61	5	315	6	16	55	12	119	6	3	5	4	31	21	10	23	0	39	0	26	3	4	18	7	3	88	1	0	0	0	0	0
158924089-TH	943	442	872	652	402	127	509	60	264	313	5	175	195	42	82	3	0	103	6	179	3	6	36	38	38	30	24	6	0	32	114	0	5	0	41	8	39	0	4	9	0	0	95	2	0	1	0	0	0
158944319-BM	2555	235	80	95	139	4	6	205	3	29	1	0	45	3	1	0	6	0	1	0	3	14	7	0	1	24	0	0	0	0	0	2	0	0	0	42	0	1	15	0	0	4	0	0	0	0	1	0	0
158944319-HP	2961	475	98	236	140	10	84	75	22	49	0	85	103	4	2	4	2	6	0	22	0	2	27	3	13	10	2	0	6	2	20	1	0	1	8	61	2	0	1	3	0	2	7	5	0	0	1	0	0
158944319-KG	3583	496	4	6	1	0	0	1	0	2	0	0	0	0	0	0	0	0	0	0	0	0	0	0	0	0	0	0	0	0	0	0	0	0	0	195	0	0	119	0	0	0	0	0	0	0	0	0	0
158944319-PT	1536	377	253	462	345	149	16	256	6	130	0	10	93	0	0	0	1	1	0	10	1	0	6	3	21	11	0	1	0	0	6	4	0	0	1	21	0	0	113	0	0	1	1	1	0	0	0	0	0
158944319-SUBP	603	384	136	92	657	20	0	83	42	29	36	2	28	27	60	14	54	0	22	0	23	42	5	0	0	10	0	297	43	0	0	21	56	0	0	25	3	5	17	11	31	23	10	17	16	9	0	41	0
158944319-SUPP	611	538	38	42	391	31	2	152	20	5	217	3	7	89	31	28	73	0	34	0	48	80	2	2	0	31	0	4	5	0	0	40	0	0	0	28	0	8	19	0	1	66	15	1	73	0	0	9	0
158944319-SV	812	431	378	116	313	65	182	246	79	30	0	11	115	7	3	1	4	5	4	30	4	7	8	4	76	15	0	8	1	2	7	13	2	0	0	20	8	0	15	5	0	5	4	4	2	1	2	1	0
158944319-TD	152	179	174	450	513	28	238	182	47	20	0	15	84	3	3	0	0	14	0	58	0	0	24	6	39	8	3	0	0	2	16	30	0	0	6	0	5	0	3	2	0	0	19	4	0	0	0	0	0
158944319-TH	2380	476	73	119	122	7	76	176	37	38	0	4	29	0	0	0	3	2	0	15	0	2	11	5	16	22	0	1	1	4	9	17	0	0	0	35	1	0	29	6	0	0	0	5	0	0	0	0	0
158964549-BM	4815	90	349	353	85	23	41	1	37	273	42	10	69	58	11	38	8	2	10	12	5	10	3	14	2	17	0	45	3	5	3	12	14	4	1	8	4	0	29	18	23	3	2	1	11	0	0	9	0
158964549-HP	5486	72	488	662	53	9	372	1	145	108	9	73	247	16	82	15	4	45	8	25	1	0	37	16	0	0	0	4	1	42	22	3	1	6	15	4	19	0	4	4	2	0	9	1	1	0	0	1	0
158964549-KG	3264	1005	707	387	77	3	19	1	7	45	0	3	31	9	1	0	13	3	6	0	0	0	2	177	106	3	0	0	0	48	2	0	0	2	0	176	0	0	38	0	0	0	1	0	0	0	0	0	0
158964549-PT	317	10	1521	1685	160	0	979	0	380	15	5	136	125	370	116	1	0	169	33	110	0	0	97	53	0	2	0	10	0	256	57	0	2	6	47	0	41	0	0	25	3	0	46	0	0	0	0	3	0
158964549-SUBP	1055	42	537	93	2367	84	16	1	15	27	824	9	47	255	10	193	15	0	206	0	41	11	0	67	0	3	0	105	1	1	0	55	21	0	0	8	0	0	6	31	346	9	46	266	30	0	5	475	0
158964549-SUPP	2566	152	346	141	139	253	1	0	22	32	1112	6	89	362	90	386	85	0	63	0	167	132	1	4	0	78	0	1	299	0	1	27	0	1	0	9	0	0	59	0	0	22	0	0	65	0	7	0	0
158964549-SV	967	456	2312	591	477	84	1561	27	916	41	30	77	233	144	53	82	48	125	100	138	76	25	45	153	37	33	0	275	10	283	21	43	29	16	9	22	76	0	27	93	62	15	45	11	29	0	6	51	0
158964549-TD	2145	282	3129	5062	220	24	954	0	395	221	17	453	1542	83	967	16	6	19	9	118	12	5	68	84	13	22	0	14	9	42	32	13	6	16	103	4	71	0	15	5	2	6	19	1	7	0	1	9	0
158964549-TH	102	2	395	393	39	0	185	0	95	5	1	53	45	123	13	1	0	25	9	41	0	0	46	21	0	1	0	0	0	39	22	0	3	11	18	0	12	0	0	2	2	0	7	0	0	0	0	2	0
159005010-BM	2356	483	39	45	186	43	23	121	11	122	2	6	80	3	1	5	2	0	14	13	4	7	12	1	26	7	0	6	2	0	10	10	8	0	0	45	4	0	9	1	5	3	15	11	0	0	1	2	0
159005010-HP	4022	167	58	83	72	27	23	92	36	242	0	15	350	1	0	1	0	0	1	3	1	3	3	0	25	2	0	1	0	0	4	0	3	0	0	34	1	0	0	0	4	1	1	6	1	0	0	0	0
159005010-KG	1927	384	71	15	11	0	4	308	66	135	0	0	609	1	0	0	0	0	0	1	0	0	1	0	0	1	0	0	0	0	0	0	0	0	0	148	0	0	10	0	0	0	0	0	0	0	0	0	0
159005010-PT	2317	352	52	84	114	32	15	296	49	56	4	10	99	2	0	1	0	0	1	7	3	1	21	1	161	11	0	4	4	0	23	1	7	0	1	18	0	0	7	1	2	0	0	2	0	0	0	1	0
159005010-SUBP	154	57	17	29	612	113	106	73	7	7	111	1	7	42	102	13	63	0	113	0	81	82	33	2	0	31	0	26	23	0	2	82	87	0	0	3	5	2	19	20	221	23	28	37	25	1	1	5	0
159005010-SUPP	164	89	56	35	639	75	102	102	33	11	104	3	19	69	34	14	85	1	127	0	127	44	29	7	0	52	0	22	9	0	1	74	38	0	0	7	4	17	12	6	55	33	19	16	43	3	3	4	0
159005010-SV	393	367	98	100	337	67	180	120	88	21	2	19	118	9	8	6	8	1	13	41	8	11	17	0	124	9	0	31	0	2	38	4	66	0	1	12	11	17	10	5	19	1	35	3	2	10	0	3	0
159005010-TD	449	865	166	276	187	80	136	146	53	45	0	26	282	4	9	1	3	3	2	44	2	0	18	4	160	12	0	0	1	0	25	0	0	0	2	0	5	0	4	1	3	0	13	2	2	0	0	0	0
159005010-TH	3656	504	297	347	180	62	428	233	134	100	10	33	210	6	22	0	5	9	1	21	3	3	17	0	54	16	0	4	0	7	36	0	8	9	14	19	24	3	6	9	17	3	16	17	0	0	0	1	0
159146620-BM	5943	332	870	852	59	17	231	134	124	712	2	85	104	6	142	74	16	13	1	33	16	3	20	2	1	1	0	16	0	12	12	1	5	1	10	12	7	4	78	1	3	0	6	4	1	1	0	0	0
159146620-HP	6153	714	1771	1151	157	42	1242	37	394	471	1	501	522	20	261	19	6	50	19	207	10	3	228	46	2	1	0	3	2	120	86	0	0	0	53	1	121	1	27	4	2	0	67	0	0	2	0	0	0
159146620-KG	2430	1076	811	4	117	2	2	675	1353	127	0	12	202	12	3	1	65	0	31	7	1	0	15	58	0	0	0	0	0	0	0	0	0	0	0	0	0	0	24	0	0	0	0	0	0	0	0	0	0
159146620-PT	661	68	630	587	16	1	376	13	73	78	0	145	93	11	47	3	1	16	2	32	3	0	34	4	0	0	0	1	0	22	11	0	0	0	23	0	23	0	4	6	1	0	6	1	0	0	0	0	0
159146620-SUBP	865	97	987	165	281	132	1093	14	30	116	501	68	133	39	767	331	89	26	198	32	551	22	48	44	0	3	0	404	3	1	23	10	130	0	0	0	77	0	75	0	0	0	13	91	309	0	16	0	0
159146620-SUPP	1069	1	762	74	28	172	54	3	61	58	1665	31	121	47	1498	522	415	0	63	8	338	59	19	11	0	2	0	8	297	0	0	0	0	0	0	0	4	0	96	0	0	0	0	2	336	0	26	0	0
159146620-SV	744	223	1328	323	80	46	885	50	253	44	7	175	120	10	107	53	25	61	49	81	38	21	28	50	4	1	0	43	2	139	17	8	5	0	9	0	48	42	14	15	2	0	47	6	5	11	1	0	0
159146620-TD	439	361	2483	2152	166	3	1428	6	458	59	0	610	701	36	126	2	10	46	9	274	10	0	360	53	0	0	0	0	0	115	214	2	0	0	105	1	179	4	7	0	0	1	72	1	0	8	1	0	0
159146620-TH	1604	72	829	239	13	1	773	15	184	174	0	129	43	32	10	2	0	46	36	33	1	0	33	6	0	0	0	3	1	46	17	7	0	1	25	4	37	8	3	6	1	0	14	1	0	0	0	0	0
159207311-BM	720	323	32	234	16	178	15	11	17	18	1	0	11	14	11	0	3	1	2	6	4	69	2	2	3	2	0	1	2	0	2	0	0	1	7	44	1	3	1	2	0	1	0	0	0	0	0	0	0
159207311-HP	755	168	142	289	27	147	110	17	33	22	1	24	44	4	72	2	0	18	6	26	1	37	11	21	7	11	0	4	2	5	2	0	3	13	33	13	6	0	0	3	0	0	2	1	0	0	0	0	0
159207311-KG	591	360	21	4	70	878	0	129	247	53	0	0	59	1	1	0	0	0	0	0	0	1	0	2	41	0	0	0	0	0	0	0	0	0	0	52	0	0	19	0	0	0	0	0	0	0	0	0	0
159207311-PT	1634	327	349	681	152	378	282	40	287	238	26	76	77	95	91	11	0	22	33	235	5	129	39	59	19	34	0	89	3	27	9	0	15	20	60	14	20	0	11	67	0	1	8	9	11	0	2	0	0
159207311-SUBP	403	212	65	30	319	128	8	10	0	4	120	1	1	21	45	11	145	0	56	0	73	128	10	0	0	2	0	93	5	1	0	0	63	0	0	4	3	0	9	110	0	6	11	30	40	0	2	0	0
159207311-SUPP	701	342	16	84	46	297	1	2	0	0	454	0	10	221	244	70	6	0	61	0	11	344	66	1	0	1	0	19	29	1	0	8	4	1	0	7	0	0	2	12	0	70	0	3	39	0	4	0	0
159207311-SV	271	554	91	49	70	587	54	43	72	5	1	6	15	5	7	0	7	6	6	238	4	127	9	19	5	6	0	9	2	1	2	0	0	1	1	30	2	4	0	5	0	0	8	0	0	0	0	0	0
159207311-TD	908	1378	922	2506	193	530	511	67	27	103	0	332	171	6	242	1	0	26	0	374	2	48	79	116	25	42	0	4	3	8	18	0	0	18	100	2	22	0	2	3	0	0	10	1	0	0	0	0	0
159207311-TH	821	496	285	727	83	233	114	26	35	74	0	54	77	3	22	1	0	6	6	69	6	52	22	16	5	35	0	4	0	6	3	0	2	29	16	9	1	0	5	3	0	0	1	0	0	0	0	0	0
159227541-BM	1380	66	63	98	60	31	70	108	23	258	3	4	66	15	3	0	2	6	1	9	1	1	3	5	3	1	0	5	0	9	6	2	3	0	1	9	1	0	0	0	1	1	1	0	0	0	0	0	0
159227541-HP	906	539	387	636	158	161	506	496	118	126	5	48	186	23	34	3	8	24	12	35	6	4	14	14	48	6	7	14	6	23	28	0	7	7	8	6	10	0	10	2	12	5	5	9	1	1	196	0	0
159227541-KG	620	111	381	0	5	1	1	61	785	84	0	2	222	0	0	0	0	0	3	0	0	0	0	2	10	0	0	0	0	0	0	0	0	0	0	10	0	0	4	0	0	0	0	0	0	0	0	0	0
159227541-PT	3208	200	177	236	115	33	201	171	68	420	1	45	214	20	14	0	6	18	25	45	1	2	7	32	5	4	5	19	0	24	23	1	25	1	6	31	9	0	10	1	2	1	8	9	0	4	4	0	0
159227541-SUBP	169	34	27	11	222	27	6	85	6	1	187	1	24	5	46	2	54	1	16	0	32	48	2	1	0	20	0	11	59	0	0	26	29	0	0	4	3	0	1	23	62	29	6	10	6	0	0	22	0
159227541-SUPP	267	47	63	18	168	36	20	104	21	9	364	1	24	29	21	1	63	0	29	0	96	55	7	9	1	25	0	19	50	0	3	26	47	0	0	2	0	2	2	24	0	144	6	5	5	0	0	14	0
159227541-SV	162	128	419	74	123	27	506	98	86	12	2	10	55	11	5	0	8	56	26	35	10	4	4	44	35	2	0	33	0	80	2	7	34	0	0	3	11	1	1	7	36	5	10	1	1	2	0	2	0
159227541-TD	181	146	361	549	45	43	530	71	101	20	1	17	68	13	38	0	1	38	9	58	5	0	11	32	20	2	9	6	1	69	2	3	7	11	13	5	22	1	1	4	5	3	8	0	0	1	0	1	0
159227541-TH	1896	349	351	842	57	79	328	177	70	381	0	81	238	59	72	2	2	25	3	84	2	1	8	17	18	4	33	2	3	32	16	0	4	4	13	5	8	0	0	0	1	2	2	1	0	0	3	0	0
159247771-BM	5305	822	171	444	13	110	58	28	0	305	0	12	55	32	3	70	2	0	4	7	7	2	1	0	9	0	6	11	1	7	0	0	4	0	0	9	4	0	4	0	3	0	4	4	0	0	10	0	0
159247771-HP	4560	830	344	788	9	31	253	4	3	208	0	65	81	2	3	9	0	2	3	26	0	0	4	0	10	0	0	0	1	6	0	0	0	0	4	13	27	0	3	1	0	0	0	0	0	0	0	0	0
159247771-KG	2984	2288	36	176	1	20	1	0	1	74	0	1	35	0	0	1	0	0	0	0	0	0	0	0	0	0	0	0	0	0	0	0	0	0	1	102	0	0	25	0	0	0	0	0	0	0	0	0	0
159247771-PT	1385	944	535	1587	174	284	327	4	13	212	0	117	199	34	10	1	0	8	5	40	0	0	29	12	3	1	14	26	0	26	16	0	71	0	16	2	13	3	8	27	10	0	9	23	3	4	1	2	0
159247771-SUBP	1901	1601	208	373	165	155	40	12	3	121	28	1	20	4	33	215	6	0	47	0	1	0	7	0	0	0	0	64	1	0	2	13	251	0	0	16	15	0	5	7	34	1	23	18	21	25	8	0	0
159247771-SUPP	1614	499	222	75	18	1138	36	0	2	16	24	0	25	7	129	328	230	0	30	0	14	2	4	1	0	2	0	4	112	0	2	0	7	0	0	2	1	1	36	1	0	1	1	0	19	1	52	0	0
159247771-SV	1042	1801	902	463	71	356	280	21	6	71	1	29	117	34	19	48	57	11	22	229	14	3	13	18	26	2	0	25	3	29	1	4	16	0	3	13	30	12	25	10	1	0	6	0	11	2	17	0	0
159247771-TD	407	1437	844	2516	13	71	910	2	8	40	0	219	325	6	12	4	1	3	1	69	1	0	12	10	19	0	1	1	1	24	0	0	0	0	35	0	40	0	1	0	0	0	10	0	0	0	1	0	0
159247771-TH	1814	86	617	1573	29	15	771	4	72	94	0	346	34	276	20	9	2	102	42	98	0	0	272	18	0	0	229	9	0	121	36	0	23	0	38	2	77	8	1	5	16	0	5	5	0	2	1	0	0
159268001-BM	530	116	173	346	439	38	252	229	37	324	5	112	35	33	12	4	49	45	30	107	30	27	24	31	8	16	20	1	0	18	58	22	2	113	33	1	14	29	4	10	0	2	23	3	4	6	0	2	0
159268001-HP	449	200	261	373	293	61	291	190	63	55	2	137	51	34	106	2	19	73	29	63	8	13	43	12	5	21	19	2	0	19	84	47	5	64	43	1	20	37	9	8	0	1	29	5	0	7	0	0	0
159268001-KG	542	502	352	1	134	8	4	150	1256	69	0	0	320	1	0	0	13	2	17	1	0	0	0	0	93	5	0	0	0	0	0	2	0	0	0	9	0	0	14	0	0	7	2	0	0	0	0	0	0
159268001-PT	407	209	222	593	414	33	281	186	90	71	4	149	51	33	10	12	13	49	14	137	21	10	36	23	15	34	16	4	0	8	111	30	9	69	97	3	27	20	4	9	3	2	30	5	0	1	0	2	0
159268001-SUBP	103	104	188	58	607	171	10	385	21	15	401	2	17	120	23	17	65	13	241	4	106	43	9	6	0	111	0	178	0	1	9	177	155	0	0	2	4	10	14	2	0	27	10	32	80	0	2	20	0
159268001-SUPP	183	237	128	82	350	171	4	382	13	27	904	7	33	177	131	67	104	12	167	0	103	191	21	3	1	141	0	15	4	1	7	54	23	0	0	7	0	17	18	0	2	31	0	5	107	0	5	13	0
159268001-SV	173	150	316	142	317	34	289	137	56	18	0	43	31	6	14	2	22	53	314	111	10	58	17	67	30	4	0	21	0	71	47	18	10	11	6	3	48	447	6	47	3	0	27	4	2	76	0	1	0
159268001-TD	59	211	480	544	914	193	443	172	49	27	1	128	43	110	2	0	27	59	28	203	21	3	73	66	18	42	41	0	0	41	127	32	0	169	80	0	33	56	13	4	0	0	65	12	0	6	0	0	0
159268001-TH	134	140	425	324	530	16	443	130	206	24	1	93	94	195	1	2	3	87	68	152	4	8	37	61	11	20	35	1	0	93	106	17	5	71	38	4	42	47	2	24	0	1	27	2	2	14	0	0	0
159288231-BM	1841	525	123	14	196	243	23	178	65	47	11	1	15	3	5	4	9	18	21	2	17	17	14	2	21	14	0	25	0	8	3	7	21	0	1	16	3	2	11	15	5	5	2	7	0	4	4	1	0
159288231-HP	220	427	141	28	143	128	179	190	106	18	2	20	21	6	11	3	2	73	3	15	2	0	8	7	129	4	0	6	5	15	6	5	2	0	6	5	11	0	5	5	0	0	0	10	1	1	372	0	0
159288231-KG	275	527	218	0	96	3	1	111	766	56	0	0	89	0	0	0	0	2	0	1	0	0	3	18	102	0	0	0	0	0	0	0	0	0	0	9	0	0	6	0	0	0	1	0	0	0	4	0	0
159288231-PT	694	734	166	12	333	397	90	354	76	33	7	9	12	13	31	1	14	15	6	5	39	28	21	7	22	25	0	27	7	5	9	14	23	0	1	5	7	0	10	17	8	13	2	12	4	12	1	0	0
159288231-SUBP	72	342	125	17	1082	235	4	318	40	13	90	2	13	6	14	3	61	237	136	1	105	8	36	5	2	38	0	100	19	0	1	56	133	0	0	6	6	7	12	180	98	36	29	26	49	40	1	6	0
159288231-SUPP	109	376	119	28	626	242	16	311	56	11	259	1	24	31	9	12	62	72	231	3	117	23	52	10	0	33	0	77	8	0	1	40	155	0	0	15	4	17	15	64	29	53	12	15	21	27	2	52	0
159288231-SV	90	434	223	9	380	287	130	126	177	11	1	9	6	4	4	0	19	89	163	52	18	15	15	52	93	20	0	142	1	43	5	4	38	0	1	10	19	10	8	43	45	11	29	6	5	20	2	2	0
159288231-TD	131	1247	403	65	663	504	244	165	209	26	3	38	32	5	16	0	7	38	2	19	17	2	17	15	135	24	0	12	2	17	14	10	8	0	15	3	15	0	5	9	6	3	3	6	3	4	8	0	0
159288231-TH	593	243	154	18	271	125	172	561	94	44	2	34	4	70	6	0	0	51	16	11	17	2	31	11	19	21	11	15	0	17	31	2	8	0	26	2	10	1	2	34	2	5	3	12	0	15	4	0	0
159308461-BM	3155	353	68	59	86	212	44	34	4	44	9	9	15	57	4	3	111	5	31	5	55	25	9	7	1	0	0	2	1	9	0	7	8	0	2	35	3	2	2	0	0	19	2	1	4	0	0	1	0
159308461-HP	1065	595	447	1092	82	130	392	129	28	26	27	77	182	43	72	14	10	16	27	44	17	33	18	28	16	4	0	2	21	35	4	9	5	0	26	7	32	7	2	0	0	11	16	2	0	0	3	0	0
159308461-KG	4266	510	0	3	6	7	2	1	0	1	0	0	0	3	0	0	0	0	0	0	0	0	0	0	1	0	0	0	0	1	0	0	0	0	0	81	0	0	8	0	0	0	0	0	0	0	0	0	0
159308461-PT	3631	189	332	766	75	51	339	19	12	50	18	192	143	79	64	7	10	4	27	63	11	67	31	20	9	2	0	11	15	34	12	5	5	0	53	11	29	2	1	0	0	15	20	3	2	0	0	0	0
159308461-SUBP	446	189	49	85	1050	261	2	270	6	28	946	10	28	414	30	73	258	1	419	0	369	84	91	6	0	44	0	98	140	3	0	91	105	0	0	13	0	3	8	0	2	282	18	54	75	0	3	52	0
159308461-SUPP	182	112	96	37	445	262	0	185	0	4	778	4	21	412	15	40	334	0	485	9	507	92	92	23	0	30	0	12	40	78	25	45	11	0	0	10	1	5	6	0	0	141	6	3	63	0	1	1	0
159308461-SV	303	327	1037	305	261	147	906	74	51	9	8	44	40	146	16	4	57	165	374	395	84	42	28	333	7	5	0	42	12	351	6	13	46	0	10	16	58	14	2	0	0	26	85	1	9	0	2	1	0
159308461-TD	755	310	815	1789	118	30	782	15	23	35	5	374	579	113	128	1	9	25	15	114	9	7	70	56	10	3	0	3	2	49	32	3	6	0	125	2	80	1	0	0	0	4	17	0	0	0	1	0	0
159308461-TH	2936	156	256	622	52	22	206	14	3	30	10	134	112	85	57	6	10	11	16	49	9	22	27	24	5	2	0	3	6	16	8	2	2	0	16	3	24	1	1	0	0	6	10	1	0	0	0	0	0
159328691-BM	3893	289	17	51	127	31	29	168	6	499	0	13	21	8	6	1	9	3	0	1	1	3	4	8	6	2	0	1	0	1	2	3	1	13	0	25	0	0	2	0	0	3	1	1	0	2	0	0	0
159328691-HP	2820	239	121	159	100	520	344	417	68	153	0	77	304	4	361	0	1	94	5	22	0	0	20	18	46	4	1	0	0	6	4	24	0	7	6	4	16	0	1	4	0	0	20	25	0	5	0	0	0
159328691-KG	2180	482	18	12	4	34	17	29	5	305	0	1	23	0	5	1	0	3	0	0	0	0	1	0	2	0	0	0	0	0	0	0	0	0	0	16	0	0	0	0	0	0	0	0	0	0	0	0	0
159328691-PT	496	274	351	305	610	560	643	1527	175	90	0	64	248	8	49	0	10	107	10	24	7	0	76	36	118	77	5	2	0	3	81	101	0	17	6	0	12	0	4	7	2	0	25	30	0	2	0	0	0
159328691-SUBP	664	47	109	187	463	58	2	12	1	15	33	0	11	0	1104	187	32	0	3	0	57	23	1	1	0	0	0	22	250	0	0	0	9	0	0	3	0	0	14	0	0	0	0	4	0	0	1	0	0
159328691-SUPP	726	37	69	32	24	248	1	12	0	23	109	0	18	1	1767	221	70	0	5	0	125	183	0	1	0	0	0	0	751	0	0	0	0	0	0	1	1	0	29	0	0	0	0	0	1	0	3	0	0
159328691-SV	398	548	313	108	329	1036	807	1035	317	29	6	36	81	1	30	1	15	52	21	52	8	7	38	43	120	13	0	33	1	24	17	52	11	8	1	19	13	5	6	17	3	7	36	20	14	25	1	0	0
159328691-TD	678	256	489	899	524	2386	470	673	145	104	0	112	566	11	79	0	2	98	1	34	1	0	77	13	123	31	21	0	0	18	34	19	0	32	10	0	22	0	0	3	0	0	21	21	0	13	0	0	0
159328691-TH	303	215	399	329	383	1465	609	1017	117	76	0	68	235	22	34	0	15	93	11	19	4	0	84	27	74	53	4	5	0	14	45	62	0	15	11	6	25	0	1	7	1	0	27	23	0	18	1	0	0
159369152-BM	1021	458	21	20	45	8	18	77	23	56	0	4	21	3	33	7	3	3	1	1	1	1	5	0	4	0	0	12	1	0	0	8	4	0	0	8	1	0	4	6	0	2	1	1	2	0	0	1	0
159369152-HP	911	201	79	128	93	21	46	381	90	29	1	16	37	4	11	0	1	34	1	24	0	3	6	2	44	5	0	7	4	0	1	8	0	0	0	0	4	1	4	3	1	3	2	15	2	0	1	0	0
159369152-KG	1027	490	70	4	68	2	2	12	10	5	0	0	15	1	0	11	16	0	1	0	0	0	1	0	0	1	0	5	0	0	0	6	0	0	0	2	1	0	15	5	0	0	2	0	7	0	0	1	0
159369152-PT	825	222	15	20	48	10	5	109	49	40	2	3	29	2	8	2	1	5	0	3	1	2	2	1	12	0	1	6	0	0	0	2	5	0	0	1	2	0	2	2	1	0	1	5	4	3	2	0	0
159369152-SUBP	171	147	28	7	393	23	8	47	2	0	95	0	7	31	12	32	55	0	25	0	4	13	7	0	0	14	0	44	42	0	0	131	5	0	0	28	0	3	17	28	51	33	4	12	46	0	0	96	0
159369152-SUPP	230	131	28	4	287	70	7	81	3	8	224	0	5	122	25	43	125	4	45	0	66	23	28	0	2	31	0	21	62	0	0	110	6	0	0	48	1	6	17	2	7	71	2	0	35	0	0	45	0
159369152-SV	267	345	81	24	234	8	79	332	145	10	0	10	22	0	17	17	14	75	14	34	3	15	7	7	97	15	0	48	3	0	2	29	19	1	0	4	4	8	2	8	1	0	15	2	3	2	1	3	0
159369152-TD	159	459	83	94	251	33	30	524	139	17	0	23	24	1	10	0	0	62	0	1	0	1	4	0	59	2	1	3	0	0	1	11	0	0	1	1	2	0	3	1	0	0	5	9	0	1	1	0	0
159369152-TH	226	164	69	125	217	17	72	260	155	20	0	28	25	20	0	1	0	73	6	25	2	0	14	5	15	3	15	3	1	6	3	22	2	1	2	1	4	4	1	39	0	1	4	28	0	31	1	0	0
159389382-BM	837	128	74	339	52	52	22	38	24	91	148	5	38	9	16	3	12	4	2	18	9	279	6	9	3	6	2	9	5	1	1	0	2	11	0	5	1	1	13	3	7	34	0	1	0	2	0	1	0
159389382-HP	2181	783	822	4149	373	525	289	381	60	235	15	79	206	97	220	8	24	26	30	176	65	197	13	38	20	104	14	37	89	7	29	1	32	40	23	14	20	2	9	28	40	2	20	7	7	4	129	17	0
159389382-KG	1378	633	146	7	1	47	0	46	117	100	0	0	98	0	0	0	0	0	0	1	0	0	0	0	1	0	0	0	0	0	0	0	0	0	0	60	0	0	1	0	0	0	0	0	0	0	4	0	0
159389382-PT	522	328	122	875	163	131	49	42	3	52	0	1	53	54	6	0	9	0	2	73	5	18	15	28	3	10	3	1	1	0	5	3	0	45	1	8	0	0	2	0	2	1	5	0	1	0	2	0	0
159389382-SUBP	135	26	138	85	234	132	30	4	0	4	901	1	11	160	112	33	20	0	123	0	87	40	10	42	0	20	0	282	243	0	1	0	26	0	0	0	6	0	12	29	4	48	1	5	47	4	0	0	0
159389382-SUPP	188	69	108	32	77	181	9	4	1	4	960	0	15	285	54	24	46	0	168	0	144	97	37	50	0	24	0	17	123	0	9	3	1	1	0	4	4	0	15	2	0	88	1	1	31	1	0	1	0
159389382-SV	225	267	264	679	176	125	258	87	25	35	7	11	33	119	51	0	18	34	10	144	19	62	8	92	29	8	7	30	9	6	2	6	9	24	0	12	4	2	10	4	17	16	13	0	1	4	9	6	0
159389382-TD	199	107	323	2143	135	281	155	69	6	44	3	26	94	50	37	0	6	8	4	102	5	19	14	32	11	6	8	1	3	0	2	1	1	26	7	0	6	0	1	0	2	0	18	0	1	2	6	2	0
159389382-TH	312	218	779	2188	360	160	472	76	97	70	4	100	76	2134	48	1	3	182	101	201	13	23	137	192	2	15	174	7	1	17	60	5	3	267	34	2	39	0	9	10	9	0	39	3	1	17	6	0	0
159429842-BM	1352	347	82	77	113	26	50	99	2	83	11	23	15	13	23	27	11	13	2	7	4	20	11	10	2	10	9	9	4	7	9	2	3	5	2	13	5	2	6	12	4	5	1	3	9	11	0	0	4
159429842-HP	441	237	342	619	119	93	355	169	42	53	7	218	56	136	46	28	13	94	55	44	2	23	53	26	20	33	77	16	14	31	20	2	1	27	44	5	26	12	6	38	8	5	24	9	3	42	1	3	131
159429842-KG	1041	2023	13	12	41	16	4	22	1	116	1	2	19	3	1	6	0	2	0	0	0	2	13	2	2	6	1	13	1	1	1	0	1	0	0	190	0	0	33	2	12	2	0	5	0	2	0	6	1
159429842-PT	641	1211	91	227	237	51	30	166	12	83	2	18	59	11	9	6	40	9	3	13	20	9	13	18	20	23	5	3	0	6	6	0	0	1	5	10	2	1	8	2	1	2	3	1	0	12	0	0	27
159429842-SUBP	163	264	68	39	509	171	3	228	4	8	472	20	8	24	77	172	166	0	143	0	60	84	130	2	0	306	0	47	120	0	2	41	1	0	0	9	5	0	7	8	33	197	6	47	126	1	0	30	0
159429842-SUPP	280	368	104	70	408	208	2	362	13	53	426	13	28	22	111	213	148	0	224	0	77	89	103	3	2	228	1	32	132	0	0	70	14	0	0	18	4	1	18	21	11	121	26	16	111	1	0	81	0
159429842-SV	92	192	264	109	137	15	114	80	27	6	5	53	17	15	24	3	20	47	49	56	3	15	12	24	18	5	12	27	3	34	6	4	5	0	3	8	12	42	1	23	6	1	23	2	9	83	1	1	31
159429842-TD	120	44	276	113	271	18	275	13	21	1	1	47	27	165	9	0	3	38	11	28	0	0	61	20	3	17	147	2	0	37	13	0	0	11	23	0	29	3	0	8	0	3	10	2	0	116	0	0	205
159429842-TH	192	34	304	353	160	8	450	26	24	7	1	198	13	363	33	2	1	122	23	30	0	1	75	32	2	12	285	4	1	68	36	0	1	12	54	1	31	24	1	24	0	3	11	2	0	151	0	0	595
159450072-BM	538	192	26	64	94	156	14	96	16	9	25	33	38	18	26	7	3	15	10	14	14	1	13	4	0	0	0	3	2	1	0	12	26	0	3	2	2	0	5	6	1	3	8	4	7	1	0	4	0
159450072-HP	598	127	57	167	77	262	96	55	29	53	5	61	69	4	12	3	2	44	1	24	2	0	13	7	3	0	0	1	0	5	7	9	1	0	9	0	0	0	2	0	0	0	7	12	0	0	2	0	0
159450072-KG	1271	377	2	3	30	9	0	9	7	33	11	0	0	1	1	2	1	1	1	0	1	0	1	0	0	1	0	1	0	1	0	13	3	0	1	9	0	0	4	0	0	1	0	0	1	0	2	0	0
159450072-PT	407	208	42	115	135	257	9	64	8	37	25	59	49	10	58	4	4	13	2	38	13	0	8	7	1	3	1	3	1	5	0	16	28	0	11	0	0	0	2	1	0	6	8	2	4	0	0	4	0
159450072-SUBP	111	8	8	5	362	48	0	78	2	2	310	1	7	31	36	61	113	0	93	0	100	2	41	9	0	6	0	9	93	1	1	57	51	0	0	2	0	1	8	9	1	24	5	7	73	0	0	43	0
159450072-SUPP	162	3	34	13	230	78	1	31	1	2	611	1	11	54	56	55	17	0	75	0	122	0	47	41	0	4	0	5	80	2	0	44	12	0	0	0	0	3	12	0	0	37	2	1	137	0	3	6	0
159450072-SV	179	170	69	90	201	226	64	54	19	23	24	100	86	2	23	5	19	30	76	62	5	8	11	38	5	1	0	14	2	24	4	6	13	0	14	0	1	4	2	1	4	1	41	4	33	0	0	7	0
159450072-TD	176	289	68	194	190	694	44	115	30	19	2	72	89	2	30	1	87	30	1	38	32	0	24	11	4	1	0	1	0	0	1	7	3	1	35	0	5	0	5	0	1	1	13	15	2	0	3	0	0
159450072-TH	185	272	34	74	95	430	23	161	24	20	1	26	56	4	14	0	81	24	2	20	42	0	3	4	3	4	0	4	0	4	0	9	6	0	7	1	0	1	3	1	2	1	16	4	2	0	5	0	0
159470302-BM	1953	1242	326	90	608	147	132	760	258	185	4	14	71	7	24	11	46	108	9	22	27	23	15	7	161	60	4	14	4	4	53	17	6	3	4	60	7	2	12	4	14	4	8	24	0	1	2	1	0
159470302-HP	3711	1288	190	108	465	394	171	566	187	142	1	17	155	3	14	3	29	81	7	19	12	9	19	11	264	30	3	2	2	9	43	14	3	4	2	36	0	2	15	6	11	2	12	34	2	0	60	1	0
159470302-KG	1336	1368	68	9	450	7	8	383	474	189	0	1	19	15	1	2	60	11	240	4	1	0	10	410	12	40	2	0	0	1	3	0	0	1	0	117	0	0	29	0	2	28	2	0	1	1	79	0	0
159470302-PT	842	998	714	208	898	258	330	886	310	102	20	47	76	26	25	2	114	225	15	36	53	33	63	14	138	117	12	19	5	17	66	62	10	6	4	24	2	4	6	9	70	11	9	25	2	3	1	1	0
159470302-SUBP	440	474	249	26	1087	90	58	117	37	20	56	15	9	12	130	130	186	2	37	1	58	43	19	1	2	42	0	123	30	0	0	8	66	0	0	33	3	0	22	205	89	14	22	89	29	0	6	277	0
159470302-SUPP	407	644	356	11	1161	258	24	415	102	39	807	16	16	279	217	220	466	0	187	1	198	131	102	10	6	352	0	50	44	0	6	31	34	0	0	35	0	2	88	5	1	116	3	29	63	0	28	7	0
159470302-SV	374	1011	594	33	928	66	250	502	401	20	0	45	24	5	16	7	129	251	185	135	56	35	20	49	354	45	0	91	5	78	64	24	28	1	0	32	28	55	23	15	77	5	37	18	25	10	3	19	0
159470302-TD	165	836	394	123	1746	517	171	827	228	31	1	135	39	64	23	0	120	153	12	67	66	1	79	20	256	296	49	0	0	12	70	30	0	23	17	4	8	8	7	3	22	4	18	34	0	6	4	0	0
159470302-TH	213	801	835	184	1655	436	792	1339	451	86	0	52	49	141	54	1	150	620	149	126	98	0	115	114	158	138	121	3	1	119	44	219	0	27	21	8	18	36	11	90	189	7	48	57	0	98	18	2	0
159490532-BM	1855	809	22	17	110	187	6	91	19	105	0	3	33	2	97	2	6	3	0	7	2	14	7	1	11	10	0	3	0	0	3	7	4	0	0	33	0	0	12	3	9	0	3	1	1	0	0	0	0
159490532-HP	1658	423	45	125	180	405	22	169	29	159	0	14	143	6	139	1	10	8	3	42	1	6	5	5	17	17	0	0	0	1	7	7	2	3	2	16	1	3	10	2	0	2	6	11	0	0	0	0	0
159490532-KG	2160	767	19	0	35	3	0	136	120	125	0	0	15	0	0	0	4	0	0	0	0	0	0	0	11	0	0	0	0	0	0	6	0	0	0	71	0	0	21	0	0	0	0	0	0	0	0	0	0
159490532-PT	721	322	58	108	435	413	44	321	69	35	2	10	23	12	13	2	80	35	0	39	1	12	17	6	28	53	4	7	0	3	19	25	8	8	4	12	7	5	13	4	3	3	5	9	0	4	0	0	0
159490532-SUBP	197	307	17	10	776	101	1	25	13	24	90	2	36	5	14	13	13	0	2	0	12	41	0	0	0	5	0	18	46	0	0	10	18	0	0	3	2	0	9	24	788	4	35	51	3	0	0	72	0
159490532-SUPP	801	725	21	28	48	262	1	18	12	70	65	2	38	10	131	52	36	0	0	0	26	154	2	2	0	9	0	3	129	0	0	0	3	0	0	9	0	0	33	0	1	0	0	3	0	0	0	0	0
159490532-SV	194	293	104	28	457	111	69	166	108	14	1	1	47	6	2	1	102	67	58	172	5	58	16	78	57	54	0	112	1	3	26	10	48	2	0	15	14	212	5	20	59	7	73	15	11	14	0	4	0
159490532-TD	187	245	81	232	722	847	73	547	49	23	0	10	48	16	21	0	145	43	0	53	1	1	16	5	90	45	3	0	0	0	18	7	0	5	4	0	1	0	18	0	1	1	14	40	0	0	0	0	0
159490532-TH	859	115	50	110	206	142	79	149	57	82	0	26	23	21	36	0	77	55	4	38	1	4	20	11	22	28	12	3	1	2	25	42	16	28	26	3	7	5	6	6	1	1	6	18	0	2	0	0	0
159510762-BM	2149	180	17	45	42	47	9	69	35	347	1	2	16	5	2	4	2	3	3	3	1	14	0	2	4	14	5	1	2	0	0	4	0	1	0	19	2	0	12	0	0	1	3	1	3	0	1	0	0
159510762-HP	412	354	230	922	216	413	130	294	18	65	0	158	144	63	110	5	3	73	4	91	1	3	18	17	26	3	37	0	1	13	0	9	2	10	0	1	13	1	7	0	0	0	2	33	0	0	8	2	0
159510762-KG	593	590	155	7	282	345	4	169	1319	594	0	3	212	0	2	0	2	0	10	0	0	0	0	0	0	0	0	0	0	0	0	0	0	1	0	40	0	0	33	0	0	0	0	0	0	0	6	0	0
159510762-PT	371	302	119	538	252	172	16	184	447	262	0	12	95	25	2	0	0	12	9	37	7	9	11	15	10	3	10	0	0	0	1	5	5	1	0	19	0	0	11	0	9	0	15	13	1	0	3	1	0
159510762-SUBP	230	134	39	34	263	224	0	137	12	14	371	11	10	134	37	247	209	0	43	0	46	476	58	22	0	88	0	2	111	0	0	9	7	0	0	12	1	4	38	0	3	59	2	21	35	0	0	25	0
159510762-SUPP	317	166	18	26	227	242	0	99	12	10	577	9	8	261	40	238	339	0	36	0	94	739	32	4	0	93	0	0	99	0	0	4	0	0	0	13	0	20	42	0	0	100	0	3	35	0	1	48	0
159510762-SV	228	539	538	276	336	208	367	293	86	24	1	57	31	70	25	17	25	170	110	263	15	58	26	155	49	10	34	6	8	89	0	29	13	12	0	12	16	45	11	0	1	2	17	9	4	12	6	6	0
159510762-TD	390	480	285	1287	373	612	96	376	14	92	0	146	258	58	81	2	1	35	8	108	4	6	20	27	21	10	35	0	2	6	0	8	0	10	0	0	9	1	6	0	0	1	3	28	0	2	1	0	0
159510762-TH	206	14	91	238	58	47	114	38	15	43	51	39	6	93	5	11	14	100	24	62	2	53	9	46	12	27	57	0	8	22	0	16	3	7	0	1	2	13	2	0	0	2	12	19	3	3	3	0	0
159551223-BM	896	188	71	1	11	46	1	209	102	20	0	1	261	5	3	9	0	0	0	0	0	3	0	0	0	1	0	0	1	0	0	0	0	0	0	34	0	0	7	0	0	2	0	0	0	0	0	0	0
159551223-HP	806	144	139	78	28	123	111	37	15	167	5	54	118	90	4	2	0	42	4	11	0	22	26	6	2	2	26	0	1	10	9	1	1	39	13	15	12	0	3	5	1	3	1	0	1	2	1	0	8
159551223-KG	1341	154	39	38	19	132	26	85	3	205	4	22	52	24	19	0	7	7	1	4	2	72	2	3	2	4	6	1	3	3	1	1	0	16	6	2	1	0	3	0	1	1	1	3	5	0	1	1	7
159551223-PT	848	198	197	217	64	138	122	14	19	114	2	85	97	202	22	0	1	17	6	10	1	12	37	11	2	7	63	1	0	13	19	1	9	124	34	5	12	0	1	2	8	0	4	0	1	1	0	0	40
159551223-SUBP	114	50	133	24	535	185	1	173	1	1	346	1	25	10	14	80	78	0	60	0	27	38	5	2	0	2	0	18	21	0	1	100	7	1	0	2	1	0	9	0	0	64	5	11	218	0	7	125	0
159551223-SUPP	214	111	202	36	21	454	2	306	0	2	471	7	26	109	26	17	57	0	139	0	195	82	22	32	0	13	2	0	15	1	2	8	0	3	0	9	0	5	14	0	0	165	0	0	117	0	5	0	0
159551223-SV	139	102	438	33	112	294	161	100	53	7	1	40	82	55	0	1	14	112	111	85	11	46	34	100	4	3	5	8	2	65	17	7	11	29	9	5	20	67	3	14	16	3	8	2	14	7	0	7	13
159551223-TD	141	87	365	283	107	313	316	2	39	4	0	119	213	295	28	0	0	50	4	21	1	1	70	8	14	15	109	1	0	28	34	0	0	254	45	0	42	0	1	0	0	0	2	0	0	4	0	0	50
159551223-TH	197	84	273	210	67	158	354	5	43	20	0	103	179	237	32	0	0	97	11	15	1	4	72	26	11	8	92	0	1	25	26	1	0	154	42	1	35	5	1	5	1	2	1	1	1	10	0	0	68
159571453-BM	930	470	113	89	34	18	31	17	5	27	0	10	17	8	67	4	0	11	3	5	1	4	2	2	2	1	9	4	1	1	5	0	16	11	0	2	1	0	1	4	7	2	6	1	0	1	0	0	5
159571453-HP	223	235	247	582	48	59	83	20	2	21	2	47	90	16	17	5	0	10	2	21	1	0	25	3	6	0	32	6	0	1	6	0	7	35	0	5	7	1	1	8	0	4	5	2	0	1	1	0	12
159571453-KG	1334	131	227	133	24	0	1	7	59	24	0	1	32	5	0	0	0	0	1	0	0	0	4	14	2	2	1	0	2	0	0	0	0	5	0	7	0	0	12	0	0	0	0	0	0	0	24	0	0
159571453-PT	747	213	107	183	48	38	28	13	3	47	2	6	20	25	16	8	1	13	7	4	0	10	10	7	2	0	12	5	3	0	0	0	12	21	0	5	1	1	1	7	13	8	3	7	0	4	0	0	8
159571453-SUBP	20	28	6	10	82	11	3	18	0	1	85	0	3	86	9	4	6	7	29	1	2	1	4	5	0	2	34	31	4	0	1	6	91	0	0	1	2	3	2	78	0	10	4	2	1	3	0	2	0
159571453-SUPP	104	38	105	43	200	55	35	44	1	1	166	0	6	607	19	39	25	2	132	2	38	9	59	21	0	9	177	95	19	1	44	5	108	2	0	1	19	2	4	39	0	152	12	10	24	6	0	3	2
159571453-SV	66	89	65	63	48	15	39	11	6	1	0	6	14	5	23	2	0	15	18	9	1	7	16	11	4	0	5	12	1	2	4	0	16	2	0	3	2	4	0	12	7	1	4	3	1	1	1	0	6
159571453-TD	147	381	337	678	119	131	195	21	5	9	1	71	108	22	30	2	0	5	4	26	0	1	45	30	26	4	44	3	0	3	36	0	1	67	1	4	4	0	0	1	0	1	14	0	0	7	0	0	23
159571453-TH	155	31	484	672	83	17	349	6	19	6	0	74	49	226	12	0	0	39	6	26	0	0	113	33	5	5	173	1	0	17	43	0	1	55	15	3	16	1	0	0	0	0	9	0	0	83	0	0	247
159591683-BM	366	125	46	10	10	0	5	0	69	5	0	0	2	4	2	0	0	0	0	0	0	0	0	6	8	0	0	0	0	0	0	0	0	0	0	7	0	0	4	0	0	0	0	0	0	0	0	0	0
159591683-HP	319	15	40	202	0	0	65	2	2	0	0	7	24	7	10	1	0	3	5	5	0	1	14	3	0	0	2	2	2	6	0	0	2	0	0	0	3	0	0	0	0	0	0	0	0	0	0	0	0
159591683-KG	355	193	76	8	12	0	5	1	99	2	0	0	4	0	6	0	1	0	0	0	0	0	1	4	5	1	0	2	0	1	0	0	0	0	1	4	1	0	3	0	0	1	0	0	0	0	0	0	0
159591683-PT	16	7	55	355	3	0	139	0	6	1	1	20	19	7	13	0	0	7	4	39	0	0	24	16	0	0	5	2	0	5	2	0	1	0	2	0	6	0	0	0	2	0	1	0	0	0	0	0	0
159591683-SUBP	50	29	7	11	109	6	0	27	7	1	100	1	1	19	0	3	36	0	61	0	14	5	5	3	0	4	0	100	2	0	0	31	62	0	0	1	0	4	2	0	0	5	4	0	0	0	0	5	0
159591683-SUPP	86	12	2	4	58	9	0	46	4	0	337	2	1	84	22	9	38	1	93	0	20	5	22	6	0	3	0	2	9	1	0	4	2	0	0	3	0	1	0	0	0	19	1	0	16	0	0	0	0
159591683-SV	21	28	139	108	6	1	224	3	5	0	1	3	8	10	1	1	1	20	69	15	0	1	21	56	0	0	4	7	0	43	1	0	5	0	2	1	30	1	0	0	4	0	0	0	3	0	0	2	0
159591683-TD	37	53	40	254	2	3	97	0	4	0	0	2	59	3	28	0	0	4	1	2	0	0	16	2	0	1	6	2	1	4	1	1	0	0	1	0	3	0	0	0	1	0	0	0	0	0	0	0	0
159591683-TH	86	15	148	405	5	1	142	0	17	7	0	9	18	78	20	2	0	5	22	11	1	0	43	18	0	0	47	5	1	26	3	2	9	1	5	1	2	0	0	0	5	0	5	0	0	0	0	3	0
159611913-BM	682	341	177	499	42	108	155	5	23	15	10	16	21	118	520	13	7	33	14	27	5	40	36	14	0	0	147	4	12	21	26	4	2	44	5	18	7	2	10	0	3	5	3	0	1	0	2	0	0
159611913-HP	163	40	355	1118	15	51	377	2	4	15	6	65	53	66	74	3	1	64	22	13	3	11	28	28	0	0	129	5	2	20	17	2	0	26	12	2	19	0	0	0	3	2	8	1	3	0	0	0	0
159611913-KG	1181	932	9	1073	4	3	3	0	0	33	0	0	5	2	208	1	0	1	0	0	0	0	0	0	0	0	2	0	0	1	0	0	0	0	0	107	0	0	5	0	0	1	0	0	0	0	15	0	0
159611913-PT	37	42	160	557	561	36	170	1	2	1	1	43	12	300	11	0	0	48	52	25	0	13	31	27	0	0	196	17	4	21	9	0	3	98	6	1	10	0	1	0	27	2	14	3	0	1	0	66	0
159611913-SUBP	219	24	11	40	467	45	6	60	19	3	604	10	14	91	9	26	88	0	176	0	85	13	46	59	0	19	0	122	2	8	0	372	188	0	0	9	17	2	2	0	0	13	18	16	31	0	11	0	0
159611913-SUPP	411	19	50	32	79	21	0	30	0	2	750	6	12	445	133	49	44	0	175	0	45	24	121	51	0	3	0	52	12	0	27	62	2	1	0	2	1	61	0	0	0	274	2	1	68	0	15	8	0
159611913-SV	91	247	693	323	178	134	285	17	15	4	1	21	10	81	13	0	19	97	42	68	15	63	27	115	0	2	71	44	0	31	10	10	10	30	4	10	14	5	4	0	33	8	13	0	3	12	3	3	0
159611913-TD	33	47	589	1663	34	50	292	2	4	5	5	69	50	138	239	1	1	33	5	34	2	9	30	44	0	0	116	4	4	19	7	0	1	52	15	1	28	0	0	0	1	0	4	0	1	0	0	2	0
159611913-TH	80	79	292	928	99	54	262	2	12	4	9	127	30	325	54	3	3	46	20	39	1	20	28	46	1	0	256	4	2	21	17	0	4	139	13	7	17	0	0	0	21	2	7	1	0	2	2	1	0
159632143-BM	1013	209	111	137	15	81	134	25	6	30	2	7	20	15	39	2	5	2	6	10	3	1	0	7	14	0	1	10	1	18	6	3	2	24	1	2	9	0	0	0	0	4	0	0	1	7	0	4	0
159632143-HP	1422	237	176	175	13	65	306	15	11	9	4	31	44	8	28	1	2	15	9	14	0	1	13	22	25	0	9	0	1	18	11	0	0	23	0	3	20	0	0	0	0	1	1	1	0	52	3	0	0
159632143-KG	1611	636	163	295	2	6	2	0	17	49	0	0	58	6	0	1	8	0	9	0	0	0	1	30	0	0	0	0	0	1	0	0	0	0	0	21	0	0	0	0	0	1	0	0	0	0	14	0	0
159632143-PT	73	11	204	413	0	4	584	0	9	3	0	90	12	303	9	0	0	61	106	36	0	0	74	30	1	0	144	0	0	73	55	0	1	208	12	0	43	0	1	0	0	0	2	0	0	253	0	0	33
159632143-SUBP	270	75	274	10	229	60	49	0	4	5	220	5	30	63	4	21	20	0	205	0	107	79	6	31	0	8	0	17	4	35	1	8	271	0	0	9	2	2	1	0	0	218	17	0	41	0	2	83	0
159632143-SUPP	460	201	166	23	75	234	3	3	1	3	240	1	27	53	122	40	58	0	16	0	221	29	3	24	0	18	0	1	48	0	0	18	0	0	0	8	0	0	3	0	0	21	2	0	3	0	5	3	0
159632143-SV	111	157	463	86	16	27	518	3	9	4	0	20	17	22	6	1	3	51	313	65	5	1	28	123	8	1	23	0	0	258	15	0	0	18	1	4	31	2	0	2	0	1	4	0	0	450	0	3	6
159632143-TD	288	391	260	367	15	244	300	11	10	14	2	39	105	3	27	2	2	5	1	34	1	0	12	28	39	1	3	0	1	17	26	1	0	23	1	1	15	0	0	0	0	0	0	0	0	10	0	0	0
159632143-TH	158	35	302	406	5	20	545	1	12	3	1	70	26	50	21	1	0	23	49	21	0	0	65	30	4	2	135	0	0	41	62	0	0	131	16	0	43	0	0	0	0	0	0	0	0	297	0	0	23
159672603-BM	364	62	50	37	16	65	9	40	1	12	45	10	16	49	14	7	13	0	11	3	30	12	1	3	1	8	0	5	24	2	0	0	3	0	1	2	2	0	14	0	10	1	0	2	7	0	1	0	0
159672603-HP	165	72	53	169	30	138	11	25	2	4	6	49	64	4	8	1	1	4	4	8	1	6	6	0	4	1	0	0	20	5	1	0	0	0	0	2	1	0	6	0	7	0	4	0	1	0	1	0	0
159672603-KG	594	500	6	11	5	8	0	5	107	13	2	0	3	1	1	1	0	0	0	0	0	0	0	0	0	0	0	0	0	0	0	0	0	0	0	57	1	0	12	0	0	0	0	0	0	0	2	0	0
159672603-PT	102	44	283	210	217	57	119	32	11	4	0	93	44	190	19	0	10	30	29	73	9	0	52	95	1	6	0	3	1	14	23	0	4	0	20	0	15	1	1	1	3	2	7	0	0	0	0	1	0
159672603-SUBP	166	32	27	23	111	107	0	31	33	12	221	1	4	5	54	42	27	0	37	0	98	4	2	3	0	8	0	3	235	0	0	0	25	0	0	3	0	0	35	0	4	5	2	3	44	0	1	0	0
159672603-SUPP	288	29	15	14	134	132	0	114	0	11	266	1	14	66	38	33	67	0	16	0	73	7	6	3	0	8	0	4	160	0	0	0	1	0	0	1	2	0	10	1	4	3	1	4	24	0	2	0	0
159672603-SV	122	97	225	116	78	154	148	30	37	11	0	72	89	23	18	1	3	45	74	64	3	5	13	88	3	2	0	11	8	73	2	0	1	0	4	2	11	40	8	3	8	1	19	1	2	0	0	1	0
159672603-TD	158	48	256	233	82	339	90	10	11	11	1	77	104	12	16	1	3	15	7	32	1	0	3	33	1	2	0	3	1	12	4	0	1	0	5	1	20	0	3	0	3	0	4	1	0	0	0	0	0
159672603-TH	133	33	156	131	98	126	50	31	7	11	0	29	34	35	7	2	4	11	15	40	10	2	13	23	0	5	0	0	3	8	4	0	2	0	4	1	12	2	2	0	7	0	6	1	0	0	0	0	0
159713063-BM	5774	840	64	47	63	42	11	227	13	675	2	4	273	3	16	15	9	3	0	1	6	3	6	2	38	9	0	1	1	3	15	0	0	0	0	119	0	0	16	0	0	0	0	1	3	0	0	0	0
159713063-HP	5433	227	111	230	217	118	93	224	87	225	3	54	161	8	251	4	0	24	0	20	10	22	15	2	103	16	1	1	1	2	35	0	0	2	1	5	1	1	13	0	2	0	1	1	0	0	5	0	0
159713063-KG	3966	2311	334	26	23	42	3	45	105	584	1	3	25	0	6	18	0	1	0	0	1	5	2	0	10	2	0	0	0	0	1	0	0	0	0	321	0	0	28	0	0	0	1	0	0	0	0	0	0
159713063-PT	2228	423	801	846	2625	109	200	732	87	441	0	148	196	810	22	0	516	51	5	175	661	1	258	66	140	666	1	0	0	17	189	0	0	1	7	23	4	4	35	0	0	41	65	3	3	0	0	0	0
159713063-SUBP	692	229	59	79	347	338	3	302	9	35	1801	0	8	133	60	157	145	0	218	0	177	58	95	8	6	118	0	8	154	0	3	42	0	0	0	13	0	5	45	0	4	148	0	11	278	0	0	0	0
159713063-SUPP	1234	194	101	108	672	628	43	597	4	77	1788	4	17	431	92	137	207	5	167	1	332	107	197	40	8	295	0	23	287	2	29	11	0	1	0	26	7	3	49	5	0	281	0	2	374	0	0	0	0
159713063-SV	601	539	1633	159	1032	340	481	1301	306	69	1	37	107	35	22	2	27	170	64	180	47	17	41	91	637	45	0	19	6	140	104	0	0	1	1	15	44	85	42	5	4	0	52	17	6	0	5	0	0
159713063-TD	979	482	1197	1150	1385	485	430	1167	178	322	0	249	237	347	92	0	5	103	2	212	73	0	108	58	242	100	5	0	1	14	278	0	0	13	4	0	34	5	54	0	0	0	70	27	0	0	1	0	0
159713063-TH	4206	172	272	259	173	78	268	216	86	478	0	114	277	61	29	0	5	80	5	17	18	3	25	10	86	17	0	3	4	33	53	1	0	0	1	12	9	2	7	4	6	0	3	15	1	0	0	0	0
159814214-BM	711	226	5	8	51	74	2	32	33	51	0	1	171	1	1	0	6	2	1	2	3	0	14	0	4	2	2	0	0	1	0	2	0	2	0	34	0	2	2	1	0	1	0	0	0	0	0	0	0
159814214-HP	394	218	52	28	117	248	13	75	40	18	1	10	84	11	3	0	10	12	5	11	6	2	39	4	30	6	0	0	2	1	5	7	0	3	0	2	1	8	5	0	1	0	2	5	0	0	18	0	0
159814214-KG	151	234	52	0	34	189	0	50	507	44	0	2	120	1	0	0	18	0	4	0	0	6	1	1	17	7	0	0	0	0	0	0	0	0	0	9	0	0	4	0	0	0	0	0	0	0	9	0	0
159814214-PT	506	278	8	6	80	124	3	61	31	67	1	4	78	1	1	1	10	5	0	3	5	1	7	1	9	6	0	1	1	0	1	0	0	2	0	38	0	0	3	0	1	1	0	1	0	0	0	0	0
159814214-SUBP	40	102	44	2	355	143	5	61	37	6	47	0	11	19	8	7	98	0	40	0	75	28	27	9	5	10	0	29	7	0	0	3	64	0	0	2	1	0	3	46	45	15	4	8	1	0	0	22	0
159814214-SUPP	45	123	30	2	263	139	1	45	42	4	68	0	6	24	4	8	128	1	41	0	126	67	22	1	1	35	0	24	14	0	1	6	75	0	0	1	0	0	3	3	8	32	4	5	3	0	0	6	0
159814214-SV	29	121	99	10	253	95	64	104	55	2	0	7	29	11	1	0	44	100	115	41	29	7	37	21	51	18	0	15	0	23	4	15	8	3	1	5	13	76	9	1	5	3	8	1	0	0	2	2	0
159814214-TD	48	256	80	21	488	547	17	190	48	3	0	16	20	13	1	0	55	23	0	15	51	1	99	5	46	22	4	0	0	1	19	14	0	12	3	0	0	7	3	0	0	0	3	8	0	0	0	0	0
159814214-TH	101	147	65	81	362	292	14	167	57	19	0	40	37	14	3	1	36	37	2	31	12	2	114	5	25	12	10	1	0	0	22	11	3	41	1	0	0	11	5	0	2	0	4	8	1	0	2	0	0
159915365-BM	2253	215	27	34	40	97	5	149	0	349	3	7	16	8	5	13	14	1	2	4	14	0	4	1	0	1	0	1	1	1	1	3	0	1	1	9	2	0	4	0	0	6	1	2	0	0	0	0	0
159915365-HP	186	231	95	311	265	356	56	165	3	32	0	163	67	6	11	0	0	40	0	22	2	0	27	8	13	23	0	0	0	6	28	0	0	13	46	1	8	0	4	0	0	1	21	9	0	1	0	0	0
159915365-KG	1955	2242	1	4	46	1	0	3	0	45	0	0	183	3	0	0	0	1	0	0	0	0	12	0	0	2	0	0	0	0	0	0	0	0	2	130	0	0	17	0	0	0	0	1	0	0	0	0	0
159915365-PT	814	716	147	317	371	663	43	315	0	138	2	86	213	1	26	5	2	9	2	27	1	0	43	11	10	11	0	4	1	2	17	1	0	0	3	2	2	1	6	0	0	2	13	17	0	1	0	0	0
159915365-SUBP	158	94	55	32	684	306	0	82	7	10	205	8	10	27	65	100	62	0	211	0	312	19	15	21	0	32	0	557	47	2	4	49	395	0	0	2	35	9	20	26	14	29	9	47	40	2	9	7	0
159915365-SUPP	274	340	59	32	579	575	0	197	9	17	435	6	15	86	30	72	227	0	323	0	813	9	39	46	0	112	0	78	16	0	6	82	70	0	0	19	5	4	26	5	4	40	17	16	68	0	5	15	0
159915365-SV	405	952	166	136	296	448	25	198	12	61	3	19	72	7	59	15	23	7	16	23	31	13	11	12	14	14	0	28	3	1	4	2	10	0	0	16	8	9	31	12	2	6	11	6	10	0	0	3	0
159915365-TD	239	516	240	762	735	809	209	287	8	69	0	299	194	16	52	0	1	72	2	34	0	0	103	24	23	37	2	1	0	37	58	0	0	27	83	0	26	1	4	0	0	0	36	23	0	0	0	0	0
159915365-TH	1148	239	70	195	95	264	60	159	4	104	3	41	53	12	8	11	3	33	3	13	1	1	8	9	8	7	0	10	1	4	9	1	2	14	14	5	6	2	4	7	32	6	13	6	4	0	0	3	0
160016515-BM	1478	194	35	35	5	173	3	22	1	212	0	2	77	1	5	5	2	1	0	0	0	16	0	0	5	0	0	0	0	0	0	1	0	0	0	15	0	0	0	0	0	0	0	2	0	0	0	0	0
160016515-HP	974	264	85	206	28	620	56	239	14	96	0	37	97	2	50	1	2	24	0	22	0	12	2	3	24	6	0	0	1	0	0	13	0	0	2	8	2	0	0	0	0	0	2	9	0	0	27	0	0
160016515-KG	936	279	221	0	58	0	0	83	402	135	0	0	147	31	1	0	0	16	46	4	0	0	2	26	4	0	0	0	0	1	0	2	0	0	0	11	0	0	4	0	0	5	0	0	0	0	0	0	0
160016515-PT	158	110	467	30	137	20	0	17	6	49	0	271	11	24	2	0	0	1	5	4	0	2	0	25	0	4	0	32	0	0	2	3	0	0	18	0	109	0	0	157	0	0	0	5	0	0	0	0	0
160016515-SUBP	550	429	63	29	71	166	0	13	9	68	19	0	68	3	19	20	61	0	6	0	25	151	1	2	0	37	0	1	21	0	0	0	0	0	0	32	0	0	3	0	0	4	0	0	0	0	0	0	0
160016515-SUPP	582	672	108	9	14	412	0	8	2	22	11	3	56	2	33	20	52	0	2	0	19	128	3	2	0	6	0	0	19	0	0	0	0	0	0	3	1	1	2	0	0	0	0	0	0	0	0	0	0
160016515-SV	343	105	111	148	31	452	79	240	11	40	3	38	49	5	31	4	12	70	27	25	3	165	2	18	10	5	3	20	0	1	1	70	0	0	2	0	4	10	1	1	0	0	2	9	0	0	0	2	0
160016515-TD	444	484	137	204	49	780	7	231	9	42	0	34	152	0	99	0	1	4	0	12	1	6	3	4	25	2	0	0	0	0	0	0	0	0	0	2	0	0	0	0	0	0	0	0	0	0	0	0	0
160016515-TH	842	128	70	119	60	240	17	75	33	119	0	30	57	13	14	2	1	18	1	10	0	5	2	4	8	4	1	3	0	0	0	8	0	0	4	2	3	2	0	0	1	0	1	3	0	0	1	0	0
160036745-BM	1576	120	21	2	45	429	21	102	28	363	0	2	16	0	4	2	35	0	0	12	1	52	1	2	2	8	0	0	0	0	1	0	2	0	0	1	0	0	4	0	0	0	1	2	0	0	0	0	0
160036745-HP	983	412	106	74	208	336	341	261	111	98	2	93	94	0	101	10	10	6	2	117	6	61	11	31	34	35	0	1	8	0	10	0	1	0	11	3	3	1	6	2	0	0	11	1	1	0	0	0	0
160036745-KG	1159	247	243	30	276	187	23	356	100	50	38	32	50	2	4	22	31	0	1	6	10	3	22	3	9	31	0	0	1	0	0	1	0	0	5	24	0	0	14	0	0	4	1	0	2	0	0	0	0
160036745-PT	1167	388	190	130	291	198	589	184	192	90	4	29	103	0	34	1	22	16	1	41	1	68	5	11	19	36	0	5	3	12	16	6	2	0	13	8	21	6	1	3	0	0	3	20	3	0	0	0	0
160036745-SUBP	84	180	76	20	634	109	9	193	125	10	264	3	8	2	19	14	188	0	46	0	140	92	21	12	0	85	0	48	11	0	0	64	3	0	0	17	1	0	9	21	0	5	10	32	43	0	2	2	0
160036745-SUPP	248	216	49	10	583	271	5	330	15	7	582	12	19	3	43	20	244	0	46	2	141	103	65	24	3	100	0	2	28	0	0	29	0	0	0	21	0	0	13	1	0	33	7	3	22	0	1	0	0
160036745-SV	191	496	302	33	247	368	616	240	237	11	4	16	44	0	22	1	80	22	2	22	16	76	1	41	64	24	0	7	3	8	1	5	5	0	1	8	16	17	8	19	0	0	5	0	3	0	0	1	0
160036745-TD	326	451	246	294	228	58	1089	12	112	27	0	145	207	0	362	1	2	6	1	42	0	1	6	30	12	22	0	0	0	11	10	0	0	0	22	0	19	0	0	0	0	0	9	4	0	0	0	0	0
160036745-TH	707	211	173	158	130	134	596	160	144	95	8	83	86	0	26	5	13	26	1	58	3	27	16	17	8	22	0	2	2	10	11	0	3	0	32	3	30	7	0	4	0	2	14	9	0	0	0	0	0
160056975-BM	1994	461	116	21	208	336	23	232	26	276	0	14	39	0	4	1	16	18	1	10	5	4	6	1	16	21	2	0	0	1	4	5	3	4	2	10	0	1	1	7	0	0	1	7	0	0	1	0	0
160056975-HP	1035	575	154	50	220	554	36	651	25	244	0	44	55	2	25	0	19	49	1	12	7	0	3	4	24	29	1	0	0	2	4	5	0	2	2	7	5	6	7	7	0	0	6	39	0	2	1	0	0
160056975-KG	954	335	26	0	20	202	1	354	124	38	0	0	52	1	0	0	32	3	0	0	0	0	0	1	2	0	0	0	0	0	0	0	0	0	0	70	0	0	18	1	0	1	1	0	0	0	5	0	0
160056975-PT	919	460	317	89	749	404	205	320	33	123	0	65	38	55	14	0	93	61	18	58	19	1	30	7	18	104	10	21	1	4	16	15	5	9	26	2	2	30	0	28	0	0	14	14	0	25	0	0	0
160056975-SUBP	674	779	11	1	17	103	0	5	6	12	0	0	17	12	66	20	54	0	0	0	67	241	5	0	0	2	0	2	36	0	0	0	1	0	0	12	0	0	38	1	0	0	2	0	0	0	0	0	0
160056975-SUPP	497	674	25	3	54	92	0	44	8	2	0	0	16	3	42	17	115	0	1	1	76	209	0	0	0	20	0	0	108	0	0	2	0	0	0	4	0	0	29	1	0	0	1	1	0	0	0	0	0
160056975-SV	181	127	142	25	488	111	35	431	24	7	0	10	16	3	4	0	51	24	30	14	4	10	3	17	57	13	1	10	0	1	4	8	2	0	0	2	0	48	5	10	0	0	1	17	0	5	0	0	0
160056975-TD	313	1443	822	186	978	2137	89	425	97	88	1	81	101	7	40	1	71	83	0	32	42	0	22	5	64	104	6	0	0	2	20	19	0	2	10	4	6	13	11	1	0	0	10	64	0	5	0	0	0
160056975-TH	959	160	51	30	75	176	25	111	12	106	0	9	42	4	4	0	9	12	0	4	3	1	5	1	5	14	0	0	0	3	1	3	1	0	1	2	1	3	0	10	0	1	4	1	0	7	0	0	0
160097436-BM	523	101	7	5	31	23	5	75	1	30	1	2	16	1	2	0	1	5	2	1	0	1	2	3	8	1	0	1	2	0	1	1	6	0	0	7	1	0	3	2	1	0	0	2	0	1	0	1	0
160097436-HP	388	142	17	5	71	33	24	64	12	15	1	8	37	0	7	0	1	9	4	4	1	1	2	0	18	1	0	2	1	0	0	1	2	1	0	6	0	1	1	4	0	0	0	3	1	0	1	1	0
160097436-KG	396	138	45	0	32	0	0	22	69	10	0	2	48	0	1	0	0	0	2	0	0	0	2	0	1	0	0	0	0	0	0	2	0	0	0	7	0	0	0	2	1	0	0	0	0	0	5	0	0
160097436-PT	230	93	27	9	119	141	23	52	4	13	0	4	34	1	7	0	0	7	0	3	0	0	7	1	32	0	0	0	1	1	1	0	0	3	1	4	0	1	2	0	0	0	1	2	0	1	0	0	0
160097436-SUBP	228	194	31	11	79	19	0	8	17	1	18	0	10	1	10	4	14	12	1	0	1	5	0	0	1	1	0	9	1	0	0	5	0	0	0	3	0	0	5	2	6	2	1	11	0	0	16	9	0
160097436-SUPP	209	119	26	2	33	141	2	4	23	0	22	0	45	1	43	13	13	1	1	0	1	12	0	0	2	0	0	0	11	0	0	0	0	0	0	0	0	0	8	0	1	0	2	0	0	0	10	0	0
160097436-SV	52	85	41	4	135	120	32	90	9	1	0	2	29	1	5	0	11	11	6	6	4	6	0	6	48	0	0	18	0	2	0	2	6	1	0	1	1	16	5	2	3	2	0	3	0	0	0	1	0
160097436-TD	74	137	29	17	145	61	31	94	14	1	1	14	98	0	50	1	1	5	0	7	1	0	6	2	43	1	0	0	0	0	3	0	0	3	0	1	4	0	0	2	1	0	1	0	0	0	0	0	0
160097436-TH	907	94	87	28	84	139	197	144	26	300	0	6	77	0	9	0	1	43	0	29	1	1	17	4	46	11	3	1	0	4	5	10	2	31	5	6	3	0	2	2	1	3	0	3	0	4	2	0	0
160137896-BM	2504	223	38	16	35	150	16	54	24	80	2	1	19	3	22	3	2	6	0	3	5	3	2	1	18	2	0	0	3	0	0	3	1	0	0	24	1	0	4	0	0	0	2	1	0	0	0	0	0
160137896-HP	1319	286	168	173	104	781	111	170	67	49	1	20	157	0	79	3	1	34	1	19	9	8	4	8	18	5	0	0	8	4	3	0	0	5	0	1	1	4	0	1	0	0	1	4	0	0	5	2	0
160137896-KG	1968	1192	273	0	46	8	1	37	29	37	8	0	39	0	2	1	5	0	0	0	4	0	1	0	5	0	0	0	0	0	0	0	0	0	0	80	0	0	21	0	0	2	0	0	0	0	0	0	0
160137896-PT	1911	341	109	52	116	179	54	75	30	36	1	1	28	0	14	0	1	63	0	4	5	0	4	0	4	1	0	1	2	0	0	0	0	0	0	8	0	0	1	0	9	0	1	2	0	0	0	0	0
160137896-SUBP	81	364	116	17	526	53	252	20	76	18	111	1	13	153	23	12	30	106	222	0	115	20	11	52	1	8	0	100	2	22	1	13	111	0	0	7	1	2	8	0	29	1	3	3	45	0	0	24	0
160137896-SUPP	322	800	94	20	336	122	3	45	74	16	282	3	11	70	73	37	77	216	81	0	161	47	4	58	1	16	0	16	5	1	0	1	13	0	0	27	0	3	18	0	19	2	1	0	32	0	0	23	0
160137896-SV	544	313	169	121	235	748	53	149	54	37	10	13	79	17	51	8	6	21	6	8	32	25	6	14	27	6	1	5	8	6	1	4	1	1	0	4	0	5	12	2	3	9	4	1	0	0	0	1	0
160137896-TD	553	411	235	269	260	732	182	283	149	35	0	17	81	1	43	1	1	16	0	15	0	1	5	7	25	1	1	0	1	0	0	1	0	0	0	2	1	0	1	0	0	0	4	0	0	0	0	0	0
160137896-TH	640	169	296	123	113	437	205	124	125	27	1	10	59	1	22	0	0	102	7	16	1	1	2	12	12	1	0	2	2	10	2	2	0	2	0	2	13	1	2	1	2	2	3	1	0	2	1	0	0
160158126-BM	1234	547	48	12	69	24	3	115	16	328	0	8	14	1	3	0	8	6	0	3	1	11	1	0	5	9	0	3	0	0	3	1	0	0	0	167	0	0	3	4	0	1	1	0	0	0	0	0	0
160158126-HP	756	187	246	138	135	129	21	165	24	18	0	30	45	0	6	0	5	5	0	13	2	1	11	2	21	13	0	0	0	0	9	0	0	0	1	4	0	0	0	3	3	0	1	9	0	0	4	0	0
160158126-KG	659	840	8	1	4	4	0	645	4	16	0	0	6	1	0	0	0	0	0	0	0	3	0	0	0	1	0	0	0	0	0	0	0	0	0	71	0	0	2	0	0	0	0	0	0	0	0	0	0
160158126-PT	375	362	274	554	548	160	17	343	87	59	0	24	28	1	2	0	90	27	1	44	3	2	12	6	33	66	0	6	0	0	18	8	1	0	1	5	1	0	2	9	29	4	6	17	0	0	2	0	0
160158126-SUBP	70	185	9	24	561	123	0	161	32	8	116	7	3	47	10	12	285	81	40	0	127	53	16	2	0	64	0	129	32	0	0	74	2	0	0	11	0	0	6	86	170	41	22	44	11	3	0	148	0
160158126-SUPP	184	343	21	7	402	246	0	123	16	2	165	1	5	122	44	29	293	2	29	0	149	124	10	2	0	137	0	2	94	0	0	40	0	0	0	22	0	0	10	25	9	56	12	2	20	0	0	40	0
160158126-SV	235	328	382	171	430	158	23	324	65	28	0	2	39	5	4	1	61	21	2	7	6	18	3	2	41	24	0	9	0	0	2	4	0	0	1	7	0	0	7	3	7	1	0	10	0	1	1	2	0
160158126-TD	79	374	232	305	688	55	50	480	57	17	0	17	25	0	9	0	13	36	0	18	0	3	3	1	73	18	0	0	0	0	3	0	0	0	5	0	0	0	0	2	1	0	4	14	0	0	1	0	0
160158126-TH	404	276	146	224	125	60	27	247	65	81	0	20	36	2	2	0	15	23	2	15	0	1	6	5	30	15	0	1	0	0	5	1	3	0	3	10	1	1	1	8	2	0	9	7	0	0	1	0	0
160178356-BM	643	297	69	4	67	22	21	57	7	39	1	0	13	3	7	0	1	7	1	1	0	3	1	4	7	2	0	2	0	1	0	1	0	1	0	5	0	0	6	2	0	3	0	0	1	1	0	0	0
160178356-HP	205	101	206	26	114	63	173	48	86	12	0	37	26	16	4	0	1	90	20	23	0	0	1	19	43	1	9	0	0	7	0	4	0	12	4	0	6	15	1	13	2	0	7	5	0	22	0	0	0
160178356-KG	428	311	144	0	1	13	0	19	367	26	0	0	156	4	0	1	1	0	0	0	0	0	0	0	0	0	0	0	0	0	0	0	0	0	0	2	0	0	7	0	0	1	0	0	0	0	7	0	0
160178356-PT	95	16	102	11	358	40	202	19	98	1	0	4	2	14	0	0	3	104	29	9	2	0	3	8	16	2	23	29	1	7	1	1	0	3	2	0	4	3	2	316	32	0	7	6	0	14	0	0	0
160178356-SUBP	53	65	283	43	156	48	9	118	28	4	172	11	14	21	3	24	168	0	18	0	31	14	5	2	11	29	0	0	26	0	0	0	0	1	0	9	0	0	9	0	0	3	5	2	0	0	12	0	0
160178356-SUPP	114	85	283	6	113	121	10	55	9	1	124	5	2	72	15	27	186	0	8	0	59	44	10	0	6	35	0	1	52	0	0	18	0	0	0	11	0	0	25	0	0	48	0	3	5	0	8	9	0
160178356-SV	163	99	410	38	109	41	130	205	32	6	0	38	48	10	4	1	6	229	15	30	1	6	4	9	112	9	8	6	0	23	4	8	0	1	4	1	31	37	6	7	2	3	6	11	0	6	1	0	0
160178356-TD	90	334	244	46	305	148	180	131	132	4	0	39	54	11	17	0	3	88	4	16	0	1	3	4	103	5	7	0	0	1	0	4	0	24	2	0	1	2	3	3	0	0	3	0	0	6	0	0	0
160178356-TH	456	66	57	17	54	24	80	123	65	27	0	6	11	7	0	0	3	53	4	3	0	0	2	4	13	0	12	1	0	1	0	4	0	0	1	1	4	3	3	16	4	1	2	2	0	4	1	0	0
160218816-BM	1142	160	55	8	24	156	8	68	9	96	2	3	25	0	5	1	10	5	1	6	4	0	0	2	6	2	0	2	2	0	0	0	1	0	0	6	0	0	6	1	5	0	1	1	2	0	0	0	0
160218816-HP	731	310	200	64	47	484	7	127	10	49	1	25	91	0	12	1	17	7	0	16	5	1	3	2	14	14	0	1	5	0	2	0	0	0	0	8	0	4	17	0	2	1	0	6	0	0	1	0	0
160218816-KG	1187	584	11	2	8	195	0	51	9	34	0	2	30	0	1	0	3	0	0	0	2	0	0	7	3	4	0	2	1	0	0	0	0	0	0	68	0	0	28	0	0	0	0	0	0	0	1	0	0
160218816-PT	436	174	212	25	413	257	10	111	32	28	1	13	28	1	0	0	227	112	3	26	36	0	10	4	15	31	0	13	0	1	14	0	0	0	1	0	0	5	7	2	21	5	2	11	1	0	0	2	0
160218816-SUBP	116	410	192	31	395	353	22	395	17	12	103	0	24	1	12	49	129	24	40	0	154	13	11	14	2	58	0	62	19	0	0	16	62	0	0	17	0	0	17	10	21	8	0	13	48	0	3	7	0
160218816-SUPP	171	625	175	17	342	483	3	162	59	7	61	1	23	6	35	27	150	77	25	0	154	33	8	13	0	51	0	0	57	0	0	12	2	0	0	13	0	0	43	8	11	21	0	7	30	0	4	3	0
160218816-SV	236	226	393	60	184	563	50	244	19	15	1	35	32	3	5	2	75	8	11	12	29	20	4	24	47	26	0	12	6	3	1	3	0	0	0	8	4	106	9	1	6	3	7	6	2	0	0	6	0
160218816-TD	71	227	551	43	505	867	82	396	71	1	0	29	23	9	1	0	86	28	1	11	4	0	13	11	83	35	0	0	0	2	5	13	0	0	5	0	3	9	2	0	2	0	2	3	0	0	0	0	0
160218816-TH	1002	104	169	13	99	169	59	117	52	61	0	21	37	19	0	0	12	134	1	9	2	0	6	2	12	11	0	10	2	3	2	9	0	0	4	2	7	4	5	0	13	4	4	23	0	0	0	0	0
160239046-BM	265	166	52	17	9	9	74	3	3	0	1	6	11	1	2	1	1	9	3	2	1	0	3	2	5	1	0	4	0	4	0	0	5	0	2	10	3	0	3	1	0	0	0	1	0	0	0	0	0
160239046-HP	268	116	89	38	13	7	241	2	10	1	3	33	6	1	10	0	0	9	2	6	0	1	4	3	2	0	0	0	2	5	0	0	4	0	33	4	20	0	0	1	0	0	0	0	0	0	0	0	0
160239046-KG	403	247	83	4	7	0	6	1	16	0	0	0	6	2	1	0	0	0	1	0	0	0	0	5	3	0	0	0	0	0	0	0	0	0	0	18	0	0	2	0	0	0	0	0	0	0	0	0	0
160239046-PT	129	116	124	44	42	0	181	1	13	1	0	21	22	3	9	0	1	60	1	4	0	0	9	7	2	1	2	6	0	4	0	0	6	0	16	6	11	0	0	2	11	0	1	1	0	1	0	3	0
160239046-SUBP	41	42	6	11	141	3	22	0	2	0	0	1	1	0	6	4	0	9	12	0	1	0	0	0	0	0	0	74	2	0	0	29	350	0	0	2	1	0	0	8	7	0	0	2	0	3	0	0	0
160239046-SUPP	186	110	14	11	4	13	7	0	1	0	79	0	3	0	65	32	10	0	3	0	2	12	1	0	0	1	0	7	50	0	0	0	1	0	0	4	0	0	7	3	0	0	0	1	0	0	1	0	0
160239046-SV	67	48	95	12	9	7	343	2	6	0	1	14	10	2	2	0	1	48	31	2	0	3	2	6	1	1	0	21	1	87	1	2	8	0	3	3	12	0	0	5	20	0	0	0	2	1	0	0	0
160239046-TD	28	224	154	53	6	2	185	1	11	0	0	11	8	0	22	0	0	5	0	5	0	1	2	4	2	0	0	1	0	7	0	0	2	0	32	1	14	0	0	0	2	0	0	1	0	0	0	0	0
160239046-TH	142	53	79	31	4	5	225	1	28	0	1	27	13	2	6	0	0	50	2	3	0	1	2	3	0	0	0	2	1	17	1	0	2	0	15	3	21	0	0	0	0	0	0	0	0	7	0	0	1
160259276-BM	144	68	39	18	34	40	42	106	7	13	0	5	8	13	2	0	1	25	1	1	0	2	2	0	8	3	2	1	0	0	0	0	0	7	3	2	0	1	1	1	0	0	0	0	0	0	0	0	0
160259276-HP	131	21	66	15	56	58	90	11	9	1	1	11	29	87	0	0	1	44	8	5	0	1	8	2	6	4	15	0	0	0	4	1	1	48	0	0	4	5	1	2	0	1	4	0	0	10	2	0	0
160259276-KG	158	176	5	1	3	253	6	127	82	13	0	0	58	0	0	0	1	2	1	0	0	0	2	0	0	0	0	0	0	0	0	0	0	0	0	14	0	0	2	0	0	0	0	0	0	0	0	0	0
160259276-PT	56	38	69	46	94	31	157	16	10	1	0	4	19	38	0	0	0	104	5	12	1	0	12	5	9	2	14	0	0	2	1	0	0	26	2	2	1	0	1	0	0	0	0	0	0	4	0	0	0
160259276-SUBP	13	18	0	0	52	24	2	53	4	0	44	0	0	9	0	2	7	13	39	0	12	9	4	5	0	3	0	38	1	0	0	7	108	0	0	0	0	1	2	100	0	5	1	1	5	3	0	4	0
160259276-SUPP	20	31	14	0	52	58	1	109	3	3	93	1	2	40	4	6	15	23	65	0	33	20	2	2	0	6	0	40	3	0	0	21	57	0	0	3	0	2	4	67	0	8	1	0	6	0	0	4	0
160259276-SV	243	229	610	155	269	147	409	111	48	19	2	48	43	119	13	4	8	466	33	23	8	35	15	26	65	16	18	15	2	20	14	2	8	78	7	6	15	56	3	2	0	8	10	2	7	12	0	0	0
160259276-TD	105	113	505	31	501	196	890	12	82	3	0	26	47	413	1	0	0	329	22	32	1	0	11	48	27	24	13	0	0	14	4	6	0	124	12	0	9	39	0	0	0	0	24	1	0	69	0	0	0
160259276-TH	49	18	57	24	39	37	144	8	6	0	0	7	16	76	2	0	0	127	15	8	0	2	3	7	5	0	6	0	0	2	1	0	1	18	0	0	3	13	0	0	0	0	3	0	0	16	0	0	0
160319967-BM	2140	401	37	17	82	35	12	93	112	32	0	1	26	1	19	3	7	1	5	1	4	14	2	0	1	3	0	1	0	2	1	13	3	7	0	39	0	1	3	0	0	1	0	1	0	0	0	0	0
160319967-HP	1341	878	69	150	242	180	114	309	24	75	2	31	119	1	454	2	4	17	0	15	2	8	18	3	19	18	2	3	1	11	9	38	1	21	10	8	2	1	8	0	0	0	2	3	0	0	2	0	0
160319967-KG	1168	955	124	0	241	16	0	356	555	118	0	2	46	0	1	0	0	0	0	0	0	0	0	0	33	0	0	0	0	0	0	0	0	0	0	99	0	0	13	1	0	0	0	0	0	0	0	0	0
160319967-PT	600	786	116	240	415	299	115	346	29	25	3	53	46	24	35	3	5	15	8	26	24	2	31	11	10	13	16	4	2	7	21	79	4	72	18	7	1	5	12	0	0	0	3	3	0	1	0	0	0
160319967-SUBP	253	436	35	11	260	49	0	13	30	26	5	0	17	2	32	49	17	0	1	0	37	64	0	2	0	0	0	0	11	0	1	0	1	0	0	8	5	0	21	0	1	0	32	1	0	0	0	0	0
160319967-SUPP	292	994	90	37	201	158	0	56	3	5	41	0	5	13	193	117	254	0	6	0	90	213	1	0	0	14	0	0	199	0	0	16	1	0	0	8	0	0	43	0	0	1	2	0	2	0	3	2	0
160319967-SV	326	801	130	63	398	251	26	330	65	27	10	17	31	5	63	16	22	4	2	22	17	65	24	10	23	13	0	12	13	0	4	35	3	11	1	27	3	1	15	4	1	4	6	1	6	1	1	1	0
160319967-TD	294	987	146	201	777	550	127	532	23	23	0	43	68	7	45	1	6	34	2	23	12	3	42	9	56	23	3	0	1	4	12	44	1	35	17	1	4	0	14	0	0	0	6	6	0	2	0	0	0
160319967-TH	595	653	154	203	428	587	257	404	55	39	0	48	75	54	42	1	5	37	7	43	13	3	39	14	24	15	14	1	0	13	15	108	3	58	26	1	5	5	5	6	0	0	7	3	2	4	5	0	0
160340197-BM	1236	271	93	38	85	6	65	26	37	96	0	10	8	4	18	4	3	18	2	10	4	0	0	3	134	2	0	7	0	8	3	1	5	0	0	7	4	0	3	0	0	0	3	1	5	1	0	0	0
160340197-HP	677	380	396	263	190	24	487	54	254	24	0	86	77	1	20	1	1	400	9	83	1	0	18	15	335	0	0	2	1	93	20	0	1	10	14	2	53	0	0	0	2	0	25	4	1	9	1	0	0
160340197-KG	1782	1040	67	3	13	1	5	148	26	34	0	0	79	0	1	0	0	3	1	1	0	0	0	67	6	0	0	0	1	1	0	0	0	0	1	106	0	0	13	0	0	0	1	0	0	0	16	0	0
160340197-PT	333	153	232	164	576	5	424	22	131	41	0	42	10	19	6	1	0	195	19	61	4	0	16	15	159	7	2	72	0	67	10	7	180	6	10	2	16	1	0	2	65	0	43	58	3	36	1	0	0
160340197-SUBP	152	130	212	77	306	2	48	3	1	1	0	1	7	23	36	29	17	2	75	0	16	0	24	9	1	1	0	1066	3	13	1	0	85	0	0	14	68	0	0	0	0	1	0	2	6	0	4	0	0
160340197-SUPP	1024	281	136	36	77	56	18	2	2	18	30	1	31	3	957	165	34	0	3	0	54	8	2	12	1	1	0	10	185	1	1	0	11	0	0	31	2	0	24	0	0	0	0	2	0	0	38	0	0
160340197-SV	397	756	607	51	223	17	342	75	114	12	0	18	17	1	15	6	2	87	11	35	1	0	11	8	599	4	0	13	0	40	6	3	6	0	1	10	11	1	3	1	1	0	6	0	15	14	2	0	0
160340197-TD	254	633	396	312	287	21	388	11	202	5	0	117	88	0	53	0	0	313	4	68	1	0	22	32	546	1	0	1	0	62	26	0	3	4	13	2	54	0	0	0	0	0	19	0	0	6	0	0	0
160340197-TH	650	116	233	153	94	2	507	10	146	39	0	70	12	9	9	0	0	227	37	61	1	0	7	28	97	3	0	2	0	83	17	0	2	4	6	3	43	0	2	1	0	0	12	1	2	40	0	0	0
160380657-BM	775	540	79	52	94	15	53	14	4	16	0	1	3	5	66	4	2	13	1	0	5	1	2	1	4	14	0	18	0	0	8	15	2	4	0	6	2	0	2	26	0	1	0	1	0	1	1	1	1
160380657-HP	359	367	247	263	431	55	409	84	14	20	0	50	49	46	46	0	2	55	11	22	14	0	12	9	15	39	0	1	0	1	50	55	0	47	2	0	7	3	3	0	0	0	4	4	0	0	3	0	7
160380657-KG	2782	332	41	8	9	1	14	4	0	2	0	1	2	0	1	1	1	0	0	1	0	0	0	0	0	3	0	0	0	0	0	2	0	0	0	70	0	0	0	0	0	0	0	0	0	0	0	0	1
160380657-PT	273	169	212	106	363	271	272	73	136	83	0	41	34	39	5	0	20	121	10	24	27	0	24	15	7	26	0	14	0	2	47	46	0	47	11	2	4	3	4	2	0	0	8	6	0	0	0	0	11
160380657-SUBP	139	154	36	5	530	24	41	24	0	5	49	0	0	13	34	32	27	143	51	0	37	2	5	0	0	17	0	279	2	0	0	80	3	0	0	29	0	4	1	377	0	10	23	1	17	8	0	83	0
160380657-SUPP	463	338	277	14	97	138	15	10	0	6	50	2	2	10	118	130	19	8	46	0	25	1	1	3	0	3	0	8	9	0	0	32	1	0	0	12	0	5	9	27	0	7	2	0	26	0	0	1	0
160380657-SV	204	182	552	249	469	24	474	86	42	19	0	68	14	30	8	1	25	307	73	53	58	0	11	18	9	43	0	28	0	10	49	88	0	13	10	6	5	43	0	8	0	0	11	3	2	0	0	7	8
160380657-TD	130	376	321	184	1031	32	489	40	10	10	0	52	16	53	9	0	9	34	2	26	64	0	19	17	18	84	0	1	0	8	73	67	0	50	26	1	9	3	0	0	0	0	5	0	1	0	0	0	13
160380657-TH	435	145	293	214	598	36	424	55	32	53	0	39	18	107	2	0	9	123	26	33	53	0	33	12	8	51	0	5	0	7	74	100	0	50	12	16	6	17	0	2	0	0	8	2	4	0	2	6	41
160400887-BM	1075	160	98	128	138	112	42	133	49	35	6	6	35	72	6	3	55	5	20	3	12	20	9	41	3	31	34	2	0	6	6	8	1	72	0	7	2	3	4	0	0	22	6	0	2	1	2	0	1
160400887-HP	65	11	14	172	0	11	9	11	0	3	2	21	19	19	3	1	0	2	3	0	0	7	3	2	0	1	3	0	0	0	1	0	0	5	2	0	0	0	0	0	0	2	0	1	0	1	0	0	1
160400887-KG	848	242	81	1	119	7	0	70	362	54	6	0	201	9	0	0	169	0	236	1	0	1	1	101	11	1	0	6	0	0	1	1	0	0	0	16	0	2	12	0	0	0	2	0	0	0	0	0	0
160400887-PT	342	278	219	853	95	84	215	24	17	18	1	13	57	306	8	0	4	15	5	48	13	3	59	44	7	4	135	2	0	23	63	2	0	82	24	0	9	1	9	0	1	3	18	0	0	33	0	0	24
160400887-SUBP	184	98	87	20	224	88	23	166	1	2	162	2	17	42	14	17	80	88	103	0	87	144	4	5	0	38	0	32	0	0	1	21	6	1	0	18	0	11	3	0	2	37	3	3	25	0	0	1	0
160400887-SUPP	385	267	93	18	211	138	34	352	2	5	287	0	30	177	37	14	258	53	116	2	231	115	2	3	0	69	1	7	0	0	0	39	1	0	0	44	0	63	4	0	1	87	4	2	38	0	2	5	0
160400887-SV	264	119	420	766	62	62	202	36	49	11	6	23	43	41	36	0	15	37	34	99	7	41	22	60	4	13	36	11	0	24	14	3	1	20	10	16	19	11	2	0	2	7	24	0	3	20	0	2	15
160400887-TD	267	195	1938	3596	129	152	1209	30	112	39	9	238	164	230	11	2	10	80	36	167	4	11	158	123	19	16	229	3	0	107	92	1	0	57	71	2	134	5	1	0	0	9	54	2	0	33	0	2	22
160400887-TH	943	155	996	2190	30	44	450	13	41	49	2	105	94	51	11	4	3	39	12	96	21	36	31	33	1	5	37	3	0	24	20	0	1	6	32	2	36	0	2	0	0	2	9	0	0	0	0	1	3
160421117-BM	801	457	25	11	47	22	9	32	5	20	0	6	99	0	0	0	1	1	0	2	0	0	0	0	10	0	1	1	0	0	0	0	2	0	0	12	2	0	3	0	0	0	0	0	0	1	1	0	0
160421117-HP	327	359	83	58	77	29	17	58	15	26	2	14	99	6	12	1	1	2	1	9	0	1	3	4	14	1	0	2	3	1	1	0	1	0	1	9	6	0	0	0	0	0	5	0	2	0	17	0	0
160421117-KG	436	670	8	2	52	8	2	71	62	51	0	1	131	0	0	0	5	0	3	1	0	0	0	20	4	0	0	0	0	0	0	0	0	0	0	21	0	0	5	0	0	0	1	0	0	0	12	0	0
160421117-PT	373	381	97	39	208	146	31	95	18	17	0	9	54	35	2	0	3	4	0	29	8	0	11	10	24	11	7	0	1	2	6	2	0	1	1	14	4	2	6	0	0	1	5	9	0	1	1	0	0
160421117-SUBP	99	107	50	11	351	72	0	61	33	5	291	1	9	2	4	43	50	136	18	3	26	0	18	2	2	8	0	2	66	0	0	9	0	1	0	6	1	0	12	0	22	3	6	12	6	3	0	9	0
160421117-SUPP	107	112	57	10	205	92	0	43	20	1	293	3	3	3	17	28	43	14	21	1	68	2	6	1	2	2	0	9	39	0	0	3	0	0	0	1	0	0	17	1	11	7	6	4	10	0	3	0	0
160421117-SV	107	268	144	42	254	117	85	88	30	9	0	28	45	9	7	0	8	30	20	97	7	2	7	47	51	0	2	10	1	2	4	3	2	0	2	5	33	21	9	1	4	0	22	7	0	3	1	2	0
160421117-TD	119	128	283	90	318	122	222	18	32	1	0	45	51	154	9	3	0	44	5	52	1	0	59	8	24	6	67	2	2	7	20	0	0	3	5	1	63	1	0	0	0	0	13	1	1	7	1	0	0
160421117-TH	324	73	125	55	47	27	85	19	16	12	2	74	32	304	8	0	0	11	6	19	2	1	23	8	7	1	132	0	0	15	10	0	0	6	1	1	28	2	0	0	0	0	6	2	0	14	0	0	0
160441347-BM	542	72	51	71	74	89	20	18	1	7	0	12	14	19	19	3	9	4	4	29	2	16	8	21	0	3	27	8	3	10	2	4	7	3	0	4	5	0	1	1	1	3	8	3	0	0	1	1	0
160441347-HP	104	60	182	272	71	70	107	10	25	3	0	63	25	34	2	1	2	24	11	67	2	1	17	31	2	0	63	2	6	28	8	3	3	5	3	0	23	0	0	0	0	0	8	0	0	0	0	0	0
160441347-KG	1026	309	11	8	5	29	0	3	48	23	0	0	6	1	3	3	0	0	0	0	0	0	0	1	7	0	0	0	1	0	1	0	0	1	0	10	0	0	3	0	0	0	0	0	0	0	0	0	0
160441347-PT	520	150	63	173	192	34	11	26	4	10	1	9	9	23	7	2	2	4	3	28	1	6	8	13	2	7	13	5	1	2	3	1	1	3	0	11	4	0	1	0	1	1	0	1	0	0	0	0	0
160441347-SUBP	241	116	43	11	116	91	7	8	0	3	111	2	10	12	24	31	88	0	34	0	159	28	5	13	0	10	1	4	115	0	0	12	2	0	0	0	0	0	20	0	0	6	1	1	6	0	8	0	0
160441347-SUPP	240	68	37	19	201	154	17	28	0	5	211	0	8	60	16	8	53	0	40	1	230	20	16	22	0	22	0	19	79	0	0	11	4	0	0	0	0	0	4	0	0	54	0	1	20	0	4	0	0
160441347-SV	68	52	279	87	133	53	49	10	13	3	1	24	11	33	10	2	9	24	40	237	4	12	8	107	3	2	22	45	3	44	7	6	42	2	1	0	16	0	1	0	0	1	48	2	2	0	0	0	0
160441347-TD	100	73	249	444	197	64	149	4	32	3	0	58	46	113	0	0	0	24	4	100	6	1	38	5	0	3	142	1	0	17	31	1	0	9	12	0	30	0	0	0	0	1	7	0	0	2	0	0	0
160441347-TH	76	30	247	425	161	43	100	7	23	6	0	109	44	211	4	0	0	20	11	84	1	0	26	21	1	3	75	2	0	11	30	4	1	0	4	0	15	0	1	0	0	0	16	0	0	3	0	0	0
160461578-BM	1334	382	37	31	28	12	1	1	0	13	0	2	2	4	49	1	1	0	1	0	0	7	1	0	0	1	0	16	0	0	0	1	20	0	0	1	1	0	3	5	13	0	0	2	0	2	0	6	0
160461578-HP	1221	1138	649	836	104	64	62	24	20	120	1	92	195	1	85	10	6	11	19	106	1	57	13	2	21	5	0	64	1	5	20	6	53	0	4	2	11	10	4	17	20	5	11	8	3	1	18	7	0
160461578-KG	1453	273	167	459	2	2	1	0	23	57	1	0	21	0	0	0	2	0	11	4	0	1	2	11	1	0	0	2	0	0	0	0	0	0	0	31	0	0	12	0	0	0	0	0	0	0	5	0	0
160461578-PT	1164	138	63	120	386	9	25	56	14	38	41	6	20	14	17	0	14	4	74	7	15	7	14	23	0	4	0	19	1	8	4	38	10	0	5	11	1	1	3	17	26	9	25	11	3	1	0	71	0
160461578-SUBP	130	17	63	39	823	11	18	6	5	2	112	5	1	121	83	42	10	0	93	0	36	8	40	0	0	6	0	132	9	1	4	89	276	0	0	1	3	3	1	59	58	25	28	47	35	9	1	90	0
160461578-SUPP	168	31	41	20	658	43	3	42	34	5	168	1	8	67	160	35	30	0	187	1	61	12	22	1	0	38	0	74	40	0	0	54	59	0	0	2	3	1	9	60	33	28	17	10	40	5	3	100	0
160461578-SV	292	449	444	226	159	54	65	9	15	23	1	14	47	10	112	4	8	2	10	39	4	59	19	15	18	5	0	61	2	10	24	6	28	0	3	5	7	1	5	7	11	0	15	2	5	2	3	7	0
160461578-TD	899	1349	741	1051	95	41	84	5	24	182	4	191	225	8	523	20	4	16	13	93	7	70	21	5	22	4	0	97	1	13	45	1	87	0	29	1	15	0	7	13	12	3	14	13	2	1	5	10	0
160461578-TH	4495	131	63	79	51	20	8	0	5	360	2	10	9	18	41	2	0	2	1	1	0	18	3	1	0	0	0	13	4	3	3	1	0	0	2	5	2	4	8	11	7	0	0	9	0	0	0	6	0
160481808-BM	1122	306	75	29	124	57	2	75	24	30	2	2	6	7	11	0	5	11	1	5	0	7	4	6	10	10	0	1	1	0	7	8	4	0	0	8	1	0	4	1	1	5	1	0	0	0	1	0	1
160481808-HP	534	139	145	251	174	202	98	288	120	9	0	22	14	3	26	0	2	122	8	16	1	1	17	6	84	8	5	0	1	11	20	23	0	7	11	5	13	0	3	49	0	0	1	32	1	3	16	0	2
160481808-KG	1330	670	32	205	8	24	1	6	1	32	0	0	4	0	0	0	0	0	0	0	0	1	0	0	3	3	0	2	0	0	0	1	0	0	0	82	0	0	6	0	0	0	0	0	0	0	7	0	0
160481808-PT	22	24	29	73	532	53	12	49	171	15	0	2	0	2	1	0	1	11	15	7	7	0	4	1	6	9	0	378	0	3	1	3	0	2	1	0	0	1	3	5	913	0	2	65	1	1	0	1	4
160481808-SUBP	403	133	30	36	179	521	1	26	12	7	531	1	6	26	124	36	68	2	33	0	88	180	17	3	0	44	0	0	139	0	1	27	0	0	0	4	0	0	55	2	1	83	3	2	32	0	0	1	0
160481808-SUPP	88	38	17	8	492	33	4	10	63	15	2	0	3	4	13	2	21	231	141	0	24	26	1	1	1	16	0	44	12	0	0	23	6	0	0	1	0	1	9	57	152	7	37	7	21	0	0	139	0
160481808-SV	121	288	382	40	386	59	64	186	98	2	0	10	4	4	6	0	34	18	218	40	16	18	12	40	145	12	1	24	0	45	12	13	7	3	1	20	11	24	7	25	2	0	23	1	0	8	0	21	20
160481808-TD	482	1826	787	381	1584	2367	199	628	797	116	0	135	106	8	98	3	12	202	15	143	15	5	95	55	464	110	19	1	1	34	82	114	1	44	18	6	47	2	21	14	0	1	40	18	2	17	8	0	11
160481808-TH	431	302	842	322	1351	748	721	363	698	104	0	128	56	117	26	0	13	496	223	147	41	4	127	107	287	147	228	0	0	266	120	127	0	139	56	5	81	3	8	116	2	0	67	46	0	111	7	0	179
160502038-BM	2298	68	36	92	32	10	9	34	6	208	0	1	5	5	21	8	1	2	0	4	0	17	1	0	3	2	0	1	1	0	1	0	1	0	0	8	0	0	15	0	0	1	0	0	0	1	0	0	0
160502038-HP	2787	460	407	572	234	94	99	161	26	157	2	80	180	3	50	25	6	23	0	19	0	0	5	0	46	17	0	0	2	0	20	0	2	0	6	8	11	0	30	0	0	0	6	5	0	1	0	0	0
160502038-KG	1078	251	30	123	3	0	0	1	0	48	0	0	20	0	1	2	0	0	0	0	0	4	0	0	0	0	0	0	0	0	0	0	0	0	0	49	0	0	6	0	0	0	0	0	0	0	0	0	0
160502038-PT	722	176	301	333	532	8	251	114	39	40	0	18	62	172	6	0	10	40	11	50	6	1	39	30	17	32	58	0	0	36	28	20	1	0	3	4	13	8	3	9	0	0	10	3	1	18	0	0	0
160502038-SUBP	664	114	101	61	465	37	20	189	5	17	183	2	4	9	82	22	63	25	30	0	11	27	10	0	0	16	0	16	26	0	1	16	81	0	0	4	2	2	14	13	6	78	2	10	6	6	0	31	0
160502038-SUPP	494	50	95	39	337	97	4	192	1	8	308	2	9	52	215	28	95	15	53	0	44	89	18	1	1	46	0	10	98	2	0	11	2	0	0	4	0	0	51	0	2	113	6	5	16	0	0	23	0
160502038-SV	556	251	143	223	177	57	58	84	28	28	6	33	52	1	179	9	6	13	5	15	2	50	3	24	44	4	3	8	13	4	10	2	3	0	2	14	2	4	20	0	1	3	4	1	0	0	0	1	0
160502038-TD	1348	1145	678	996	801	403	383	386	178	297	7	569	565	9	134	17	9	18	1	56	8	11	30	14	366	39	1	0	10	13	42	2	3	0	135	1	21	0	39	1	4	7	6	6	0	0	0	0	0
160502038-TH	2092	125	1091	563	435	9	452	65	216	278	0	347	106	83	61	3	4	49	19	16	3	3	236	41	75	32	18	0	0	29	61	0	0	0	429	1	13	3	19	0	0	0	11	0	0	7	0	0	0
160542498-BM	507	151	9	5	44	34	6	29	17	21	1	0	10	0	5	0	3	5	2	1	2	6	2	1	3	1	0	3	0	1	1	0	4	0	0	12	1	0	2	0	1	0	1	0	0	1	0	0	0
160542498-HP	313	89	16	25	43	39	32	94	28	5	2	9	10	1	5	0	1	20	1	1	2	5	1	1	12	0	0	1	0	0	0	2	2	1	2	3	1	1	1	0	3	0	1	2	0	1	1	0	0
160542498-KG	422	215	16	19	40	0	1	18	36	15	4	0	28	7	2	1	0	0	5	0	1	1	1	2	0	2	0	0	0	0	0	1	1	0	0	25	0	0	6	1	0	0	0	0	0	0	0	0	0
160542498-PT	261	194	10	13	55	61	1	35	7	8	0	2	8	2	4	0	8	7	0	5	3	2	2	0	5	2	0	0	0	0	1	0	1	1	1	3	0	0	4	1	0	0	0	0	0	0	0	0	0
160542498-SUBP	19	68	7	0	120	108	2	63	10	0	78	0	3	63	1	0	2	0	29	0	1	4	6	3	0	5	0	88	1	4	0	4	34	0	0	3	0	3	0	28	1	5	1	0	6	1	0	2	0
160542498-SUPP	31	98	11	1	112	78	1	84	8	0	85	0	7	23	3	0	12	1	46	0	16	22	6	1	0	4	0	30	18	1	0	2	53	0	0	6	0	1	1	27	1	6	2	0	2	0	0	1	0
160542498-SV	27	136	21	6	78	37	22	53	35	0	0	1	3	1	7	0	13	27	20	6	6	13	6	5	13	2	0	6	0	4	0	0	12	0	1	2	4	15	4	5	7	0	2	5	1	6	0	3	0
160542498-TD	49	147	19	6	87	402	3	78	8	0	0	1	13	0	0	0	9	4	0	2	1	0	6	2	7	2	0	0	0	0	0	2	0	2	2	0	0	0	1	0	2	0	1	0	0	1	0	0	0
160542498-TH	24	40	25	9	193	138	40	63	39	0	0	0	2	9	0	0	76	38	5	6	23	0	18	1	7	6	9	0	0	3	1	16	1	43	5	0	6	0	1	0	3	0	0	4	0	1	0	0	0
160582958-BM	1228	216	98	43	32	177	32	109	2	106	37	11	27	8	19	8	1	2	11	4	1	10	2	8	3	1	0	13	4	0	0	3	7	1	0	31	0	0	2	3	3	6	2	0	4	1	1	0	0
160582958-HP	1277	108	118	69	10	227	70	55	1	96	6	14	51	5	13	3	1	13	1	21	0	9	6	8	3	2	8	6	7	6	1	1	5	10	7	17	2	0	1	0	0	1	5	2	0	0	2	0	6
160582958-KG	1161	718	16	5	2	9	0	1	0	81	0	0	27	0	0	0	0	0	2	0	0	1	0	1	0	0	0	0	0	0	0	0	0	0	0	115	0	0	1	0	0	0	0	0	0	1	0	0	0
160582958-PT	423	445	413	313	68	182	188	28	0	37	5	27	131	6	89	1	0	4	4	33	0	6	15	69	5	0	1	6	1	8	1	2	2	22	11	6	4	0	0	3	2	4	1	3	2	2	0	1	1
160582958-SUBP	205	102	146	26	476	157	31	161	0	16	469	2	13	152	29	21	91	18	127	0	175	7	62	37	0	12	0	69	4	4	1	186	26	3	0	52	0	8	16	10	60	84	17	1	52	12	36	63	1
160582958-SUPP	173	166	90	16	370	189	47	97	0	4	335	2	18	143	24	15	111	6	135	0	189	19	36	41	0	7	0	106	9	12	1	75	50	3	0	37	2	2	19	17	26	44	13	0	55	21	35	65	0
160582958-SV	232	149	113	51	177	167	136	123	1	11	27	18	43	14	34	6	12	31	111	54	20	70	23	71	11	12	0	46	9	12	2	5	29	5	3	14	1	15	1	19	53	5	17	6	13	13	1	9	1
160582958-TD	203	237	212	191	14	1086	154	19	0	8	7	70	200	15	91	3	0	11	0	35	0	5	16	35	4	1	3	3	0	11	0	0	1	27	26	1	6	0	0	2	1	1	5	0	1	0	0	0	9
160582958-TH	766	110	86	105	21	100	78	7	0	110	6	19	48	2	26	1	0	9	2	15	2	4	6	13	0	0	7	2	0	6	0	0	1	18	3	13	0	0	0	0	7	1	4	1	1	1	0	1	3
160603188-BM	1385	521	104	44	201	90	109	304	54	97	0	19	45	35	3	6	17	39	5	31	2	10	25	9	21	18	7	12	2	21	10	10	24	0	3	22	4	10	7	1	4	1	2	1	3	9	0	4	0
160603188-HP	219	323	160	169	158	208	277	107	37	16	1	101	74	41	40	1	5	132	9	56	2	6	34	12	15	8	9	4	4	40	9	14	5	0	17	1	11	4	5	0	0	1	17	0	1	4	10	0	0
160603188-KG	1112	364	251	0	213	185	0	357	886	98	0	2	458	1	3	0	24	0	1	0	0	0	0	5	53	1	0	0	0	0	0	0	0	0	0	56	0	0	16	0	0	0	0	0	0	0	1	0	0
160603188-PT	310	130	244	113	270	49	308	132	62	60	1	109	23	313	4	1	2	171	18	57	0	1	90	32	7	35	171	4	2	74	31	5	6	0	24	0	29	27	0	1	2	3	11	4	1	53	0	2	0
160603188-SUBP	544	361	37	49	448	118	5	219	64	17	75	2	33	23	27	28	38	2	8	3	16	68	8	6	1	5	0	40	34	0	0	4	1	0	1	21	1	0	12	0	146	29	6	52	8	0	2	14	0
160603188-SUPP	528	705	16	7	52	550	0	207	8	17	263	0	37	25	350	223	54	0	0	0	36	153	5	2	0	15	0	0	663	0	1	0	0	0	0	8	0	0	44	0	1	17	1	0	3	0	0	0	0
160603188-SV	109	159	280	33	175	65	161	85	28	4	0	20	22	24	5	1	25	162	214	151	6	27	15	188	18	23	0	103	0	200	7	3	64	0	1	3	21	1139	4	9	33	0	48	2	14	53	0	10	0
160603188-TD	191	889	283	289	379	636	332	83	42	19	0	89	132	41	27	0	10	81	5	86	3	0	88	42	26	23	14	2	0	25	17	9	1	0	29	3	21	6	4	1	2	1	12	3	0	8	0	0	0
160603188-TH	247	135	304	120	91	71	365	97	76	25	1	113	27	340	13	0	3	231	69	59	0	2	73	41	8	12	75	0	2	89	24	6	4	0	25	2	20	37	5	0	0	2	7	2	0	40	0	0	0
160643649-BM	1380	356	52	62	19	25	34	37	1	114	1	0	111	2	4	1	1	2	3	0	0	5	0	5	7	0	1	2	1	0	2	1	2	1	2	13	0	0	5	0	0	1	0	1	0	0	0	0	0
160643649-HP	1442	196	128	364	29	40	105	40	6	68	0	15	64	2	14	0	1	13	5	11	3	5	7	11	7	2	8	6	1	3	5	0	3	1	2	0	10	0	4	0	0	4	3	0	1	0	25	0	0
160643649-KG	1730	529	14	138	1	17	3	1	0	10	0	0	19	1	3	0	0	0	0	0	0	0	0	0	0	0	0	0	0	0	0	0	0	0	0	2	0	0	1	0	0	0	0	0	0	0	0	0	0
160643649-PT	1262	480	125	193	110	21	49	25	11	32	3	12	58	4	11	0	0	4	3	25	2	1	15	12	15	5	7	0	0	2	8	0	0	5	1	21	5	0	7	0	0	1	3	2	0	0	0	0	0
160643649-SUBP	64	59	69	22	719	149	8	2	0	0	34	1	9	4	29	4	24	0	26	0	14	37	3	1	0	6	0	291	14	9	0	44	408	0	0	0	8	0	9	97	0	5	2	45	7	0	0	0	0
160643649-SUPP	290	187	52	29	235	269	7	87	3	5	205	0	27	36	34	10	113	2	59	2	56	80	13	15	2	30	1	26	40	1	2	5	45	0	0	3	0	6	20	3	0	99	0	9	7	0	0	0	0
160643649-SV	243	223	445	166	97	54	258	61	28	10	2	7	55	13	31	7	6	42	199	83	5	29	12	78	32	2	5	37	8	29	14	2	14	2	3	4	55	18	3	5	0	5	8	6	7	0	1	3	0
160643649-TD	276	1028	1141	2040	171	217	940	39	60	68	4	157	227	24	165	3	2	56	10	149	1	1	51	65	122	5	50	1	1	23	48	3	2	3	11	0	113	4	1	0	0	2	20	2	1	0	2	0	0
160643649-TH	1898	535	404	622	15	20	690	16	104	334	0	53	47	30	23	3	0	104	55	38	0	4	21	36	12	0	71	0	2	39	25	2	4	12	10	17	33	0	2	0	0	0	4	0	0	0	2	0	0
160663879-BM	472	375	92	63	83	28	30	91	2	20	1	22	17	4	51	5	1	2	2	4	2	3	9	1	5	7	0	3	2	1	25	0	19	5	3	4	3	0	1	0	11	3	1	2	1	2	1	1	0
160663879-HP	277	278	333	247	80	167	50	137	3	12	5	61	65	3	31	15	0	3	2	25	2	4	6	7	4	7	0	5	4	0	23	4	14	1	17	1	10	0	5	2	7	2	3	5	1	0	35	0	0
160663879-KG	1221	234	19	21	7	49	11	9	1	8	0	0	2	2	2	1	0	1	0	2	0	0	0	0	0	2	2	0	0	0	3	1	0	1	0	13	0	0	0	0	1	0	0	0	0	0	0	0	0
160663879-PT	137	309	635	268	575	53	317	136	24	22	3	96	33	196	7	6	6	46	15	63	3	0	118	29	18	89	56	5	1	18	132	9	13	403	67	4	11	2	3	1	10	1	7	4	1	50	2	0	0
160663879-SUBP	12	1	23	3	369	16	0	32	7	1	167	1	3	23	3	13	1	0	44	0	15	0	2	1	0	14	0	20	5	0	1	0	33	0	0	0	8	0	0	60	731	8	9	6	11	0	0	27	0
160663879-SUPP	42	39	44	3	437	102	2	109	6	10	161	1	2	11	15	11	7	0	80	0	37	2	16	4	0	47	0	34	4	0	0	8	91	0	0	1	5	2	4	45	376	32	23	16	13	1	0	31	0
160663879-SV	122	247	403	237	142	159	100	85	10	17	6	60	93	6	38	5	1	10	6	49	2	14	14	58	9	7	0	35	8	6	34	1	5	5	7	3	9	9	1	2	34	2	8	10	5	13	2	1	0
160663879-TD	111	483	254	296	143	422	52	115	2	22	2	75	95	6	33	1	1	3	0	18	0	3	12	7	17	9	1	3	2	0	32	1	7	3	19	1	2	0	2	0	5	0	3	3	0	0	2	0	0
160663879-TH	95	292	418	364	196	243	165	259	15	18	1	108	77	28	48	3	2	30	9	48	0	3	26	31	13	27	7	3	0	2	85	14	6	48	47	4	22	0	1	1	15	0	5	6	1	8	6	0	0
160684109-BM	686	122	262	186	69	94	246	48	13	50	3	29	33	38	47	1	14	12	17	22	11	27	9	13	11	1	5	32	0	31	7	2	30	25	9	10	9	1	0	2	4	1	4	3	0	5	0	0	0
160684109-HP	141	50	516	401	51	28	442	7	39	4	1	128	49	211	25	0	5	75	36	48	1	1	38	33	4	1	47	10	3	105	54	0	18	175	22	1	33	2	1	7	0	0	8	3	0	56	0	0	0
160684109-KG	675	383	210	3	148	130	0	108	255	49	0	0	60	7	0	0	0	0	3	0	0	0	0	0	83	0	0	1	0	0	0	0	0	0	0	45	0	0	1	0	0	2	1	0	0	0	0	0	0
160684109-PT	14	2	66	72	332	1	94	2	6	1	0	9	2	54	1	0	1	12	25	6	1	1	8	4	0	0	7	285	0	9	6	0	331	30	7	0	6	0	0	172	69	0	28	113	0	10	0	26	0
160684109-SUBP	141	64	367	38	167	97	50	171	2	5	125	5	10	69	1	55	99	0	23	1	84	23	4	5	3	7	0	223	6	0	11	3	3	0	0	7	52	0	8	0	0	0	0	3	0	0	12	0	0
160684109-SUPP	306	64	108	29	90	529	2	187	0	3	230	0	9	33	121	78	176	0	11	0	87	106	2	3	1	25	0	5	94	0	0	0	0	1	0	11	1	0	5	0	0	19	0	2	3	0	11	0	0
160684109-SV	54	27	455	61	38	44	512	26	4	1	1	44	17	34	5	1	14	76	406	124	2	44	6	177	4	2	6	54	0	248	2	0	12	65	2	1	19	45	2	2	2	0	13	3	0	2	0	3	0
160684109-TD	86	78	434	822	28	50	352	6	12	4	0	136	103	49	22	1	2	9	13	53	0	3	22	25	1	0	6	7	1	23	19	0	7	33	27	1	34	1	0	0	1	0	14	0	0	3	0	1	0
160684109-TH	98	40	479	435	29	18	349	4	23	4	1	93	41	134	41	0	0	74	46	76	1	4	36	27	1	1	42	7	1	91	32	0	16	105	40	0	29	0	0	1	0	0	10	1	0	58	0	0	0
160704339-BM	1712	138	139	232	30	7	130	59	6	66	23	27	35	36	32	7	3	6	3	7	4	3	6	4	4	9	0	11	4	12	5	2	5	9	9	5	6	0	18	5	2	13	0	4	2	2	0	0	3
160704339-HP	1607	55	276	551	8	5	388	18	29	48	23	123	99	27	72	3	1	20	2	29	3	2	20	11	3	2	4	2	3	39	18	3	0	11	59	1	34	2	1	1	4	10	4	0	1	0	0	0	5
160704339-KG	950	404	296	55	93	0	26	314	696	49	0	16	145	4	0	1	6	0	0	0	0	0	5	1	112	0	0	0	0	0	0	0	0	0	2	2	0	0	16	0	0	1	0	0	0	0	0	0	0
160704339-PT	373	14	251	429	10	4	306	9	18	13	13	203	22	224	5	2	0	6	9	20	3	0	23	13	3	2	4	5	1	41	47	2	5	44	148	0	34	5	0	1	4	2	2	3	0	0	0	0	34
160704339-SUBP	819	32	351	260	77	0	144	16	40	60	716	10	94	15	20	61	6	0	3	0	6	1	2	1	2	2	0	31	2	0	0	2	5	2	0	0	0	0	4	3	3	11	0	2	15	2	0	0	0
160704339-SUPP	590	214	273	200	63	25	25	39	7	6	1137	8	52	62	65	109	29	0	15	0	21	19	3	0	0	4	0	0	26	0	1	1	1	10	0	2	0	0	6	0	0	31	2	0	3	0	7	0	1
160704339-SV	352	190	606	356	65	3	551	104	62	25	25	106	77	131	34	6	13	12	20	52	12	3	7	52	10	25	3	16	11	22	16	9	8	48	44	14	16	13	14	14	9	23	3	0	6	1	0	0	10
160704339-TD	222	51	537	1067	10	1	636	17	21	20	13	222	135	37	75	1	1	31	2	40	1	1	33	22	7	6	4	1	2	55	24	1	0	14	129	1	50	0	0	0	0	8	1	0	0	0	0	0	6
160704339-TH	921	13	208	438	14	0	159	11	9	21	1	78	23	16	22	1	1	5	16	25	0	0	9	6	0	8	8	1	0	25	12	1	5	11	39	0	14	1	6	5	4	0	1	0	0	0	0	0	25
160765029-BM	1975	411	44	41	63	7	72	32	9	246	1	7	11	31	14	2	23	17	0	8	0	1	5	12	37	2	0	2	0	9	2	0	7	26	4	40	1	4	24	0	0	1	0	0	0	0	0	0	0
160765029-HP	1728	446	145	152	23	61	153	71	8	193	0	8	45	3	1	2	0	37	2	12	0	0	2	8	82	0	0	2	0	20	5	0	1	1	6	22	5	0	0	0	0	0	0	5	0	0	0	0	0
160765029-KG	1219	824	108	102	2	3	0	29	981	95	0	0	18	0	0	0	0	0	0	0	0	0	0	6	1	0	0	2	0	0	0	0	0	1	0	103	0	0	21	0	0	0	0	0	0	0	0	0	0
160765029-PT	350	329	297	355	45	25	485	44	35	34	0	36	52	31	16	0	2	44	7	90	1	1	22	82	75	3	0	2	0	66	24	0	3	57	16	2	9	0	18	0	0	1	6	0	0	0	0	0	0
160765029-SUBP	620	197	36	117	354	64	19	232	25	17	298	1	20	16	151	34	72	0	14	0	28	7	73	4	2	1	0	130	78	1	1	10	73	2	0	32	4	0	5	0	0	12	3	15	19	0	0	0	0
160765029-SUPP	1032	365	49	82	7	137	1	11	12	16	112	1	19	5	476	115	130	0	0	1	25	23	0	6	1	0	0	2	426	1	2	0	0	0	0	22	1	0	15	0	0	0	0	0	1	0	0	0	0
160765029-SV	286	569	558	128	42	37	544	130	49	18	2	20	36	2	20	3	1	46	15	63	0	4	11	52	213	1	0	25	3	91	6	0	5	6	4	21	7	1	6	0	0	0	2	0	0	0	0	0	0
160765029-TD	261	524	288	317	87	86	576	43	29	24	1	25	79	20	13	0	0	44	6	88	0	0	14	62	216	1	0	2	1	44	16	1	1	27	10	2	4	0	0	0	0	0	1	0	0	0	0	0	0
160765029-TH	289	407	357	382	22	35	699	32	49	26	0	42	84	42	73	0	0	69	13	112	0	1	17	72	114	1	0	4	0	105	16	3	0	43	29	3	5	0	1	0	0	0	4	1	0	0	0	0	0
160845950-BM	976	365	83	16	86	19	31	134	25	73	1	4	10	4	5	3	7	3	2	3	1	0	3	1	7	20	0	7	0	0	1	2	6	0	0	38	1	0	5	0	0	0	0	1	0	0	0	0	0
160845950-HP	583	134	186	94	105	39	449	114	73	13	0	44	42	0	0	2	1	38	1	27	0	3	7	6	22	7	0	1	0	8	11	2	0	0	5	3	7	2	2	3	0	0	8	31	0	0	28	0	0
160845950-KG	413	364	432	2	20	28	0	83	1070	19	0	0	128	0	0	0	0	17	0	1	0	0	2	14	19	0	0	0	0	0	0	1	0	0	0	39	1	0	19	0	0	0	2	0	0	0	1	0	0
160845950-PT	165	275	297	120	427	194	451	384	124	7	0	52	46	3	2	0	26	38	0	40	0	1	20	3	33	51	0	0	0	2	13	1	2	0	10	3	7	2	6	5	0	0	2	21	0	0	10	0	0
160845950-SUBP	167	88	291	15	392	85	6	59	7	0	40	2	4	2	22	36	99	11	65	0	63	14	0	0	1	49	0	580	0	0	0	12	250	0	0	0	20	0	27	0	0	0	0	15	15	0	2	0	0
160845950-SUPP	333	209	305	17	247	59	1	105	13	6	47	3	12	0	65	70	249	22	36	0	78	33	2	0	3	78	0	34	0	0	0	55	3	0	0	0	3	0	18	0	0	0	6	9	44	0	2	18	0
160845950-SV	255	465	395	54	333	36	229	177	102	11	0	25	29	4	21	10	28	97	20	44	3	13	5	28	60	45	0	53	1	2	14	16	30	0	1	10	10	16	16	1	0	2	17	7	1	2	0	4	0
160845950-TD	76	204	511	200	452	92	757	159	138	7	0	42	74	5	1	0	2	68	0	85	0	0	21	5	45	22	0	0	0	4	30	0	0	0	10	0	25	3	1	2	0	0	12	45	0	0	0	0	0
160845950-TH	152	67	178	105	83	27	195	85	45	5	0	28	39	6	4	1	1	23	5	17	0	0	7	3	18	5	0	0	0	13	9	0	0	0	6	3	11	3	1	0	0	3	0	4	0	0	1	0	0
160906640-BM	1426	252	16	56	62	43	1	38	16	50	1	2	8	2	1	2	0	0	1	1	0	0	1	0	2	8	10	0	0	0	1	4	3	5	0	2	0	0	0	1	10	2	0	2	2	0	0	0	0
160906640-HP	1554	157	93	365	128	172	7	184	53	48	10	27	60	3	1	3	3	14	3	25	0	6	8	0	13	7	65	1	8	5	6	48	3	8	0	2	6	1	3	2	2	6	4	5	5	0	0	2	3
160906640-KG	1194	369	49	18	6	6	0	6	469	25	0	0	55	0	0	0	0	0	0	0	0	0	0	0	13	1	0	0	0	0	0	1	0	0	0	9	0	0	8	0	0	0	0	0	0	0	1	0	0
160906640-PT	307	166	48	173	121	58	3	79	21	4	2	10	11	4	0	1	5	2	1	10	0	0	2	0	0	10	48	0	0	2	1	31	2	4	1	15	2	0	4	0	1	0	0	0	1	0	0	0	0
160906640-SUBP	25	31	1	0	694	24	0	49	12	6	72	4	0	6	1	4	14	0	33	0	20	0	8	0	0	5	0	2	3	0	0	36	7	0	0	4	0	5	3	2	39	37	3	33	29	0	0	27	0
160906640-SUPP	182	119	4	12	186	288	0	42	8	4	123	2	14	15	103	22	60	0	18	0	65	51	12	0	0	5	1	4	59	0	0	9	4	0	0	0	0	6	13	3	17	75	1	4	18	1	0	0	0
160906640-SV	435	126	104	149	203	82	13	76	97	16	2	20	27	9	14	4	7	5	29	34	5	6	9	3	12	11	28	9	5	0	3	35	10	5	1	2	3	18	3	17	75	17	4	6	15	1	0	7	0
160906640-TD	134	72	94	246	269	90	23	83	37	3	0	5	29	9	0	0	3	12	2	32	0	0	11	3	12	9	103	0	0	1	6	37	0	29	3	0	3	0	2	0	0	6	5	0	0	0	0	0	7
160906640-TH	206	58	137	390	187	62	53	68	85	4	2	25	27	15	0	0	2	14	8	19	1	0	12	0	17	1	136	1	1	9	9	78	0	25	0	0	8	1	0	0	1	2	7	0	1	0	0	0	45
160947100-BM	686	507	134	39	318	210	17	257	133	43	9	28	38	5	16	6	50	44	7	45	27	92	20	0	33	24	0	11	6	0	8	25	9	1	0	35	8	1	17	3	0	12	10	22	4	4	1	12	0
160947100-HP	536	318	181	144	345	336	60	433	179	76	22	102	143	7	18	10	78	89	8	39	17	66	31	0	54	25	3	90	8	2	24	43	10	0	3	6	3	5	13	10	5	4	14	65	8	5	29	6	0
160947100-KG	210	337	17	0	82	2	0	150	995	79	0	0	77	0	0	0	0	0	0	0	0	4	0	0	16	0	0	0	0	0	0	0	0	0	0	37	0	0	1	0	0	1	0	0	0	0	0	0	0
160947100-PT	104	146	48	28	490	426	5	213	43	33	2	17	38	4	1	0	171	12	2	17	36	17	7	0	13	33	0	0	0	0	2	19	2	0	0	2	0	1	15	0	0	3	5	5	1	0	0	0	0
160947100-SUBP	26	34	4	2	205	10	7	28	16	3	68	1	5	3	4	10	25	8	28	0	29	117	4	0	0	15	0	27	21	0	0	28	19	0	0	1	0	0	7	4	0	38	7	2	12	0	0	53	0
160947100-SUPP	20	27	2	2	133	20	3	18	4	1	129	1	1	3	8	14	48	6	28	0	65	136	5	0	0	26	0	4	19	0	0	23	8	0	0	1	1	1	2	0	0	36	1	1	32	0	0	29	0
160947100-SV	185	130	223	35	346	180	35	243	167	32	3	30	65	9	55	6	83	100	51	241	46	279	24	0	70	24	0	29	6	2	12	33	8	0	1	2	2	39	15	19	3	1	67	26	21	20	0	61	0
160947100-TD	98	122	82	51	444	258	8	238	67	28	0	37	49	5	0	0	91	29	1	17	16	5	6	0	33	16	0	0	0	0	14	7	3	0	1	0	0	1	6	3	0	0	4	17	0	1	0	0	0
160947100-TH	311	181	196	82	530	475	20	429	136	89	6	59	119	52	9	2	195	76	16	88	64	24	37	0	34	48	4	2	2	0	19	28	3	2	3	2	6	2	30	8	8	2	38	30	2	9	0	5	0
160967330-BM	2015	171	132	169	48	5	6	88	20	63	3	2	83	23	5	8	0	3	1	3	0	15	2	0	4	7	0	3	3	0	0	0	3	3	2	12	2	0	1	0	3	0	0	1	0	0	0	0	0
160967330-HP	377	118	121	437	356	133	51	177	52	106	22	79	124	24	9	12	0	30	2	117	1	50	29	1	25	22	0	5	11	2	6	1	9	21	1	2	8	0	6	0	11	0	20	54	1	0	6	0	0
160967330-KG	1007	530	24	1	189	0	0	377	736	135	0	1	244	0	0	2	0	4	0	0	0	0	0	18	4	1	0	0	0	0	0	0	0	0	0	8	0	0	0	0	0	0	1	18	0	0	0	0	0
160967330-PT	463	430	135	314	823	57	22	377	33	48	5	99	41	22	3	5	3	10	1	46	0	83	24	0	39	61	0	5	2	0	3	0	15	43	18	0	3	0	15	0	21	0	21	10	1	0	0	0	0
160967330-SUBP	342	311	19	11	426	49	0	6	27	8	16	1	10	14	38	60	46	0	1	0	15	67	2	0	0	29	0	5	107	0	0	30	18	0	0	1	0	0	22	0	12	0	2	26	2	0	0	0	0
160967330-SUPP	202	108	29	14	327	35	3	14	15	5	199	1	5	56	26	43	98	0	40	0	9	129	6	0	0	133	0	2	67	0	0	41	20	0	0	1	1	0	15	0	1	0	7	4	26	0	0	0	0
160967330-SV	320	302	241	543	392	201	67	188	59	87	10	48	92	35	18	12	8	32	30	261	5	250	21	1	88	20	0	51	18	13	7	1	74	23	1	3	12	0	7	0	36	0	106	35	9	0	3	0	0
160967330-TD	119	228	99	171	560	228	38	271	13	13	1	82	38	19	0	0	0	8	2	47	0	7	10	0	31	18	0	0	0	2	4	0	1	15	6	0	3	0	0	0	0	0	8	24	0	0	0	0	0
160967330-TH	1034	589	207	883	627	541	45	329	102	182	21	129	175	78	8	21	1	38	8	165	4	76	25	0	28	24	0	4	8	2	11	2	30	46	28	2	4	0	4	0	17	0	30	49	2	0	0	0	0
160987560-BM	2583	328	199	39	429	93	56	214	140	163	0	6	133	5	7	3	36	9	3	8	39	43	18	0	5	82	3	12	3	0	5	18	6	2	0	26	6	5	29	6	3	2	1	23	3	5	0	4	0
160987560-HP	811	471	389	113	525	337	182	351	184	85	0	44	133	11	0	5	51	58	7	65	36	53	56	0	28	60	4	10	9	10	22	60	4	10	1	11	31	8	8	28	0	0	12	52	0	16	4	9	0
160987560-KG	1570	607	355	7	39	5	5	96	394	47	0	0	52	2	0	0	3	0	0	1	1	0	1	0	2	5	0	1	0	0	0	0	0	0	0	29	0	0	4	0	0	0	0	0	0	1	0	0	0
160987560-PT	243	354	354	112	1365	523	48	248	174	76	0	25	154	15	0	0	499	13	0	47	149	2	65	0	27	123	2	1	0	0	23	25	0	9	0	6	0	2	23	2	0	8	5	8	1	2	1	1	0
160987560-SUBP	199	185	115	14	440	160	5	318	15	14	325	5	7	67	1	12	226	5	76	0	53	193	186	0	2	180	0	10	12	0	1	61	8	0	0	18	1	12	12	0	6	25	8	4	10	1	0	8	0
160987560-SUPP	141	126	126	7	391	141	5	228	20	11	147	5	4	29	6	19	110	1	87	0	56	237	90	2	1	134	0	6	25	0	0	45	5	0	0	5	0	6	20	0	0	21	3	7	16	1	0	32	0
160987560-SV	46	259	292	9	540	127	90	168	144	1	0	11	12	9	3	1	119	46	61	66	38	51	35	1	47	80	0	75	0	24	15	21	24	3	0	14	19	64	22	25	1	1	19	6	3	25	1	23	0
160987560-TD	58	210	243	98	879	364	152	240	52	8	0	26	20	14	0	0	101	14	2	37	41	4	77	0	28	38	4	0	0	13	9	39	0	20	0	0	9	5	8	11	0	0	4	20	2	5	1	0	0
160987560-TH	155	177	419	242	1082	594	172	299	154	31	1	57	31	60	1	0	249	62	24	118	132	10	95	0	61	74	27	0	2	42	19	122	2	41	3	0	22	9	23	109	1	1	23	14	1	36	0	0	0
161007791-BM	2887	747	65	174	34	287	16	158	2	107	0	29	66	0	11	17	11	0	3	16	15	48	2	0	30	3	0	12	16	0	2	4	2	0	0	43	2	0	10	0	0	2	1	3	0	0	0	0	0
161007791-HP	1631	209	218	1670	31	279	69	132	1	98	0	291	527	0	10	3	4	4	8	18	1	2	3	0	22	2	0	0	4	3	5	0	1	0	0	1	11	0	17	0	0	0	10	2	0	0	14	0	0
161007791-KG	1746	1059	8	153	2	53	0	5	0	9	0	0	3	0	0	4	0	0	0	0	0	0	0	0	3	0	0	0	0	0	0	0	0	0	0	45	0	0	35	0	0	0	0	0	0	0	0	0	0
161007791-PT	662	343	205	358	129	1033	59	349	6	125	0	67	111	3	0	1	207	4	2	78	51	0	21	2	67	19	0	1	1	0	2	0	2	0	0	2	4	0	9	0	0	1	19	13	0	0	10	0	0
161007791-SUBP	150	54	45	91	933	17	12	13	0	3	135	17	2	0	35	52	23	0	117	0	101	12	4	0	0	2	0	124	64	0	0	124	93	0	0	6	2	0	12	0	0	0	15	47	0	1	13	0	0
161007791-SUPP	391	294	28	29	63	54	6	15	0	8	426	2	4	0	18	124	166	0	12	0	158	7	0	0	0	7	0	0	145	0	0	4	0	0	0	2	0	0	40	0	0	1	0	1	0	0	13	0	0
161007791-SV	1034	511	1041	779	370	385	257	562	20	108	4	42	341	6	0	9	60	43	62	429	63	23	38	5	173	17	0	60	14	23	17	2	11	0	0	23	22	0	23	0	0	10	56	9	0	4	13	0	0
161007791-TD	664	45	120	1134	2	164	16	24	0	42	0	273	325	0	0	0	3	0	0	15	0	0	0	0	5	0	0	1	2	0	2	0	0	0	0	0	3	0	6	0	0	0	5	1	0	0	0	0	0
161007791-TH	1601	206	189	625	60	335	114	173	21	216	0	86	140	10	0	4	2	15	24	56	2	0	11	0	15	5	0	3	2	0	5	0	0	0	1	1	6	0	10	0	0	0	11	9	0	0	4	0	0
161028021-BM	2093	213	179	184	129	161	24	448	7	46	3	24	40	9	0	15	2	17	6	23	5	2	10	0	28	8	0	25	7	1	7	5	11	4	2	9	0	1	4	4	2	1	10	4	3	3	0	2	0
161028021-HP	2017	264	180	261	78	278	45	219	5	89	7	46	109	5	2	12	0	15	6	17	3	0	9	0	29	3	2	3	5	2	7	0	3	2	4	17	0	2	0	1	0	1	4	0	0	0	2	0	0
161028021-KG	2655	332	362	7	2	49	1	4	5	59	1	0	240	0	0	0	0	0	0	0	0	0	0	0	0	0	0	0	0	0	0	0	1	0	0	54	0	0	10	1	0	0	0	0	0	0	1	0	0
161028021-PT	456	170	130	156	323	129	18	113	16	17	0	26	23	5	0	1	0	294	4	23	2	0	7	0	20	23	3	151	0	2	7	0	7	5	2	2	0	0	1	0	34	0	8	24	4	0	0	1	0
161028021-SUBP	202	16	11	60	672	27	1	47	1	4	382	12	0	13	0	71	2	3	68	0	13	0	1	0	0	12	0	199	0	0	0	1	73	0	0	5	1	0	5	21	34	4	11	113	174	8	0	0	0
161028021-SUPP	188	9	6	10	625	44	3	57	5	8	508	24	7	89	1	62	20	28	106	1	111	0	10	0	1	64	0	1	29	0	0	11	10	0	0	1	0	2	6	5	6	149	6	7	40	1	1	46	0
161028021-SV	219	210	408	91	163	191	61	136	24	9	0	9	29	5	0	0	2	34	9	34	5	0	7	0	66	7	0	28	5	6	3	7	9	4	0	6	0	3	0	8	1	1	14	2	1	0	0	0	0
161028021-TD	232	320	164	386	85	1060	18	119	6	42	0	50	118	3	1	1	0	4	0	20	0	0	6	0	26	2	0	1	0	2	0	0	0	1	0	1	0	0	0	0	0	0	7	0	0	0	0	0	0
161028021-TH	1191	404	622	864	489	826	164	490	50	144	46	145	182	17	0	9	2	88	9	139	17	1	28	0	51	34	22	22	5	20	41	16	5	74	10	2	0	2	3	2	3	3	38	2	2	3	1	0	0
161068481-BM	2406	483	51	226	53	98	42	45	20	53	3	5	20	29	6	7	2	3	4	17	3	17	17	0	2	10	24	2	4	13	3	4	4	26	0	4	2	6	7	4	12	11	3	0	0	0	0	0	0
161068481-HP	682	130	376	793	25	138	225	13	40	48	6	175	60	112	1	7	1	36	10	61	3	0	31	0	13	8	136	0	3	15	37	1	1	123	12	2	32	14	3	1	5	3	11	3	0	0	0	0	0
161068481-KG	2017	1021	82	1	0	1	0	13	4	23	0	0	10	0	0	0	0	0	0	0	0	0	0	0	0	1	0	0	0	0	0	0	0	0	0	127	0	0	0	0	0	0	0	0	0	0	0	0	0
161068481-PT	173	50	289	539	49	20	180	5	40	13	2	100	18	273	1	0	0	26	11	108	2	2	35	1	8	9	150	2	1	52	39	2	1	149	11	0	17	24	0	1	0	2	12	0	0	0	0	0	0
161068481-SUBP	17	3	20	10	827	18	17	4	0	1	250	1	0	31	0	9	33	0	39	0	9	1	33	0	0	34	0	100	3	0	0	72	208	0	0	0	3	2	1	99	17	74	13	7	12	4	0	77	0
161068481-SUPP	100	71	30	20	196	147	0	11	0	2	519	1	5	135	9	30	87	0	82	0	50	10	99	1	0	102	1	1	36	0	0	26	4	1	0	1	0	4	8	0	0	141	2	0	6	0	6	17	0
161068481-SV	133	162	628	236	75	127	453	34	100	23	5	21	19	118	0	0	16	50	77	116	14	4	37	1	14	13	41	4	2	36	15	5	13	101	0	1	9	115	3	6	6	9	17	0	0	0	0	1	0
161068481-TD	152	79	349	549	61	178	268	3	41	8	1	118	40	155	5	0	0	26	7	43	0	0	58	0	7	2	174	0	0	58	46	1	2	245	21	0	27	6	0	0	0	2	5	0	0	0	0	0	0
161068481-TH	289	43	251	602	59	96	255	35	105	18	14	59	20	310	0	1	1	37	32	178	3	10	48	0	5	16	191	0	1	95	114	1	1	106	2	0	56	97	0	1	4	7	32	0	0	0	2	0	0
161230322-BM	3889	124	35	67	2	1	6	1	0	17	0	0	52	13	0	1	0	0	0	1	1	0	0	0	1	0	0	4	0	0	1	0	1	0	0	14	3	0	0	0	0	1	0	0	0	2	0	0	0
161230322-HP	3803	109	582	1491	17	26	100	0	0	61	17	37	97	35	2	41	2	0	8	7	5	10	3	2	1	5	0	9	3	5	10	2	2	0	37	1	8	0	1	0	3	1	0	5	0	0	0	4	0
161230322-KG	3772	110	2	229	0	0	0	0	0	10	0	0	2	0	0	0	0	1	0	0	0	0	0	0	0	0	0	0	0	1	0	0	0	0	0	3	0	0	3	0	0	0	0	0	0	0	0	0	0
161230322-PT	706	207	340	514	1	0	94	2	1	16	0	65	80	18	0	0	0	0	1	18	0	0	7	0	0	20	0	1	0	7	15	0	0	0	32	0	1	0	1	0	0	0	0	0	0	0	0	0	0
161230322-SUBP	228	6	445	22	474	110	3	0	0	1	329	12	12	6	6	67	4	0	47	0	39	6	0	0	0	19	0	66	57	0	0	13	29	0	0	0	9	0	6	19	48	0	1	43	18	4	0	17	0
161230322-SUPP	546	23	557	82	271	44	0	0	0	3	58	6	19	5	2	104	2	0	7	0	6	11	0	0	0	11	0	68	111	0	5	4	46	0	0	0	14	0	1	20	22	0	1	22	0	2	0	12	0
161230322-SV	738	302	475	444	91	31	68	9	5	7	52	21	100	73	21	24	12	0	15	10	46	26	11	0	0	11	0	42	21	13	1	24	10	0	7	10	10	2	4	9	24	16	1	6	9	7	1	6	0
161230322-TD	143	5	702	1479	3	0	351	0	1	1	2	71	10	65	0	1	0	0	1	16	0	0	6	0	0	1	0	0	1	45	14	0	2	0	173	0	40	0	0	0	1	0	0	0	1	0	0	0	0
161230322-TH	1193	40	512	937	12	2	238	2	0	22	2	46	55	55	1	0	0	0	1	17	3	3	22	7	0	4	0	14	0	39	10	2	3	0	104	1	37	0	1	1	0	0	1	0	0	1	0	0	0
161270782-BM	803	54	53	37	116	245	3	24	3	571	6	6	19	4	6	7	17	9	9	14	19	39	4	0	21	3	1	10	7	1	5	5	1	0	1	1	0	0	5	1	1	1	4	3	10	3	9	3	0
161270782-HP	351	140	125	146	215	339	66	79	11	95	1	66	101	7	13	0	0	25	3	47	9	7	37	1	48	7	6	0	15	3	15	9	1	10	14	0	7	0	0	3	0	0	15	10	0	1	0	1	0
161270782-KG	1375	863	3	0	1	8	0	0	0	19	0	0	1	0	0	0	0	0	0	0	0	1	0	0	0	0	0	0	0	0	0	0	0	0	0	111	0	0	0	0	0	0	0	0	0	0	0	0	0
161270782-PT	1265	285	145	82	217	260	69	72	10	99	3	40	73	27	5	5	10	26	2	38	8	4	36	3	53	8	10	4	8	8	19	11	1	21	9	50	4	0	3	3	0	0	8	5	1	12	0	0	2
161270782-SUBP	15	15	30	4	260	24	2	42	1	1	44	0	1	0	1	3	41	35	27	0	11	0	3	0	0	1	0	144	6	0	0	63	23	0	0	0	0	0	2	0	3	1	7	3	17	0	2	19	0
161270782-SUPP	58	39	59	19	112	98	0	55	0	1	306	1	5	7	17	26	143	0	7	0	81	45	10	0	0	4	0	10	46	0	0	5	0	0	0	0	0	0	6	0	0	4	1	1	15	0	14	0	0
161270782-SV	71	189	178	41	157	362	50	77	18	13	8	28	28	9	3	1	14	7	4	52	7	50	11	0	66	3	2	11	7	3	7	6	1	4	0	4	4	7	4	1	1	0	19	1	2	4	1	1	0
161270782-TD	60	145	81	63	302	375	56	102	13	5	0	61	95	3	2	0	1	14	0	14	3	0	32	0	59	6	3	0	0	0	2	0	0	3	16	0	4	0	2	0	0	0	7	17	1	0	0	0	0
161270782-TH	514	144	138	116	192	204	73	155	25	224	9	70	48	37	3	8	8	38	7	31	8	15	30	1	32	2	5	10	19	8	21	7	0	20	16	2	10	5	1	4	1	0	10	11	0	4	1	1	2
161311242-BM	1870	108	4	65	14	22	2	17	0	65	3	1	2	5	3	2	5	3	3	0	0	6	1	0	0	1	0	3	6	0	0	6	4	0	0	3	2	0	5	2	2	8	0	3	2	2	1	0	0
161311242-HP	1398	100	7	60	5	16	2	10	0	378	1	0	4	3	1	1	4	1	0	0	4	5	0	0	0	0	0	1	9	0	0	4	0	0	0	4	0	0	3	3	1	3	0	2	0	1	0	0	0
161311242-KG	1160	448	11	2	8	4	0	1	31	15	0	0	1	1	0	0	0	0	1	0	0	0	0	0	0	0	0	0	0	0	0	5	0	0	0	10	0	0	3	0	0	0	0	0	0	0	0	0	0
161311242-PT	314	238	10	84	310	9	63	15	336	48	0	0	0	0	0	0	1	293	0	0	4	0	4	1	0	0	0	7	1	0	0	0	0	0	0	4	0	0	0	1	2	1	11	29	0	2	1	0	0
161311242-SUBP	101	57	13	63	203	33	0	213	0	0	182	0	4	14	9	10	35	0	32	0	59	1	21	0	0	20	0	8	16	0	0	112	0	0	0	4	0	1	14	0	47	122	1	6	7	0	1	24	0
161311242-SUPP	148	178	19	46	122	57	1	165	0	0	257	0	2	19	9	39	46	0	25	0	45	7	18	0	0	8	0	3	59	0	0	106	0	0	0	3	0	1	14	0	1	91	0	0	30	0	3	1	0
161311242-SV	658	244	99	44	86	240	19	74	4	16	6	3	7	12	47	10	55	40	22	1	61	91	2	1	0	12	0	46	46	0	0	43	8	0	0	13	5	16	26	40	6	27	1	1	1	8	3	16	0
161311242-TD	534	314	21	129	97	473	6	49	3	29	3	0	49	1	4	1	14	4	7	0	14	18	1	0	0	3	0	13	5	0	0	7	2	0	0	1	0	0	46	7	0	8	0	6	0	0	0	1	0
161311242-TH	2277	394	1	13	30	11	0	14	0	100	0	0	4	1	1	3	2	92	5	0	6	9	1	0	0	3	0	7	3	0	0	0	0	0	0	6	0	0	2	21	13	10	5	27	0	5	0	0	0
161331472-BM	371	52	34	19	557	138	5	22	10	18	2	4	49	0	64	195	9	1	19	0	1	2	5	0	1	3	0	333	128	0	1	4	53	0	0	4	3	0	4	22	2	3	14	9	27	1	1	41	0
161331472-HP	277	89	28	9	95	332	4	13	1	13	16	1	12	0	107	112	16	2	2	0	2	1	0	0	1	0	0	136	237	1	1	0	19	0	0	5	0	0	6	4	1	2	1	7	11	0	1	7	0
161331472-KG	1186	99	179	122	135	58	169	166	16	102	0	71	146	4	0	2	2	17	0	42	0	0	6	0	7	0	0	0	8	8	14	4	1	2	17	1	8	0	0	0	0	0	5	28	0	2	0	0	0
161331472-PT	1642	119	2	0	12	11	4	16	1	54	0	1	83	0	1	0	1	0	0	1	1	0	0	0	0	0	0	0	0	0	0	0	0	0	0	12	0	0	2	0	0	0	0	4	0	0	0	0	0
161331472-SUBP	781	150	231	113	359	152	232	348	89	89	0	38	154	23	0	1	6	56	0	69	4	0	6	0	18	0	8	1	3	22	8	28	0	2	22	3	9	3	8	0	1	1	8	47	0	16	3	0	0
161331472-SUPP	1401	156	108	66	168	65	134	78	93	110	0	50	140	22	0	0	4	29	4	37	3	0	6	0	5	1	9	11	1	3	2	9	1	0	21	9	3	6	10	1	2	0	5	18	0	32	0	1	0
161331472-SV	200	142	200	13	347	193	166	124	96	13	1	35	48	13	3	2	13	38	9	107	12	5	8	0	13	4	7	14	4	12	2	22	4	0	8	9	9	11	6	2	8	3	17	13	3	28	2	0	0
161331472-TD	222	98	207	174	335	78	270	112	9	19	0	222	121	1	1	0	0	13	0	19	1	0	12	0	9	1	2	0	0	2	7	3	0	0	45	0	8	0	4	0	0	0	3	34	0	1	0	0	0
161331472-TH	1626	211	14	1	2	7	0	73	0	27	0	0	42	0	0	0	0	0	0	0	0	0	0	0	0	0	0	0	0	0	0	0	0	0	0	30	0	0	14	0	0	0	0	0	0	0	0	0	0
161351702-BM	927	393	377	1008	74	118	89	0	1	15	5	129	69	9	18	54	3	14	2	12	12	147	12	0	5	3	5	6	12	4	2	0	10	0	13	0	12	0	8	5	1	0	5	0	2	0	0	2	0
161351702-HP	314	76	480	2047	55	146	471	0	16	40	4	197	232	36	4	6	1	87	6	45	2	19	26	0	0	0	36	4	6	19	7	0	7	0	24	0	50	0	1	0	0	0	8	0	0	0	0	1	0
161351702-KG	2482	348	47	55	3	16	10	0	0	3	0	5	3	3	1	1	0	1	1	0	0	3	3	0	0	2	0	0	1	0	1	0	0	0	0	0	0	0	16	0	0	0	0	0	0	0	0	0	0
161351702-PT	50	31	90	418	477	62	89	0	2	7	0	64	21	54	1	0	0	9	6	15	0	3	8	0	1	3	30	87	0	1	6	0	509	0	3	0	18	0	1	30	119	0	18	63	0	2	0	23	0
161351702-SUBP	302	0	12	4	568	87	0	0	0	2	470	7	6	24	63	124	14	0	263	1	34	152	38	0	0	8	0	12	66	0	0	125	94	0	0	0	1	0	6	0	0	0	5	9	49	0	1	0	0
161351702-SUPP	243	2	6	7	19	152	1	0	0	1	583	0	4	10	72	145	13	0	11	0	64	100	10	0	0	1	0	1	317	0	0	39	1	0	0	0	0	0	17	1	2	0	0	0	55	0	2	4	0
161351702-SV	153	121	505	551	51	70	253	5	11	34	1	83	100	21	7	13	2	18	39	112	1	155	18	2	13	1	19	13	3	11	12	3	16	0	6	0	51	0	1	6	2	0	8	1	1	9	0	2	0
161351702-TD	84	136	127	1112	16	186	88	0	1	22	0	120	175	5	3	0	1	1	0	8	1	1	3	0	0	1	4	0	0	1	3	0	0	0	2	0	8	0	3	0	0	0	0	0	0	1	0	0	0
161351702-TH	205	63	407	1113	225	57	317	0	18	23	1	168	57	142	2	4	0	74	26	66	0	12	30	0	0	0	139	12	1	13	31	0	123	0	32	0	59	0	0	16	41	0	3	10	0	3	0	5	0
161412393-BM	1718	92	31	20	135	42	8	100	10	77	0	23	18	1	0	0	8	2	0	5	0	1	5	0	5	10	0	0	0	0	7	14	0	0	1	2	1	0	2	0	0	0	1	0	0	0	0	1	0
161412393-HP	1846	226	194	69	363	287	62	335	15	70	0	126	241	2	0	2	13	20	0	24	4	0	20	0	14	42	0	0	0	0	11	127	0	0	11	0	7	0	2	0	0	0	4	17	0	0	1	0	0
161412393-KG	1017	455	4	0	106	24	0	116	125	9	0	0	60	1	0	0	0	0	0	0	6	0	0	0	5	1	0	0	0	0	0	0	0	0	0	7	0	0	10	0	0	0	0	0	0	0	0	0	0
161412393-PT	525	320	280	112	480	96	34	194	21	50	0	193	91	4	0	1	8	9	1	46	15	0	42	0	10	49	2	0	0	3	40	61	0	2	11	0	2	5	8	2	0	0	19	11	0	0	0	0	0
161412393-SUBP	669	47	5	30	724	159	0	230	7	21	0	6	22	0	29	32	88	1	3	0	80	8	0	1	6	4	0	5	13	0	0	2	0	0	0	0	0	0	41	0	198	0	33	73	13	0	2	2	0
161412393-SUPP	797	400	50	27	134	165	3	29	17	107	18	3	58	0	1	29	110	1	1	1	54	3	1	0	0	3	0	10	0	0	2	0	0	0	0	0	0	0	40	8	5	0	1	3	1	0	1	0	0
161412393-SV	389	402	143	31	211	52	61	182	68	16	3	26	60	0	1	3	16	15	1	18	4	2	12	0	25	10	1	6	0	2	4	39	0	1	0	0	1	4	1	1	3	1	7	1	0	2	0	0	0
161412393-TD	60	84	113	10	633	212	63	356	9	2	0	43	28	0	0	0	7	11	1	17	6	0	23	0	15	75	0	0	0	2	3	76	0	0	3	0	1	0	0	0	0	0	1	9	0	0	0	0	0
161412393-TH	566	201	263	59	625	202	182	282	33	52	0	108	120	14	0	0	25	52	6	37	11	0	44	2	16	90	1	0	0	6	32	116	0	0	27	1	7	1	2	0	0	0	20	16	0	0	0	0	8
161473083-BM	2310	168	39	20	37	64	41	83	31	64	3	6	53	1	0	1	3	4	2	0	1	1	1	0	5	2	0	7	0	0	0	7	5	0	0	11	2	4	9	14	4	1	2	3	2	2	2	0	0
161473083-HP	1633	146	80	48	27	69	221	29	53	19	0	26	52	8	2	0	0	20	3	4	1	0	8	0	3	1	3	3	2	17	0	2	1	0	7	4	7	0	2	6	1	1	3	8	1	0	0	0	1
161473083-KG	954	70	47	2	117	69	0	33	536	9	0	0	24	0	0	0	7	0	25	0	0	0	1	0	56	0	0	0	0	0	0	0	0	0	0	13	0	0	9	0	0	0	0	0	0	0	1	0	0
161473083-PT	92	35	228	237	297	55	356	40	49	7	0	28	29	58	0	0	0	44	14	41	0	0	24	0	1	10	45	8	0	50	16	5	1	21	1	0	9	4	3	7	29	0	4	0	0	9	0	0	4
161473083-SUBP	18	6	9	1	444	13	3	5	5	1	10	0	0	0	3	5	4	42	30	0	3	0	1	0	0	0	0	49	10	0	0	42	115	0	0	0	0	0	2	42	61	2	4	12	14	2	1	168	0
161473083-SUPP	100	19	56	4	182	93	3	31	0	0	104	1	0	5	66	21	83	45	24	0	82	24	2	0	0	19	0	44	99	0	0	24	74	0	0	0	3	0	12	31	11	15	2	4	21	4	11	31	0
161473083-SV	119	109	141	24	91	225	143	96	55	0	0	3	26	4	4	0	5	48	10	6	6	10	3	0	4	5	1	53	1	10	2	33	31	0	0	1	8	6	0	96	14	1	2	3	1	9	0	3	0
161473083-TD	145	73	181	137	58	590	290	27	19	2	0	30	88	13	0	0	0	7	1	11	0	0	9	0	0	0	3	2	0	20	2	1	0	0	6	0	8	0	4	2	0	0	4	1	0	1	1	0	0
161473083-TH	242	32	400	194	53	113	570	25	98	5	0	152	64	86	0	0	0	72	24	88	0	0	83	5	0	3	59	3	0	76	19	0	1	5	21	1	33	20	1	3	0	0	14	1	0	3	0	1	65
161554003-BM	1850	238	43	52	50	106	9	92	8	20	0	15	8	1	0	4	2	2	1	7	3	0	0	0	4	0	0	0	0	1	11	0	0	0	1	11	0	0	10	1	0	0	0	0	1	0	4	0	0
161554003-HP	1414	916	227	218	206	580	36	309	100	153	1	66	76	5	1	5	1	14	4	40	2	0	7	0	55	6	0	0	0	1	18	0	0	0	0	11	0	1	30	1	0	0	11	1	0	0	0	0	0
161554003-KG	1040	541	96	0	134	44	0	38	654	41	0	0	17	0	0	0	0	0	0	0	0	0	1	0	85	17	0	0	1	0	0	0	0	0	0	0	0	1	12	0	0	0	0	0	0	0	0	0	0
161554003-PT	383	366	184	247	404	118	43	177	22	60	0	167	55	4	0	0	1	9	1	21	1	0	19	0	28	28	0	2	0	0	49	0	0	0	2	0	0	0	9	2	0	0	3	0	0	1	0	0	0
161554003-SUBP	274	57	164	120	759	499	0	39	16	5	195	8	16	9	19	88	41	0	54	0	73	0	5	0	0	28	0	121	39	0	0	8	435	0	0	1	1	0	27	0	0	7	0	31	3	5	10	0	0
161554003-SUPP	385	221	111	121	49	406	0	64	9	4	323	10	14	9	24	45	24	0	2	0	63	0	1	0	0	23	0	0	61	0	0	0	0	0	0	3	0	0	40	0	0	15	0	1	3	0	17	0	0
161554003-SV	272	616	625	108	450	211	112	249	58	6	0	14	13	5	1	1	8	27	9	54	9	0	11	0	58	19	0	1	0	3	24	0	0	0	0	4	2	1	9	7	0	0	16	0	0	2	0	0	0
161554003-TD	173	535	232	189	793	477	33	424	15	25	0	42	43	0	0	0	0	2	0	40	1	0	5	0	82	21	0	0	0	0	21	0	0	0	0	0	3	0	6	0	0	0	8	0	0	0	0	0	0
161554003-TH	2157	113	135	163	194	83	81	330	50	39	0	33	25	39	0	0	2	32	9	29	3	0	17	0	22	15	0	1	1	4	27	0	0	0	1	3	2	2	13	11	0	0	9	0	0	0	0	0	0
206906765-BM	1538	355	149	62	133	260	74	146	30	169	1	22	54	15	21	2	33	7	4	9	6	142	9	0	12	15	6	7	1	18	3	4	2	25	0	44	4	7	5	5	5	1	3	4	0	13	1	0	1
206906765-HP	1078	161	227	187	135	136	237	45	25	63	0	114	58	69	7	0	13	63	27	39	14	16	44	1	16	37	48	0	2	45	22	11	3	95	2	8	9	45	4	1	8	0	7	3	0	30	10	0	20
206906765-KG	2066	1213	111	4	20	59	4	67	49	48	1	0	27	0	1	0	0	1	0	0	0	4	0	0	7	0	0	0	6	0	0	0	0	0	0	138	0	0	5	0	0	0	0	0	0	0	0	0	0
206906765-PT	38	42	270	248	310	157	275	13	31	14	1	20	16	70	0	0	118	41	54	52	9	2	32	1	5	39	5	10	0	73	3	2	23	17	0	1	26	30	0	0	229	0	9	10	0	12	1	4	75
206906765-SUBP	129	72	52	15	619	104	17	79	18	10	120	0	6	20	25	21	71	0	13	0	21	73	1	0	2	41	0	35	21	0	0	11	17	0	0	4	0	0	4	39	545	5	25	23	7	0	0	78	0
206906765-SUPP	436	280	39	29	368	281	0	198	52	16	43	1	13	77	39	51	71	0	12	0	56	218	3	0	3	95	0	3	85	0	0	17	0	0	0	15	0	0	12	0	9	8	4	11	4	0	0	7	0
206906765-SV	188	335	351	74	142	385	158	165	20	7	1	25	23	11	6	0	60	14	37	205	27	166	13	2	53	18	6	10	0	20	17	2	0	18	1	5	4	58	8	7	18	3	24	6	1	17	0	2	2
206906765-TD	100	57	284	221	305	186	229	4	8	1	0	161	19	121	0	0	37	34	28	42	17	1	49	2	13	32	128	1	0	132	28	2	0	118	0	0	10	86	0	0	0	0	7	2	0	49	0	0	46
206906765-TH	337	123	164	234	634	125	593	28	40	42	3	58	27	54	6	5	39	31	39	27	14	14	29	0	15	34	50	77	7	29	16	4	166	44	1	4	8	6	2	3	1286	0	19	37	0	49	0	0	20
208027353-BM	566	386	158	168	25	12	150	44	26	44	0	47	75	12	43	5	1	17	4	2	0	5	11	12	6	2	13	1	1	9	10	1	0	14	9	0	9	0	4	9	1	0	0	0	0	5	0	1	3
208027353-HP	444	346	820	757	39	53	869	116	133	30	3	335	229	123	51	9	0	104	19	44	2	1	34	13	14	7	64	0	1	89	51	0	3	31	67	6	70	5	6	7	1	0	5	0	0	31	3	0	33
208027353-KG	1294	554	493	148	63	29	89	153	634	165	5	91	131	13	6	8	0	11	7	5	0	0	5	147	38	3	7	0	2	11	3	0	2	3	9	10	7	2	23	1	0	0	2	1	0	3	4	0	5
208027353-PT	698	378	596	111	63	440	15	180	11	11	516	0	113	17	166	286	62	0	10	0	139	7	1	11	2	11	2	1	43	0	0	6	15	2	0	1	3	0	58	7	2	17	5	3	96	0	79	1	0
208027353-SUBP	28	8	211	83	29	0	240	0	82	4	0	148	4	50	0	0	0	29	12	0	0	0	31	12	2	9	40	0	0	39	17	0	0	17	29	0	44	6	0	16	9	0	0	0	0	20	1	0	98
208027353-SUPP	488	190	490	117	476	167	28	180	7	11	411	3	49	202	117	167	177	0	41	0	115	1	13	10	1	12	0	36	29	0	14	148	93	7	0	1	16	0	17	82	2	7	31	20	63	2	81	86	0
208027353-SV	158	118	361	26	45	10	352	56	116	12	0	24	42	8	2	4	1	111	683	46	0	0	0	131	14	1	3	3	3	233	1	0	11	13	2	7	12	223	3	48	16	1	3	3	1	11	2	6	7
208027353-TD	223	65	910	732	15	7	1102	8	192	3	0	456	127	473	37	0	1	110	39	24	0	0	50	16	3	5	157	0	0	148	68	0	0	94	138	0	122	10	2	7	0	0	3	0	0	39	0	0	130
208027353-TH	124	25	588	222	109	5	855	3	221	1	0	126	24	308	4	0	0	158	109	67	0	0	144	22	10	3	202	0	0	142	115	0	4	50	28	0	54	18	0	74	3	1	12	2	0	190	0	2	480
246515023-BM	3651	100	46	65	22	25	64	40	17	154	2	8	46	13	1	0	2	15	3	4	3	0	4	0	2	2	2	3	0	4	4	2	0	2	2	17	2	0	1	3	8	1	1	3	1	0	0	1	8
246515023-HP	3064	126	336	518	30	43	380	21	56	351	8	61	100	52	2	5	1	94	16	38	4	1	33	0	3	5	36	3	3	34	39	2	2	29	33	4	25	10	0	3	3	1	4	1	1	3	3	0	64
246515023-KG	4417	157	312	82	2	2	3	2	9	311	0	0	25	0	0	0	0	1	0	1	0	1	0	0	0	0	0	0	0	0	0	0	0	0	0	30	0	0	0	0	0	1	0	1	0	0	0	0	0
246515023-PT	215	7	433	292	36	3	412	0	67	7	0	112	8	344	0	0	0	133	80	72	0	0	150	0	0	4	207	1	0	184	91	0	0	39	64	0	35	97	0	0	0	0	5	0	0	1	0	0	683
246515023-SUBP	108	39	26	39	461	12	94	13	81	13	67	24	15	5	7	36	7	150	68	0	1	0	3	0	0	6	0	104	0	0	0	10	1	1	0	4	0	0	0	151	358	54	46	94	18	2	1	150	0
246515023-SUPP	692	162	148	223	127	42	29	17	19	40	516	9	74	61	23	250	17	19	68	0	9	32	10	2	1	8	0	18	4	0	0	54	0	4	1	10	0	1	1	7	5	52	11	24	88	0	0	2	2
246515023-SV	496	108	557	118	127	26	587	68	47	34	0	60	87	17	18	3	12	116	412	63	17	11	15	3	18	10	12	95	3	297	43	5	46	14	13	12	46	363	4	20	14	4	47	24	5	8	0	9	37
246515023-TD	115	204	639	523	63	30	732	0	40	9	0	124	59	150	0	0	0	65	20	38	0	0	75	0	9	4	95	0	0	70	72	0	1	107	50	0	45	6	0	0	0	0	1	0	0	0	0	0	258
246515023-TH	410	9	578	270	47	3	680	1	212	11	1	140	36	235	2	0	0	172	80	82	1	0	111	2	3	5	188	0	0	241	114	1	0	44	82	0	74	71	0	0	0	1	7	1	0	3	0	0	577
257905678-BM	3433	926	132	212	16	12	35	0	8	968	3	3	37	0	138	3	5	0	3	4	4	0	2	7	1	0	0	12	10	0	0	6	1	0	0	188	4	0	6	4	4	0	1	0	0	0	6	0	0
257905678-HP	2458	871	469	696	9	108	466	0	2	62	3	27	145	0	172	0	1	0	5	84	3	0	16	22	16	0	0	0	5	14	0	0	0	0	0	96	43	0	6	0	2	0	9	0	3	0	0	0	0
257905678-KG	2542	1306	25	2	2	589	0	0	753	3	0	0	0	0	0	0	0	0	0	0	0	0	0	0	0	0	0	0	0	0	0	0	0	0	0	225	0	0	21	0	0	0	0	0	0	0	0	0	0
257905678-PT	85	141	431	535	2255	3	1090	1	4	15	0	13	55	0	53	0	1	0	25	91	0	0	3	25	2	0	0	27	0	19	0	0	731	0	0	2	13	0	1	7	28	0	8	16	0	10	2	0	0
257905678-SUBP	423	142	1440	80	103	39	9	2	6	2	0	0	6	0	227	51	215	0	4	0	228	0	0	5	0	0	0	33	68	0	0	1	49	0	0	23	0	0	81	10	7	0	0	11	72	0	5	0	0
257905678-SUPP	1011	456	231	78	148	408	16	5	10	5	0	1	8	0	824	24	255	0	56	1	175	0	0	6	0	1	0	47	10	0	0	0	86	0	0	60	14	0	201	15	2	0	0	7	0	2	45	0	0
257905678-SV	552	880	1551	439	58	24	949	19	14	19	0	5	78	0	34	4	11	0	5	63	7	0	9	54	3	1	0	16	3	26	0	0	6	0	0	36	8	0	11	2	4	0	4	1	2	0	5	0	0
257905678-TD	319	947	720	1433	9	66	589	1	10	64	0	60	359	0	275	1	6	0	3	109	1	0	6	60	2	0	0	0	3	11	4	0	0	0	0	1	47	0	0	0	0	0	11	0	0	0	4	0	0
257905678-TH	1938	1248	1566	2922	35	86	1705	13	128	180	5	132	307	0	537	7	4	0	15	253	5	0	25	59	2	4	0	5	8	62	2	0	1	0	0	40	176	0	9	4	1	0	21	2	0	0	6	0	0
295137534-BM	2370	407	119	126	345	337	18	196	44	367	17	27	48	4	21	28	48	9	10	35	64	78	25	0	43	40	0	47	20	0	4	19	35	3	0	21	1	2	18	64	12	12	15	19	21	11	7	15	0
295137534-HP	581	452	228	433	403	1154	76	318	134	80	6	108	189	2	10	6	90	3	7	56	31	14	43	0	95	51	5	5	8	0	15	70	25	1	1	1	2	1	20	44	2	2	42	36	2	3	5	0	0
295137534-KG	2067	1615	3	9	84	42	0	114	2	255	0	0	8	0	0	0	2	0	0	0	1	1	0	0	1	1	0	0	0	0	0	0	1	0	0	76	0	0	51	1	0	0	0	0	1	0	2	2	0
295137534-PT	79	245	287	276	486	523	20	270	84	15	0	78	30	52	0	0	143	8	7	34	30	1	54	1	66	100	0	3	0	6	6	160	0	2	7	1	0	2	11	25	8	0	11	10	0	4	0	5	0
295137534-SUBP	114	10	1	11	238	60	0	47	0	1	661	3	1	33	71	43	292	0	82	0	183	125	6	0	0	176	0	84	160	0	0	23	10	0	0	0	0	2	3	0	0	23	4	3	152	0	0	54	0
295137534-SUPP	309	17	26	6	237	242	0	8	1	3	141	2	28	8	303	70	156	0	20	0	288	81	13	0	0	71	0	89	49	0	0	29	29	0	0	0	0	1	25	4	0	19	3	3	96	0	18	54	0
295137534-SV	94	292	259	75	313	589	56	305	387	6	1	8	35	6	10	1	42	17	22	76	12	46	35	0	198	22	0	36	0	3	3	105	28	0	0	0	2	11	5	62	7	1	61	2	9	22	4	15	0
295137534-TD	151	286	222	301	501	814	52	228	152	3	1	111	135	10	0	0	44	20	1	49	8	3	89	0	149	44	1	1	2	0	21	65	1	0	1	0	2	2	4	24	1	0	26	6	2	2	2	0	0
295137534-TH	451	98	220	263	176	243	45	323	106	79	0	48	41	42	0	1	45	10	9	54	8	11	18	0	42	55	0	11	0	6	11	71	13	0	1	0	2	4	7	56	21	0	32	18	1	7	0	2	0
336497421-BM	2195	182	178	1598	33	60	64	63	3	216	3	87	51	37	0	18	2	3	3	29	28	3	16	3	11	7	1	3	7	0	41	2	3	0	14	3	3	1	6	0	3	6	6	0	1	0	1	0	0
336497421-HP	386	35	171	1147	8	9	68	11	5	45	1	103	89	0	0	1	0	0	2	25	2	0	9	0	5	3	3	0	2	2	15	2	0	0	8	0	6	0	1	0	0	2	5	0	0	0	1	0	0
336497421-KG	1642	60	60	2729	9	4	11	25	10	123	0	3	4	2	0	1	0	0	11	6	0	0	25	1	1	9	0	0	0	1	14	0	0	1	1	7	0	0	2	0	0	0	4	0	0	0	8	0	0
336497421-PT	248	132	414	1044	270	13	337	56	43	45	1	124	42	2	0	0	0	31	7	72	35	0	58	0	30	38	153	0	0	19	103	0	0	23	25	0	8	2	0	1	0	0	7	0	0	0	0	0	0
336497421-SUBP	258	11	110	70	204	57	2	288	0	16	520	5	10	158	2	35	38	0	138	4	235	19	67	0	0	28	0	39	32	1	7	58	33	0	0	3	2	1	3	0	0	18	8	0	69	0	13	9	0
336497421-SUPP	209	21	45	93	117	128	0	127	0	10	856	3	8	104	1	67	47	0	88	4	349	56	48	0	0	18	0	4	9	2	5	12	1	0	0	0	0	0	2	0	0	3	0	0	67	0	20	2	0
336497421-SV	112	268	445	369	102	136	166	120	8	13	5	85	35	19	0	0	27	16	13	155	55	6	15	0	52	7	0	13	2	5	16	5	1	0	3	22	3	12	5	0	25	11	13	0	5	0	0	6	0
336497421-TD	107	173	299	1060	27	17	165	18	4	29	1	335	165	5	1	0	1	5	1	31	7	0	37	0	14	7	1	1	1	5	12	0	0	0	72	0	14	3	1	0	0	1	5	0	0	0	0	0	0
336497421-TH	472	275	375	976	91	47	152	86	8	127	7	145	99	7	0	0	2	8	1	77	10	1	19	1	40	11	3	1	1	5	48	0	0	1	17	1	12	1	1	0	3	0	5	0	0	0	0	0	0
370027359-BM	1895	41	12	144	31	1	3	21	1	451	0	5	17	1	28	9	15	0	0	1	0	0	0	0	1	2	0	0	0	0	4	0	0	6	0	0	0	0	10	1	0	0	1	0	1	0	0	0	0
370027359-HP	2512	240	172	245	18	291	134	93	26	198	0	75	126	3	17	1	0	19	4	12	0	0	1	2	2	0	13	1	0	10	2	0	1	2	4	9	14	2	4	2	0	0	6	2	0	16	1	0	2
370027359-KG	2994	661	28	17	4	26	1	1	5	673	0	1	55	2	8	0	5	0	0	0	0	0	0	0	0	0	0	0	0	0	1	0	0	2	1	2	0	0	33	0	0	0	0	0	0	0	12	0	0
370027359-PT	619	31	1452	665	567	2	2595	29	94	43	0	1350	40	524	14	2	0	471	1031	298	0	0	213	125	1	4	759	122	1	569	185	1	48	71	127	3	299	179	3	1226	83	0	43	12	0	746	0	6	370
370027359-SUBP	2905	132	494	163	271	165	4	2	1	454	7	23	40	3	386	4821	89	0	0	0	103	2	2	4	0	28	0	18	205	0	0	2	3	0	0	1	0	2	127	17	0	6	4	58	10	0	0	3	0
370027359-SUPP	5066	58	25	78	3	11	4	0	0	925	1	2	45	1	610	3927	0	0	0	0	0	0	0	0	0	0	0	0	5	0	0	0	0	0	0	1	1	0	12	0	0	1	0	0	0	0	0	0	0
370027359-SV	689	182	1159	1843	87	2	1014	2	60	22	0	587	533	11	176	1	0	67	9	109	0	0	52	29	1	0	79	1	0	86	56	0	0	9	91	0	183	3	1	5	0	0	15	1	0	90	0	0	4
370027359-TD	381	94	686	1181	55	2	687	4	55	13	0	314	369	8	96	0	0	43	11	49	0	0	31	9	3	0	29	0	0	39	45	0	0	0	48	0	120	4	1	3	0	0	7	0	0	71	0	0	2
370027359-TH	676	14	1364	797	177	1	2000	16	73	28	0	654	121	199	8	0	0	220	171	148	0	0	109	67	0	1	515	23	0	266	93	0	26	32	150	0	263	49	4	117	2	0	15	0	0	556	0	0	113
[truncated: 477 more rows]
[truncated: 206 more columns]

## Sheet: OTU REPRESENTATIVES
OTU	REPRESENTATIVE SEQUENCE	FREQUENCY
[truncated: 329 more rows]

## Sheet: OLIGO COUNTS
samples	Firmicutes_GGCTCATTACTTGGTTTCCCTTCTACGT	Firmicutes_GGCTCATTACTTGGTTTCTCTTCTACGT	Firmicutes_AAAACGTAAGATCCTTCCGTTACCACGT	Firmicutes_GGTTCGTTATTTGATTCCCCTTCTACGT	Betaproteobacteria_GAACTTTA-TTCTATTT	Fusobacteria_CATGAAACATTA	Bacteroidetes_AGTATCAGAAGATA-TACAGTAGTTATG	Bacteroidetes_AGTGCA-TAACCT--GG-TATCATCTCG	Firmicutes_GGTTCATTGTTTGACTCCCCTTCTACGT	Firmicutes_GGCTCATTTC-AGGATCTCCTTCTACGT	Actinobacteria_ACGAATGTCCACT-TTTTG	Firmicutes_GATTCATTAGTTCCTTCTCTTTCTACGT	Actinobacteria_ATGAGAATCCGT--TTTCG	Gammaproteobacteria_ATAGAGTTTGACCTC	Gammaproteobacteria_ATCGGGTTAAACTTC	Gammaproteobacteria_ATAGAATTTAATCTC	Fusobacteria_TGTGGAACAATA	Firmicutes_GGTTCATTGCTTGGCTTCCCTTCTACGT	Fusobacteria_TGTGGATTCTGC	Gammaproteobacteria_ATAGAGTTTAATCTC	Betaproteobacteria_GAACCATA-CTCTAACT	Fusobacteria_TATGGAACAATA	Actinobacteria_ATGAGAACACACA-TTCTG	Bacteroidetes_AGTGCA-TGAC-CT-G--TATCATCTCG	Actinobacteria_ACGAATGCGCCTCGCTCTG	Bacteroidetes_AGAGTTATGAC-CT-G--CGTTATCTCG	Gammaproteobacteria_ATAGAATTTGATCTC	Epsilonproteobacteria_AAT	Bacteroidetes_AGTAATTGGTC-GC-AA-TCTGGATTCG	Bacteroidetes_AGTGCA-GGAC-CT-G--TATCATCTCG	Gammaproteobacteria_ATAGGGTTTAACTTC	Gammaproteobacteria_ATAGAGTTTAACCTC	Firmicutes_AGATCATCGGCACTCTCCTCTATTTTAA	Betaproteobacteria_GAACATAT--TCTGCAT	Gammaproteobacteria_ATAGAATTTAGTCTC	Firmicutes_GGATCATCGGATTTTTCCCCTTTTTTAA	Actinobacteria_ATGAGTATGT-TT-AGTCG	Firmicutes_AGAACGTGAGATCCTACCGTTATCGCGC	Firmicutes_AGAACGTAAGATCCTTCCGTTACCGTGC	Fusobacteria_TATGAAATAATA	Bacteroidetes_AGTGTCAGAAC-TA-GA-AGTAATTTAG	Gammaproteobacteria_ATAGGGTTTGACTTC	Bacteroidetes_AGTGCTTTGACTTT-AT-GGTCGTCTCG	Fusobacteria_TATGGATTTTAT	Bacteroidetes_AATATCAGAAGATA-TACAGTAGTTATG	Bacteroidetes_AGGAGA-GGTC-GC-AA-GCTGGATTCG	Actinobacteria_ATAAGAACACACA-TTCTG	Bacteroidetes_AGTGTCAGAAC-TA-GA-TGTAATTTAG	Bacteroidetes_AGTGCCAGGGT-TT-T--GCCTATCTCG
[truncated: 1,332 more rows]
[truncated: 206 more columns]

[truncated: 3 more sheets: OLIGO REPRESENTATIVES, MED COUNTS, MED REPRESENTATIVES]
